# Supplementary material for: Identification of the alternative sigma factor regulons of Chlamydia trachomatis using multiplexed CRISPR interference
Source: mSphere. 2023 Sep 25;8(5):e00391-23. doi: 10.1128/msphere.00391-23 (PMC10597470; doi:10.1128/msphere.00391-23)
Supplement: Supplemental Tables — Tables S2-S6. [file msphere.00391-23-s0001.xlsx]

## Sheet: Suppl. Table S2
Supplemental Table S2. Four genes were spot-checked for concordance between qPCR and RNA-seq, including tsp, hctB, scc2, and omcB. Differential expression was classified as a 1.5-fold change via qPCR or a 2-fold change via RNA-seq. All genes and strains tested demonstrate concordance between methods.
	Values are expressed as relative expression compared to uninduced as quantified by qPCR or RNA-seq.
	tsp
	Overexpression			Knockdown
Target	qPCR	RNA-seq		qPCR	RNA-seq
σ28	108.87	191.244		0.31	0.0649568
σ54	1.11	1.53407		0.51	0.132375
σ28+σ54	368.76	833.446		0.23	0.0664782
	hctB
	Overexpression			Knockdown
Target	qPCR	RNA-seq		qPCR	RNA-seq
σ28	18.1	21.479		0.467324	0.126574
σ54	0.96	0.949555		0.471665	0.20731
σ28+σ54	51	63.8568		0.110854	0.142167
	scc2
	Overexpression			Knockdown
Target	qPCR	RNA-seq		qPCR	RNA-seq
σ28	1.15	1.2339		0.66871	0.327931
σ54	0.77	1.42544		0.247586	0.145448
σ28+σ54	0.74	0.606504		0.157639	0.0590174
	omcB
	Overexpression			Knockdown
Target	qPCR	RNA-seq		qPCR	RNA-seq
σ28	0.31	0.245264		0.811259	0.549217
σ54	0.88	1.04736		0.519412	0.306601
σ28+σ54	0.36	0.380287		0.478627	0.243204

## Sheet: Suppl. Table S3
Supplemental Table S3. All significantly upregulated hits observed during σ28 overexpression (OE) are listed alongside the fold changes observed during knockdown (KD) or OE of σ28, σ54, or both σ28 and σ54 simultaneously. “Name” includes the annotated name under the accession file used for annotation. Other common names may be given in ( ).
Y: Yu et al. found these to be regulated by σ28 in vitro.
				Fold change
CT#	CTL#	Name	Function	σ28 KD	σ28 OE	σ54 KD	σ28/σ54 KD	σ28/σ54 OE
CT441	CTL0700	tsp	Probable tail-specific protease	-15.3948	191.244	-7.55431	-15.0425	833.446	Y
CT061	CTL0317	fliA (σ28)	Sigma factor	-13.2276	78.5805	-	-9.70218	82.0654
CT046	CTL0302	hct2 (hctB)	Histone-like protein 2	-7.9005	21.479	-4.82368	-7.034	63.8568	Y
CT440	CTL0699	CTL0699	Hypothetical	-	4.05477	-	-	6.07716
CT181	CTL0433	CTL0433	Hypothetical	-	2.78908	-6.47484	-11.8068	2.57359
CT550	CTL0812	CTL0812	Hypothetical	-	2.57044	-3.81297	-6.41595	2.68137
N/A	CTL0474	CTL0474	Hypothetical	-	2.49786	-	-	-
CT867	CTL0246	CTL0246 (dub2)	Deubiquitinase	-	2.38011	-	-	2.65046
CT163	CTL0419	CTL0419 (Ida2)	Hypothetical	-	2.33613	-	-	2.85083
CT772	CTL0141	ppa (ipyR)	Inorganic pyrophosphatase	-	2.33139	-	-	2.29234
CT846	CTL0218	CTL0218	Hypothetical	-	2.24378	-	-	2.20792
CT047	CTL0303	CTL0303	Hypothetical	-	2.21667	-	-	-
N/A	CTL0178	CTL0178	Hypothetical	-	2.15169	-	-	-
CT223	CTL0476	CTL0476 (ipaM)	Inclusion membrane protein	-	2.09449	-	-	4.27385
CT415	CTL0672	CTL0672 (yebL)	Metal ABC transporter substrate-binding protein	-	2.08059	-	-	2.41835	Y
CT698	CTL0067	trmE (thdF)	tRNA modification GTPase	-	2.07663	-	-	-

## Sheet: Suppl. Table S4
Supplemental Table S4. All significantly upregulated hits observed during σ54 overexpression.
Name	Fold change	P-value	FDR p-value
rpoN	86.7521	7.37594e-211	2.98357e-208
rpoD	30.8007	0	0
euo	2.06426	6.32078e-16	1.0227e-13

## Sheet: Suppl. Table S5
Supplemental Table S5. Genes significantly downregulated during dual knockdown (KD) of σ28 + σ54 and the accompanying fold changes observed. Also included are fold changes during σ54 knockdown alone and σ28 + σ54 dual overexpression (OE) for those genes. “Name” includes the annotated name under the accession file used for annotation. Other common names may be given in ( ).
S: Soules et al. observed upregulation of these genes in a constitutively active AtoC model, mimicking σ54 hyperactivity.
W: These genes are upregulated during σ28 + σ54 OE but are not observed in σ28 OE.
				Fold change
CT#	CTL#	Name	Function	σ28/σ54 KD	σ54 KD	σ28/σ54 OE
CT609	CTL0873	rpoN (σ54)	Sigma factor	-26.8734	-21.8145	35.3749
CT814	CTL0185	CTL0185	Hypothetical	-26.0861	-8.43277	-	S
CT849	CTL0221	CTL0221	Hypothetical	-17.4902	-7.46476	5.23971	S/W
CT576	CTL0839	scc2 (lcrH_1)	T3SS chaperone	-16.9442	-6.87531	-	S
CT579	CTL0842	copD	T3SS translocator	-15.5389	-6.15034	-	S
CT814.1	CTL0186	CTL0186	Hypothetical	-15.4135	-10.3888	-	S
CT441	CTL0700	tsp	Probable tail-specific protease	-15.0425	-7.55431	833.446
CT132	CTL0387	CTL0387	Hypothetical	-14.03	-5.83927	4.63921	S/W
CT577	CTL0840	CTL0840	Hypothetical	-12.2923	-8.49903	-	S
CT578	CTL0841	copB	T3SS translocator	-12.0684	-5.69296	-	S
CT181	CTL0433	CTL0433	Hypothetical	-11.8068	-6.47484	2.57359	S
CT083	CTL0338A	CTL0338A	Hypothetical	-10.9755	-4.70531	-	S
CT847	CTL0219	CTL0219	Hypothetical	-10.3936	-10.9583	-	S
CT082	CTL0338	CTL0338	Hypothetical	-9.98776	-5.54047	-	S
CT061	CTL0317	fliA (σ28)	Sigma factor	-9.70218	-	82.0654
CT848	CTL0220	CTL0220	Hypothetical	-8.9711	-6.65395	5.23908	S/W
N/A	CTL0337	CTL0337	Hypothetical	-8.5898	-4.33934	-
CT392	CTL0648	CTL0648	Hypothetical	-7.19568	-4.91884	-	S
CT456	CTL0716	tarp	Translocated actin-recruiting phosphoprotein	-7.18008	-3.92958	-	S
CT133	CTL0388	ubiE	Demethylmenaquinone methyltransferase	-7.03953	-	-
CT046	CTL0302	hct2 (hctB)	Histone-like protein 2	-7.034	-4.82368	63.8568	S
CT131	CTL0386	CTL0386	Hypothetical	-6.61241	-4.68766	3.30612	W
CT550	CTL0812	CTL0812	Hypothetical	-6.41595	-3.81297	2.68137
CT073	CTL0329	CTL0329	Hypothetical	-6.15598	-5.43276	-	S
CT635	CTL0003	CTL0003	Hypothetical	-5.55283	-3.59123	-	S
CT602	CTL0865	CTL0865	Hypothetical	-5.29391	-2.88901	-
CT424	CTL0683	rsbV	Anti-sigma F factor antagonist	-5.03242	-4.262	-
CT365	CTL0619	CTL0619	Hypothetical	-4.83963	-3.47039	-	S
CT589	CTL0852	CTL0852	Hypothetical	-4.82785	-4.16626	-
CT444	CTL0703	omcA	Membrane protein	-4.67133	-3.56013	-	S
CT374	CTL0628	CTL0628	Arginine/agmitine antiporter	-4.51203	-3.369	-
CT622	CTL0886	CTL0886	Hypothetical	-4.28866	-3.10532	-	S
CT546	CTL0808	CTL0808	Hypothetical	-4.15968	-3.51367	-	S
CT443	CTL0702	omcB	Membrane protein	-4.11177	-3.26156	-	S
CT675	CTL0044	aspC_2 (mcsB)	Protein-arginine kinase	-3.92959	-	-
CT717	CTL0086	fliI	T3SS component, ATPase	-3.76319	-	-
CT372	CTL0626	CTL0626	Porin	-3.6627	-2.50077	-
CT288	CTL0540	CTL0540	Hypothetical	-3.65944	-2.56728	-	S
CT630	CTL0894	CTL0894 (chxR)	Transcription regulator	-3.5585	-2.20015	-
CT619	CTL0883	CTL0883	Hypothetical	-3.50075	-2.96662	-	S
CT005	CTL0260	CTL0260 (incV)	Inclusion membrane protein	-3.34783	-	-	S
CT719	CTL0088	fliF	T3SS component, M-ring	-3.34647	-3.09076	-
CT712	CTL0081	CTL0081	T3SS effector	-3.34535	-2.26294	2.27439	W
CT467	CTL0727	atoS (ctcB)	Sensor histidine kinase	-3.27754	-2.37598	-
CT694	CTL0063	CTL0063	T3SS effector	-3.19291	-2.85255	2.31595	S/W
CT178	CTL0430	CTL0430	Hypothetical	-3.05137	-2.53132	-
CT590	CTL0853	CTL0853	Hypothetical	-3.0363	-	-
CT214	CTL0466	CTL0466	Inclusion membrane protein	-3.02711	-2.69819	-
CT595	CTL0859	dsdD	Thiol:disulfide interchange protein	-3.02654	-2.07087	-
CT743	CTL0112	hctA	Histone H1-like protein	-2.96567	-	-
CT356	CTL0610	CTL0610	Hypothetical	-2.9612	-2.42635	-	S
N/A	CTL0765	CTL0765	Hypothetical	-2.94536	-2.47302	-
CT389	CTL0645	CTL0645	Hypothetical	-2.91746	-2.41401	-
CT564	CTL0827	sctT	T3SS component, export apparatus	-2.91634	-2.1344	-
CT434	CTL0693	ispF	Isoprenoid biosynthesis	-2.83748	-2.31956	-
CT676	CTL0045	CTL0045 (mcsA)	Protein-arginine kinase activator protein	-2.71234	-2.26626	-
CT565	CTL0828	CTL0828	Hypothetical	-2.70022	-2.94764	-	S
CT407	CTL0664	dksA	RNAP-binding transcription factor	-2.59829	-2.48138	-
CT562	CTL0825	sctR	T3SS component, export apparatus	-2.59533	-2.51677	-
CT466	CTL0726	CTL0726	Hypothetical	-2.59415	-	-
CT489	CTL0750	glgC	Glucose-1-phosphate adenylyltransferase	-2.54742	-2.59498	-	S
CT055	CTL0311	sucB_1	Succinyltransferase	-2.54077	-	-
CT060	CTL0316	flhA	T3SS component, export gate	-2.51745	-	-
N/A	CTL0592A	CTL0592A	Hypothetical	-2.48217	-	-
CT560	CTL0823	CTL0823	Hypothetical	-2.4494	-2.37771	-
CT837	CTL0209	CTL0209	Hypothetical	-2.44755	-2.40775	-	S
CT556	CTL0819	CTL0819	Hypothetical	-2.44579	-2.2196	-
CT870	CTL0249	pmpF	Outer membrane protein	-2.41489	-	-
CT482	CTL0743	CTL0743	Hypothetical	-2.40745	-2.45534	-
CT477	CTL0738	CTL0738	DNA methyltransferase	-2.39748	-	-
CT177	CTL0429	dsbG	Possible disulfide bond chaperone	-2.38473	-	-
CT417	CTL0674	CTL0674	Metal ABC transporter permease	-2.35244	-	2.0164	W
CT588	CTL0851	rbsU (rsbU)	Serine phosphatase	-2.33648	-	-
CT869	CTL0248	pmpE	Outer membrane protein	-2.31514	-	-
CT274	CTL0526	CTL0526	T3SS chaperone	-2.31118	-	-
CT375	CTL0629	CTL0629	Oxidoreductase	-2.30412	-2.63343	-
CT090	CTL0345	lcrD	Low calcium response protein D	-2.28131	-	-
CT561	CTL0824	sctL	T3SS component, spoke protein	-2.27666	-	-
CT821	CTL0193	sucC	Succinyl-CoA ligase subunit beta	-2.26718	-2.09735	-
CT212	CTL0464	CTL0464	Hypothetical	-2.2669	-	-
CT559	CTL0822	sctJ	T3SS component, inner ring	-2.23776	-2.01154	-
CT089	CTL0344	lcrE (copN)	Low calcium response protein E	-2.23559	-	-
CT604	CTL0867	groEL2	Molecular chaperone	-2.15758	-2.30669	-
CT387	CTL0643	CTL0643	Hypothetical	-2.15245	-2.00173	-
CT621	CTL0885	CTL0885	Hypothetical	-2.1252	-	-
CT335	CTL0589	CTL0589	Nucleoid associated protein	-2.12225	-	-
CT413	CTL0670	pmpB	Outer membrane protein	-2.10053	-	-
CT383	CTL0639	CTL0639	Hypothetical	-2.08245	-2.01115	-
CT628	CTL0892	lspA	Farnesyl diphosphate synthase	-2.0657	-	-
CT711	CTL0080	CTL0080	Hypothetical	-2.0573	-	-	S
CT273	CTL0525	CTL0525	Hypothetical	-2.00413	-	-

## Sheet: Suppl. Table S6
Supplemental Table S6. Genes significantly downregulated during dual knockdown (KD) of σ28 + σ54 and the presence or absence of a predicted σ54 promoter. Also included are the results of a similar prediction performed by Soules et al. “Name” includes the annotated name under the accession file used for annotation. Other common names may be given in ( ).
Directly upstream: The intergenic region (IGR) was analyzed up to 400 bp from start codon or up to the next ORF, whichever was shorter. Promoter detected = Y
		If no promoter was detected, all 400 bp from gene start were analyzed, regardless of upstream ORF presence. Promoter detected = Y/U
		If still negative = N
		If there is no IGR, this column is left blank as it is likely in an operon.
Upstream of preceding gene: Genes where an operon structure is known or suspected had the IGR of the most 5' gene analyzed.
		Promoter detected in most 5' gene = Y/O
		If a promoter was not detected from the presumed operon start = N/O
As the operon status of many genes are only speculative, some genes may have predictions performed under both assumptions.
D/I: Soules et al. observed upregulation of these genes in a constitutively active AtoC model and performed promoter prediction analysis to search for putative σ54 promoters. The authors classified each gene as directly (D) or indirectly (I) regulated by σ54 based on the presence or absence of a predicted promoter.
		68% of genes detected in both our analysis and theirs exhibited concordant σ54 promoter predictions.
				Predicted s54 promoter from phiSite									Matrix used for prediction utilized for search with phiSite's PromoterHunter tool (www.phisite.org).
CT#	CTL#	Name	Function	Directly upstream		Upstream of preceding gene	Soules et al. predicted as Direct/Indirect						-24		-12		8-10 nucleotide linker region
CT609	CTL0873	rpoN (σ54)	Sigma factor	Y/U		N/O							A: 7 0 0		A: 7 0 0
CT814	CTL0185	CTL0185	Hypothetical	Y/U		Y/O	D						C: 7 0 0		C: 7 0 100
CT849	CTL0221	CTL0221	Hypothetical	Y			I						G: 6 100 100		G: 6 100 0
CT576	CTL0839	scc2 (lcrH_1)	T3SS chaperone	N			I						T: 80 0 0		T: 80 0 0
CT579	CTL0842	copD	T3SS translocator			N/O	I
CT814.1	CTL0186	CTL0186	Hypothetical	Y			D
CT441	CTL0700	tsp	Probable tail-specific protease	N
CT132	CTL0387	CTL0387	Hypothetical	Y/U		N/O	I
CT577	CTL0840	CTL0840	Hypothetical			N/O	I
CT578	CTL0841	copB	T3SS translocator			N/O	I
CT181	CTL0433	CTL0433	Hypothetical	Y			I
CT083	CTL0338A	CTL0338A	Hypothetical			Y/O	D
CT847	CTL0219	CTL0219	Hypothetical			Y/O	D
CT082	CTL0338	CTL0338	Hypothetical			Y/O	D
CT061	CTL0317	fliA (σ28)	Sigma factor	N
CT848	CTL0220	CTL0220	Hypothetical			Y/O	I
N/A	CTL0337	CTL0337	Hypothetical	N		Y/O
CT392	CTL0648	CTL0648	Hypothetical	Y			I
CT456	CTL0716	tarp	Translocated actin-recruiting phosphoprotein	N			I
CT133	CTL0388	ubiE	Demethylmenaquinone methyltransferase	N
CT046	CTL0302	hct2 (hctB)	Histone-like protein 2	Y/U			I
CT131	CTL0386	CTL0386	Hypothetical			Y/O
CT550	CTL0812	CTL0812	Hypothetical	N
CT073	CTL0329	CTL0329	Hypothetical	Y/U			I
CT635	CTL0003	CTL0003	Hypothetical	N			D
CT602	CTL0865	CTL0865	Hypothetical	Y
CT424	CTL0683	rsbV	Anti-sigma F factor antagonist	N
CT365	CTL0619	CTL0619	Hypothetical	Y			I
CT589	CTL0852	CTL0852	Hypothetical	Y/U
CT444	CTL0703	omcA	Membrane protein	Y			D
CT374	CTL0628	CTL0628	Arginine/agmitine antiporter	Y
CT622	CTL0886	CTL0886	Hypothetical	Y			D
CT546	CTL0808	CTL0808	Hypothetical	Y/U			I
CT443	CTL0702	omcB	Membrane protein	N		Y/O	D
CT675	CTL0044	aspC_2 (mcsB)	Protein-arginine kinase	N		N/O
CT717	CTL0086	fliI	T3SS component, ATPase	N		Y/O
CT372	CTL0626	CTL0626	Porin	Y
CT288	CTL0540	CTL0540	Hypothetical	Y			I
CT630	CTL0894	CTL0894 (chxR)	Transcription regulator	N
CT619	CTL0883	CTL0883	Hypothetical	Y/U			I
CT005	CTL0260	CTL0260 (incV)	Inclusion membrane protein	Y			D
CT719	CTL0088	fliF	T3SS component, M-ring	Y
CT712	CTL0081	CTL0081	T3SS effector	Y/U		N/O
CT467	CTL0727	atoS (ctcB)	Sensor histidine kinase	N		N/O
CT694	CTL0063	CTL0063	T3SS effector	N			I
CT178	CTL0430	CTL0430	Hypothetical	Y/U
CT590	CTL0853	CTL0853	Hypothetical	N
CT214	CTL0466	CTL0466	Inclusion membrane protein	Y
CT595	CTL0859	dsdD	Thiol:disulfide interchange protein	Y/U
CT743	CTL0112	hctA	Histone H1-like protein	N
CT356	CTL0610	CTL0610	Hypothetical	N			I
N/A	CTL0765	CTL0765	Hypothetical	Y
CT389	CTL0645	CTL0645	Hypothetical	N
CT564	CTL0827	sctT	T3SS component, export apparatus			N/O
CT434	CTL0693	ispF	Isoprenoid biosynthesis	Y/U
CT676	CTL0045	CTL0045 (mcsA)	Protein-arginine kinase activator protein	N
CT565	CTL0828	CTL0828	Hypothetical	Y/U			I
CT407	CTL0664	dksA	RNAP-binding transcription factor	Y/U
CT562	CTL0825	sctR	T3SS component, export apparatus			N/O
CT466	CTL0726	CTL0726	Hypothetical	Y/U
CT489	CTL0750	glgC	Glucose-1-phosphate adenylyltransferase	Y			D
CT055	CTL0311	sucB_1	Succinyltransferase	N
CT060	CTL0316	flhA	T3SS component, export gate	N
N/A	CTL0592A	CTL0592A	Hypothetical	Y/U
CT560	CTL0823	CTL0823	Hypothetical			N/O
CT837	CTL0209	CTL0209	Hypothetical	Y			I
CT556	CTL0819	CTL0819	Hypothetical	Y
CT870	CTL0249	pmpF	Outer membrane protein	N
CT482	CTL0743	CTL0743	Hypothetical	Y
CT477	CTL0738	CTL0738	DNA methyltransferase	Y/U
CT177	CTL0429	dsbG	Possible disulfide bond chaperone	Y/U
CT417	CTL0674	CTL0674	Metal ABC transporter permease			N/O
CT588	CTL0851	rbsU (rsbU)	Serine phosphatase	Y
CT869	CTL0248	pmpE	Outer membrane protein			N/O
CT274	CTL0526	CTL0526	T3SS chaperone			Y/O
CT375	CTL0629	CTL0629	Oxidoreductase	Y
CT090	CTL0345	lcrD	Low calcium response protein D			Y/O
CT561	CTL0824	sctL	T3SS component, spoke protein	N
CT821	CTL0193	sucC	Succinyl-CoA ligase subunit beta	N
CT212	CTL0464	CTL0464	Hypothetical	Y/U
CT559	CTL0822	sctJ	T3SS component, inner ring			N/O
CT089	CTL0344	lcrE (copN)	Low calcium response protein E			Y/O
CT604	CTL0867	groEL2	Molecular chaperone	N
CT387	CTL0643	CTL0643	Hypothetical	N
CT621	CTL0885	CTL0885	Hypothetical	Y
CT335	CTL0589	CTL0589	Nucleoid associated protein	N		Y/O
CT413	CTL0670	pmpB	Outer membrane protein	Y/U
CT383	CTL0639	CTL0639	Hypothetical	N
CT628	CTL0892	lspA	Farnesyl diphosphate synthase	Y/U
CT711	CTL0080	CTL0080	Hypothetical	N			D
CT273	CTL0525	CTL0525	Hypothetical	Y
