# Supplementary material for: Identification of the alternative sigma factor regulons of Chlamydia trachomatis using multiplexed CRISPR interference
Source: mSphere. 2023 Sep 25;8(5):e00391-23. doi: 10.1128/msphere.00391-23 (PMC10597470; doi:10.1128/msphere.00391-23)
Supplement: Table S7 — RNAseq data. [file msphere.00391-23-s0004.xlsx]

## Sheet: Sheet1
Supplemental Table S7. Collated, aligned, statistically analyzed RNAseq data for all strains and conditions.
This file contains fully processed, statistically analyzed data.
Experimental vs. control
I = induced
UI = uninduced
NTI = Non-targeting Induced
NTU = Non-targeting uninduced
28KD = sigma 28 knockdown
54KD = sigma 28 knockdown
DKD = sigma 28 and sigma 54 knockdown
28I = sigma 28 overexpression induced
54I = sigma 54 overexpression induced
66I = sigma 66 overexpression induced
DOE-I = sigma 28 and sigma 54 overexpression induced

## Sheet: NTI vs. NTU
Name	Chromosome	Region	Max group mean	Log₂ fold change	Fold change	P-value	FDR p-value	Biotype	F	Percentage_ F	L	Percentage_L	I	Percentage_I	V	Percentage_V	S	Percentage_S	P	Percentage_P	T	Percentage_T	A	Percentage_A	Y	Percentage_Y	H	Percentage_H	Q	Percentage_Q	N	Percentage_N	K	Percentage_K	D	Percentage_D	E	Percentage_E	C	Percentage_C	R	Percentage_R	G	Percentage_G	M	Percentage_M	W	Percentage_W
lepA	Chromosome	complement(396999..398807)	430.572	-3.0051	-8.02836	7.66576e-29	6.86085e-26	protein_coding	23	3.8206	60	9.96678	61	10.1329	36	5.98007	35	5.81395	29	4.81728	30	4.98339	41	6.81063	19	3.15615	12	1.99336	17	2.82392	18	2.99003	51	8.47176	37	6.14618	48	7.97342	8	1.3289	26	4.31894	37	6.14618	12	1.99336	2	0.332226
CTL0186	Chromosome	complement(236350..236712)	959.585	-2.14208	-4.41399	5.97186e-17	2.67241e-14	protein_coding	5	4.16667	25	20.8333	10	8.33333	3	2.5	9	7.5	2	1.66667	2	1.66667	12	10	2	1.66667	1	0.833333	1	0.833333	4	3.33333	11	9.16667	5	4.16667	6	5	6	5	6	5	3	2.5	4	3.33333	3	2.5
CTL0433	Chromosome	complement(521047..521757)	1961.02	-1.55254	-2.93333	8.34392e-13	2.48927e-10	protein_coding	11	4.66102	24	10.1695	14	5.9322	17	7.20339	27	11.4407	9	3.81356	14	5.9322	13	5.50847	12	5.08475	3	1.27119	10	4.23729	4	1.69492	17	7.20339	11	4.66102	20	8.47458	2	0.847458	9	3.81356	9	3.81356	6	2.54237	4	1.69492
hct2	Chromosome	373681..374352	3810.81	-1.49592	-2.82044	2.30513e-12	5.15773e-10	protein_coding	0	0	3	1.34529	0	0	32	14.3498	8	3.58744	9	4.03587	20	8.96861	52	23.3184	0	0	3	1.34529	3	1.34529	3	1.34529	56	25.1121	0	0	0	0	3	1.34529	21	9.41704	4	1.79372	5	2.24215	1	0.44843
mgtE	Chromosome	complement(536331..537743)	902.72	1.34473	2.53982	2.60714e-11	4.66678e-09	protein_coding	23	4.89362	60	12.766	40	8.51064	43	9.14894	28	5.95745	16	3.40426	34	7.23404	36	7.65957	8	1.70213	6	1.2766	9	1.91489	13	2.76596	17	3.61702	30	6.38298	25	5.31915	11	2.34043	23	4.89362	32	6.80851	13	2.76596	3	0.638298
CTL0338	Chromosome	416611..418293	505.256	-1.43615	-2.70598	1.26859e-08	1.89231e-06	protein_coding	18	3.21429	36	6.42857	20	3.57143	33	5.89286	72	12.8571	33	5.89286	43	7.67857	54	9.64286	10	1.78571	8	1.42857	24	4.28571	24	4.28571	28	5	28	5	47	8.39286	0	0	19	3.39286	43	7.67857	17	3.03571	3	0.535714
copD	Chromosome	969875..971194	896.433	-1.51939	-2.8667	6.81156e-08	8.70906e-06	protein_coding	9	2.05011	31	7.0615	13	2.96128	22	5.01139	60	13.6674	6	1.36674	42	9.5672	77	17.5399	1	0.22779	3	0.683371	43	9.79499	20	4.55581	21	4.7836	11	2.50569	14	3.18907	0	0	10	2.2779	42	9.5672	12	2.73349	2	0.455581
CTL0329	Chromosome	complement(409289..410266)	1169.11	-1.21994	-2.32938	8.35756e-08	9.35002e-06	protein_coding	13	4	37	11.3846	18	5.53846	26	8	28	8.61538	16	4.92308	18	5.53846	18	5.53846	11	3.38462	10	3.07692	9	2.76923	16	4.92308	27	8.30769	9	2.76923	23	7.07692	4	1.23077	16	4.92308	18	5.53846	7	2.15385	1	0.307692
16s rRNA_1	Chromosome	133971..135520	1132.06	-1.27223	-2.41534	1.80074e-07	1.79074e-05	rRNA
CTL0306	Chromosome	complement(377881..379548)	560.942	-1.11552	-2.16674	2.77849e-07	2.48675e-05	protein_coding	15	2.7027	29	5.22523	30	5.40541	22	3.96396	73	13.1532	50	9.00901	86	15.4955	28	5.04505	9	1.62162	3	0.540541	21	3.78378	47	8.46847	35	6.30631	30	5.40541	25	4.5045	1	0.18018	6	1.08108	32	5.76577	8	1.44144	5	0.900901
CTL0386	Chromosome	complement(468069..471485)	179.566	-1.33127	-2.51624	3.07148e-07	2.49907e-05	protein_coding	56	4.92091	152	13.3568	88	7.73286	47	4.13005	133	11.6872	64	5.6239	67	5.88752	63	5.53603	31	2.72408	24	2.10896	40	3.51494	45	3.95431	69	6.06327	48	4.21793	69	6.06327	10	0.878735	47	4.13005	61	5.36028	12	1.05448	12	1.05448
CTL0087	Chromosome	complement(109976..110500)	455.977	-1.29943	-2.46131	4.89752e-07	3.65273e-05	protein_coding	4	2.29885	40	22.9885	12	6.89655	8	4.5977	16	9.1954	10	5.74713	4	2.29885	12	6.89655	4	2.29885	8	4.5977	6	3.44828	3	1.72414	13	7.47126	6	3.44828	16	9.1954	4	2.29885	4	2.29885	3	1.72414	0	0	1	0.574713
pknD	Chromosome	complement(652698..655502)	251.955	0.970851	1.96	6.25895e-07	4.30905e-05	protein_coding	52	5.56745	117	12.5268	65	6.95931	48	5.13919	67	7.17345	35	3.74732	25	2.67666	71	7.60171	49	5.24625	19	2.03426	39	4.17559	21	2.24839	59	6.31692	46	4.92505	74	7.92291	14	1.49893	55	5.88865	47	5.03212	18	1.92719	13	1.39186
CTL0886	Chromosome	complement(1025635..1027590)	813.561	-1.05534	-2.0782	7.13011e-07	4.40305e-05	protein_coding	13	1.99693	54	8.29493	37	5.68356	31	4.7619	92	14.1321	18	2.76498	34	5.22273	89	13.6713	11	1.68971	3	0.460829	51	7.8341	38	5.83717	43	6.60522	35	5.37634	41	6.298	0	0	16	2.45776	30	4.60829	14	2.15054	1	0.15361
CTL0337	Chromosome	416281..416601	6708.39	-2.07613	-4.21675	7.37941e-07	4.40305e-05	protein_coding	16	15.0943	17	16.0377	10	9.43396	6	5.66038	4	3.77358	6	5.66038	5	4.71698	4	3.77358	2	1.88679	3	2.83019	2	1.88679	3	2.83019	5	4.71698	1	0.943396	1	0.943396	5	4.71698	7	6.60377	7	6.60377	1	0.943396	1	0.943396
CTL0659	Chromosome	complement(779665..780774)	1810.49	0.882532	1.84361	9.71793e-07	5.43597e-05	protein_coding	17	4.60705	42	11.3821	23	6.23306	33	8.94309	25	6.77507	15	4.06504	12	3.25203	24	6.50407	5	1.35501	11	2.98103	11	2.98103	9	2.43902	24	6.50407	19	5.14905	19	5.14905	8	2.16802	25	6.77507	34	9.21409	7	1.89702	6	1.62602
scc2	Chromosome	967270..967968	1256.95	-1.45849	-2.74821	1.12312e-06	5.9129e-05	protein_coding	8	3.44828	23	9.91379	12	5.17241	6	2.58621	23	9.91379	12	5.17241	10	4.31034	21	9.05172	12	5.17241	1	0.431034	15	6.46552	9	3.87931	31	13.3621	11	4.74138	16	6.89655	4	1.72414	4	1.72414	8	3.44828	6	2.58621	0	0
CTL0260	Chromosome	complement(327395..328486)	1033.13	-1.159	-2.23302	1.86839e-06	9.29006e-05	protein_coding	8	2.20386	36	9.91736	18	4.95868	20	5.50964	59	16.2534	23	6.33609	24	6.61157	29	7.98898	7	1.92837	7	1.92837	19	5.23416	7	1.92837	23	6.33609	17	4.6832	19	5.23416	1	0.275482	19	5.23416	15	4.13223	8	2.20386	4	1.10193
CTL0840	Chromosome	967985..968344	1396.05	-1.4438	-2.72037	1.97453e-06	9.30108e-05	protein_coding	4	3.36134	13	10.9244	5	4.20168	5	4.20168	13	10.9244	6	5.04202	5	4.20168	10	8.40336	1	0.840336	5	4.20168	9	7.56303	3	2.52101	15	12.605	5	4.20168	11	9.2437	0	0	0	0	3	2.52101	6	5.04202	0	0
omcB	Chromosome	complement(830559..832220)	22520.1	-0.913715	-1.88389	2.3311e-06	0.000104317	protein_coding	13	2.35081	27	4.88246	24	4.33996	72	13.0199	42	7.59494	30	5.42495	55	9.94575	42	7.59494	12	2.16998	8	1.44665	16	2.89331	25	4.5208	38	6.87161	25	4.5208	29	5.24412	24	4.33996	23	4.15913	35	6.32911	8	1.44665	5	0.904159
CTL0040	Chromosome	46657..47508	1339.35	-0.837558	-1.78702	2.48607e-06	0.000105954	protein_coding	7	2.4735	22	7.77385	9	3.18021	27	9.54064	29	10.2473	9	3.18021	22	7.77385	19	6.71378	0	0	10	3.53357	22	7.77385	10	3.53357	12	4.24028	12	4.24028	34	12.0141	1	0.353357	12	4.24028	17	6.00707	8	2.82686	1	0.353357
aroL	Chromosome	737915..738469	424.457	1.52422	2.87631	3.45818e-06	0.000137552	protein_coding	12	6.52174	28	15.2174	8	4.34783	6	3.26087	21	11.413	11	5.97826	12	6.52174	12	6.52174	4	2.17391	6	3.26087	8	4.34783	3	1.63043	5	2.71739	8	4.34783	11	5.97826	6	3.26087	12	6.52174	9	4.8913	2	1.08696	0	0
ompA	Chromosome	complement(58637..59821)	104830	-0.875626	-1.8348	3.53485e-06	0.000137552	protein_coding	19	4.82234	31	7.86802	14	3.5533	26	6.59898	28	7.1066	15	3.80711	32	8.12183	48	12.1827	12	3.04569	4	1.01523	14	3.5533	18	4.56853	20	5.07614	26	6.59898	16	4.06091	9	2.28426	13	3.29949	30	7.61421	12	3.04569	7	1.77665
CTL0387	Chromosome	complement(471482..472759)	184.222	-1.53327	-2.89441	5.12084e-06	0.000190965	protein_coding	34	8	64	15.0588	46	10.8235	18	4.23529	45	10.5882	21	4.94118	15	3.52941	31	7.29412	23	5.41176	9	2.11765	11	2.58824	17	4	27	6.35294	7	1.64706	13	3.05882	11	2.58824	7	1.64706	16	3.76471	5	1.17647	5	1.17647
gltT	Chromosome	complement(778430..779668)	1155.13	0.988968	1.98477	5.67041e-06	0.000203001	protein_coding	26	6.31068	52	12.6214	34	8.25243	37	8.98058	40	9.70874	14	3.39806	17	4.12621	38	9.2233	7	1.69903	4	0.970874	8	1.94175	14	3.39806	10	2.42718	11	2.6699	11	2.6699	9	2.18447	12	2.91262	47	11.4078	19	4.61165	2	0.485437
ksgA	Chromosome	complement(723276..724109)	1362.3	1.02011	2.02807	7.42982e-06	0.000253472	protein_coding	19	6.85921	33	11.9134	15	5.41516	20	7.22022	18	6.49819	14	5.05415	16	5.77617	19	6.85921	8	2.88809	5	1.80505	11	3.97112	8	2.88809	21	7.58123	13	4.69314	20	7.22022	3	1.08303	13	4.69314	14	5.05415	4	1.44404	3	1.08303
16s rRNA_2	Chromosome	156015..157564	1101.57	-1.16278	-2.23889	7.88418e-06	0.000253472	rRNA
CTL0149	Chromosome	195321..195815	1254.74	-0.902211	-1.86893	7.92986e-06	0.000253472	protein_coding	9	5.4878	13	7.92683	7	4.26829	9	5.4878	9	5.4878	4	2.43902	6	3.65854	18	10.9756	5	3.04878	5	3.04878	11	6.70732	5	3.04878	12	7.31707	6	3.65854	11	6.70732	5	3.04878	7	4.26829	11	6.70732	7	4.26829	4	2.43902
CTL0466	Chromosome	complement(559967..561610)	811.958	-1.05489	-2.07756	8.87991e-06	0.000266579	protein_coding	27	4.93601	77	14.0768	30	5.48446	34	6.21572	55	10.0548	28	5.11883	20	3.65631	48	8.77514	11	2.01097	5	0.914077	25	4.57038	16	2.92505	41	7.49543	28	5.11883	24	4.38757	10	1.82815	25	4.57038	34	6.21572	5	0.914077	4	0.731261
gspD	Chromosome	complement(960538..962820)	285.951	0.92794	1.90256	8.93561e-06	0.000266579	protein_coding	30	3.94737	79	10.3947	56	7.36842	49	6.44737	75	9.86842	25	3.28947	34	4.47368	52	6.84211	15	1.97368	10	1.31579	27	3.55263	25	3.28947	46	6.05263	41	5.39474	64	8.42105	6	0.789474	40	5.26316	61	8.02632	17	2.23684	8	1.05263
CTL0404	Chromosome	complement(494249..495196)	316.962	-0.959634	-1.94482	1.19268e-05	0.000344339	protein_coding	16	5.07937	35	11.1111	22	6.98413	19	6.03175	15	4.7619	20	6.34921	21	6.66667	24	7.61905	10	3.1746	11	3.49206	13	4.12698	9	2.85714	10	3.1746	14	4.44444	14	4.44444	9	2.85714	16	5.07937	29	9.20635	7	2.22222	1	0.31746
gspE	Chromosome	complement(959049..960554)	543.962	0.916128	1.88704	1.65887e-05	0.000463966	protein_coding	10	1.99601	67	13.3733	34	6.78643	38	7.58483	24	4.79042	27	5.38922	28	5.58882	33	6.58683	11	2.19561	15	2.99401	19	3.79242	9	1.79641	28	5.58882	28	5.58882	39	7.78443	8	1.59681	36	7.18563	35	6.98603	12	2.39521	0	0
CTL0039	Chromosome	46147..46653	233.037	1.41525	2.66706	1.84429e-05	0.000500193	protein_coding	0	0	19	11.3095	5	2.97619	12	7.14286	5	2.97619	2	1.19048	4	2.38095	10	5.95238	3	1.78571	3	1.78571	12	7.14286	4	2.38095	25	14.881	7	4.16667	33	19.6429	0	0	16	9.52381	3	1.78571	4	2.38095	1	0.595238
copB	Chromosome	968381..969844	1258.2	-1.20177	-2.30022	5.63967e-05	0.00148456	protein_coding	7	1.43737	39	8.00821	28	5.74949	36	7.3922	61	12.5257	9	1.84805	45	9.24025	71	14.5791	0	0	1	0.205339	48	9.85626	15	3.08008	38	7.80287	13	2.6694	24	4.92813	2	0.410678	6	1.23203	29	5.95483	13	2.6694	2	0.410678
CTL0111	Chromosome	complement(141344..142534)	217.152	-1.10068	-2.14455	6.24206e-05	0.00159618	protein_coding	17	4.29293	46	11.6162	34	8.58586	19	4.79798	31	7.82828	29	7.32323	20	5.05051	18	4.54545	11	2.77778	8	2.0202	22	5.55556	18	4.54545	21	5.30303	15	3.78788	24	6.06061	13	3.28283	17	4.29293	20	5.05051	9	2.27273	4	1.0101
CTL0516	Chromosome	complement(612947..614887)	352.826	0.768346	1.70332	7.165e-05	0.0017813	protein_coding	37	5.72755	96	14.8607	49	7.58514	40	6.19195	51	7.89474	18	2.78638	26	4.02477	53	8.20433	18	2.78638	18	2.78638	31	4.79876	19	2.94118	43	6.65635	23	3.56037	35	5.41796	16	2.47678	23	3.56037	35	5.41796	10	1.54799	5	0.773994
pkn1	Chromosome	484170..486014	824.541	0.720111	1.64731	9.42133e-05	0.00216333	protein_coding	24	3.90879	60	9.77199	33	5.37459	44	7.16612	53	8.63192	30	4.88599	18	2.9316	38	6.18893	25	4.07166	16	2.60586	22	3.58306	14	2.28013	21	3.4202	27	4.39739	67	10.9121	12	1.9544	43	7.00326	45	7.32899	11	1.79153	11	1.79153
tarp	Chromosome	849494..852511	892.448	-1.1221	-2.17663	9.44484e-05	0.00216333	protein_coding	18	1.79104	46	4.57711	53	5.27363	46	4.57711	156	15.5224	51	5.07463	113	11.2438	86	8.55721	31	3.08458	6	0.597015	26	2.58706	75	7.46269	30	2.98507	76	7.56219	52	5.17413	4	0.39801	20	1.99005	100	9.95025	10	0.995025	6	0.597015
cutE	Chromosome	complement(919649..921277)	320.59	0.981426	1.97442	9.55483e-05	0.00216333	protein_coding	32	5.90406	58	10.7011	37	6.82657	48	8.85609	39	7.19557	27	4.98155	23	4.24354	41	7.56458	28	5.16605	13	2.39852	19	3.50554	10	1.84502	17	3.13653	11	2.02952	25	4.61255	20	3.69004	24	4.42804	44	8.11808	6	1.10701	20	3.69004
ppa	Chromosome	complement(185574..186203)	565.689	-0.992457	-1.98957	9.66852e-05	0.00216333	protein_coding	5	2.39234	22	10.5263	20	9.56938	9	4.30622	11	5.26316	12	5.74163	10	4.78469	10	4.78469	10	4.78469	4	1.91388	8	3.82775	7	3.34928	15	7.17703	17	8.13397	16	7.6555	8	3.82775	6	2.87081	15	7.17703	3	1.43541	1	0.478469
CTL0185	Chromosome	complement(236030..236329)	555.854	-1.61117	-3.05499	0.000115109	0.00246558	protein_coding	6	6.06061	14	14.1414	5	5.05051	2	2.0202	8	8.08081	2	2.0202	7	7.07071	4	4.0404	0	0	2	2.0202	5	5.05051	3	3.0303	15	15.1515	3	3.0303	4	4.0404	2	2.0202	8	8.08081	6	6.06061	2	2.0202	1	1.0101
rsbV	Chromosome	811959..812309	781.181	-0.872055	-1.83027	0.000116228	0.00246558	protein_coding	4	3.44828	13	11.2069	7	6.03448	9	7.75862	15	12.931	1	0.862069	5	4.31034	7	6.03448	4	3.44828	2	1.72414	9	7.75862	6	5.17241	8	6.89655	5	4.31034	7	6.03448	1	0.862069	1	0.862069	10	8.62069	2	1.72414	0	0
CTL0874	Chromosome	complement(1008986..1009681)	954.578	-0.810255	-1.75352	0.000119744	0.00246558	protein_coding	12	5.19481	26	11.2554	9	3.8961	9	3.8961	13	5.62771	7	3.0303	9	3.8961	22	9.52381	13	5.62771	9	3.8961	9	3.8961	6	2.5974	15	6.49351	16	6.92641	24	10.3896	5	2.1645	9	3.8961	8	3.4632	7	3.0303	3	1.2987
gyrB2	Chromosome	complement(531373..533787)	1356.04	1.21685	2.32439	0.000121213	0.00246558	protein_coding	36	4.47761	75	9.32836	59	7.33831	53	6.59204	55	6.8408	28	3.48259	36	4.47761	54	6.71642	34	4.22886	13	1.61692	30	3.73134	28	3.48259	53	6.59204	50	6.21891	64	7.9602	8	0.995025	44	5.47264	67	8.33333	15	1.86567	2	0.248756
CTL0220	Chromosome	complement(277433..277939)	782.24	-1.45002	-2.73213	0.000134313	0.00264418	protein_coding	3	1.78571	15	8.92857	14	8.33333	14	8.33333	16	9.52381	5	2.97619	12	7.14286	18	10.7143	7	4.16667	1	0.595238	22	13.0952	20	11.9048	3	1.78571	2	1.19048	6	3.57143	0	0	2	1.19048	5	2.97619	2	1.19048	1	0.595238
aroC	Chromosome	738462..739535	188.686	1.20244	2.30129	0.000135902	0.00264418	protein_coding	14	3.92157	39	10.9244	22	6.16246	19	5.32213	36	10.084	24	6.72269	19	5.32213	30	8.40336	10	2.80112	9	2.52101	17	4.7619	9	2.52101	13	3.64146	14	3.92157	16	4.48179	6	1.68067	15	4.20168	38	10.6443	6	1.68067	1	0.280112
CTL0704	Chromosome	832970..833194	259.319	-1.58144	-2.99268	0.000139309	0.0026528	protein_coding	8	10.8108	9	12.1622	2	2.7027	3	4.05405	6	8.10811	5	6.75676	5	6.75676	8	10.8108	2	2.7027	1	1.35135	4	5.40541	1	1.35135	5	6.75676	1	1.35135	5	6.75676	3	4.05405	3	4.05405	1	1.35135	2	2.7027	0	0
CTL0106	Chromosome	complement(129338..129997)	399.714	-0.821395	-1.76711	0.000149736	0.00279196	protein_coding	11	5.02283	20	9.13242	17	7.76256	10	4.56621	12	5.47945	13	5.93607	7	3.19635	13	5.93607	14	6.39269	7	3.19635	12	5.47945	10	4.56621	9	4.10959	7	3.19635	15	6.84932	4	1.82648	18	8.21918	13	5.93607	2	0.913242	5	2.28311
tpiS	Chromosome	687908..688732	1028.72	-0.686679	-1.60957	0.000161721	0.00295064	protein_coding	15	5.47445	29	10.5839	24	8.75912	12	4.37956	25	9.12409	16	5.83942	18	6.56934	24	8.75912	2	0.729927	10	3.64964	14	5.10949	8	2.91971	13	4.74453	12	4.37956	17	6.20438	4	1.45985	6	2.18978	18	6.56934	4	1.45985	3	1.09489
CTL0887	Chromosome	complement(1027698..1028999)	3996.95	-0.810431	-1.75374	0.00016484	0.00295064	protein_coding	23	5.31178	32	7.3903	20	4.61894	25	5.77367	31	7.15935	17	3.9261	29	6.69746	43	9.93072	25	5.77367	3	0.692841	13	3.00231	26	6.00462	27	6.23557	23	5.31178	20	4.61894	2	0.461894	18	4.15704	34	7.85219	9	2.07852	13	3.00231
CTL0028	Chromosome	34390..34626	519.901	-1.11813	-2.17066	0.000174291	0.00305864	protein_coding	1	1.28205	7	8.97436	9	11.5385	9	11.5385	3	3.84615	1	1.28205	5	6.41026	4	5.12821	2	2.5641	1	1.28205	1	1.28205	3	3.84615	9	11.5385	3	3.84615	9	11.5385	0	0	4	5.12821	5	6.41026	2	2.5641	0	0
CTL0137	Chromosome	181282..182964	477.149	0.826427	1.77329	0.000195928	0.00337223	protein_coding	23	4.10714	65	11.6071	27	4.82143	32	5.71429	42	7.5	9	1.60714	10	1.78571	50	8.92857	8	1.42857	5	0.892857	42	7.5	16	2.85714	45	8.03571	24	4.28571	72	12.8571	11	1.96429	39	6.96429	23	4.10714	13	2.32143	4	0.714286
secF	Chromosome	complement(837809..842011)	1155.82	0.755033	1.68767	0.000209788	0.00354265	protein_coding	76	5.42857	171	12.2143	80	5.71429	121	8.64286	119	8.5	37	2.64286	60	4.28571	102	7.28571	35	2.5	31	2.21429	51	3.64286	49	3.5	61	4.35714	62	4.42857	90	6.42857	21	1.5	95	6.78571	95	6.78571	30	2.14286	14	1
fliF	Chromosome	complement(110505..111509)	662.758	-0.797609	-1.73822	0.000228687	0.00379028	protein_coding	10	2.99401	57	17.0659	23	6.88623	18	5.38922	37	11.0778	21	6.28743	22	6.58683	20	5.98802	9	2.69461	12	3.59281	16	4.79042	8	2.39521	24	7.18563	10	2.99401	23	6.88623	0	0	7	2.09581	9	2.69461	7	2.09581	1	0.299401
CTL0828	Chromosome	complement(954992..955435)	47377.9	-0.771548	-1.7071	0.000265146	0.00431465	protein_coding	8	5.44218	16	10.8844	12	8.16327	13	8.84354	13	8.84354	5	3.40136	3	2.04082	13	8.84354	3	2.04082	4	2.72109	7	4.7619	5	3.40136	10	6.80272	3	2.04082	6	4.08163	4	2.72109	4	2.72109	13	8.84354	3	2.04082	2	1.36054
CTL0619	Chromosome	complement(734754..736481)	706.299	-0.826123	-1.77291	0.000283633	0.00449524	protein_coding	17	2.95652	82	14.2609	45	7.82609	54	9.3913	47	8.17391	19	3.30435	25	4.34783	60	10.4348	12	2.08696	4	0.695652	26	4.52174	16	2.78261	24	4.17391	18	3.13043	25	4.34783	3	0.521739	30	5.21739	55	9.56522	9	1.56522	4	0.695652
CTL0493	Chromosome	586542..588920	2334.81	0.698783	1.62313	0.000291728	0.00449524	protein_coding	49	6.18687	87	10.9848	54	6.81818	42	5.30303	63	7.95455	29	3.66162	64	8.08081	32	4.0404	33	4.16667	14	1.76768	21	2.65152	37	4.67172	60	7.57576	44	5.55556	40	5.05051	4	0.505051	37	4.67172	68	8.58586	8	1.0101	6	0.757576
CTL0307	Chromosome	complement(379584..381275)	517.101	-0.894754	-1.85929	0.00029461	0.00449524	protein_coding	10	1.7762	44	7.81528	28	4.97336	25	4.4405	69	12.2558	41	7.28242	79	14.032	38	6.74956	15	2.6643	2	0.35524	24	4.26288	35	6.2167	48	8.52575	28	4.97336	29	5.15098	1	0.17762	9	1.59858	26	4.61812	7	1.24334	5	0.888099
pgmA	Chromosome	complement(113671..114351)	689.13	-0.840379	-1.79052	0.000296334	0.00449524	protein_coding	9	3.9823	27	11.9469	16	7.07965	10	4.42478	19	8.40708	12	5.30973	11	4.86726	10	4.42478	5	2.21239	7	3.09735	21	9.29204	7	3.09735	11	4.86726	5	2.21239	18	7.9646	1	0.442478	11	4.86726	14	6.19469	8	3.53982	4	1.76991
ruvA	Chromosome	complement(898703..899305)	528.16	0.90204	1.86871	0.000388721	0.00579843	protein_coding	9	4.5	26	13	15	7.5	14	7	19	9.5	8	4	8	4	15	7.5	7	3.5	4	2	3	1.5	4	2	11	5.5	4	2	19	9.5	2	1	10	5	13	6.5	9	4.5	0	0
tsp	Chromosome	827873..829822	264.401	-1.00819	-2.01138	0.00046667	0.00684704	protein_coding	24	3.698	60	9.24499	45	6.93374	45	6.93374	60	9.24499	22	3.38983	25	3.85208	35	5.39291	27	4.16025	19	2.92758	41	6.31741	27	4.16025	39	6.00924	40	6.16333	46	7.08783	4	0.616333	38	5.85516	38	5.85516	9	1.38675	5	0.770416
CTL0110	Chromosome	complement(140895..141239)	576.277	-1.07344	-2.10444	0.000506717	0.00731471	protein_coding	9	7.89474	10	8.77193	13	11.4035	6	5.26316	6	5.26316	4	3.50877	6	5.26316	12	10.5263	2	1.75439	1	0.877193	4	3.50877	1	0.877193	8	7.01754	3	2.63158	8	7.01754	2	1.75439	7	6.14035	7	6.14035	4	3.50877	1	0.877193
sctN	Chromosome	44796..46124	680.82	0.693467	1.61717	0.000527919	0.00741106	protein_coding	14	3.16742	44	9.95475	34	7.69231	41	9.27602	21	4.75113	19	4.29864	25	5.65611	42	9.50226	10	2.26244	7	1.58371	11	2.48869	14	3.16742	17	3.84615	22	4.97738	36	8.1448	2	0.452489	33	7.46606	38	8.59729	12	2.71493	0	0
xerD	Chromosome	complement(298375..299277)	150.067	-1.1115	-2.16071	0.000529953	0.00741106	protein_coding	17	5.66667	34	11.3333	28	9.33333	15	5	26	8.66667	11	3.66667	18	6	19	6.33333	7	2.33333	14	4.66667	11	3.66667	7	2.33333	21	7	17	5.66667	17	5.66667	5	1.66667	21	7	7	2.33333	3	1	2	0.666667
ltuB	Chromosome	415955..416248	1769.89	-1.11449	-2.16518	0.00057208	0.00779971	protein_coding	6	6.18557	7	7.21649	3	3.09278	7	7.21649	9	9.27835	2	2.06186	5	5.15464	4	4.12371	4	4.12371	6	6.18557	4	4.12371	4	4.12371	13	13.4021	4	4.12371	7	7.21649	0	0	6	6.18557	5	5.15464	1	1.03093	0	0
CTL0808	Chromosome	complement(935080..935949)	847.596	-0.777302	-1.71392	0.000575174	0.00779971	protein_coding	17	5.88235	21	7.26644	18	6.22837	28	9.68858	29	10.0346	10	3.46021	7	2.42215	20	6.92042	8	2.76817	6	2.07612	13	4.49827	9	3.11419	21	7.26644	11	3.80623	17	5.88235	6	2.07612	16	5.53633	16	5.53633	12	4.15225	4	1.38408
CTL0648	Chromosome	complement(765280..766410)	192.071	-1.24364	-2.36795	0.000626046	0.00836285	protein_coding	8	2.12766	36	9.57447	18	4.78723	21	5.58511	48	12.766	15	3.98936	13	3.45745	30	7.97872	6	1.59574	11	2.92553	16	4.25532	15	3.98936	10	2.65957	24	6.38298	33	8.7766	3	0.797872	32	8.51064	27	7.18085	8	2.12766	2	0.531915
gmk	Chromosome	356045..356662	622.816	0.781766	1.71923	0.000651306	0.00857234	protein_coding	14	6.82927	15	7.31707	12	5.85366	17	8.29268	17	8.29268	7	3.41463	10	4.87805	18	8.78049	5	2.43902	6	2.92683	11	5.36585	2	0.97561	13	6.34146	13	6.34146	17	8.29268	2	0.97561	11	5.36585	10	4.87805	4	1.95122	1	0.487805
CTL0675	Chromosome	complement(806553..807560)	126.972	1.39598	2.63168	0.000678898	0.008806	protein_coding	14	4.1791	44	13.1343	20	5.97015	18	5.37313	12	3.58209	13	3.8806	19	5.67164	19	5.67164	8	2.38806	5	1.49254	11	3.28358	14	4.1791	24	7.16418	19	5.67164	26	7.76119	1	0.298507	19	5.67164	41	12.2388	6	1.79104	2	0.597015
CTL0660	Chromosome	complement(780940..781749)	345.634	0.774606	1.71072	0.000728869	0.00931911	protein_coding	16	5.94796	32	11.8959	15	5.57621	21	7.80669	19	7.0632	10	3.71747	9	3.34572	20	7.43494	7	2.60223	3	1.11524	13	4.83271	13	4.83271	15	5.57621	13	4.83271	19	7.0632	7	2.60223	14	5.20446	17	6.3197	3	1.11524	3	1.11524
uvrC	Chromosome	complement(203679..205418)	140.537	0.998743	1.99826	0.000770022	0.00970662	protein_coding	30	5.18135	66	11.399	37	6.39033	29	5.00864	37	6.39033	28	4.83592	33	5.69948	40	6.90846	23	3.97237	13	2.24525	30	5.18135	20	3.45423	48	8.29016	20	3.45423	47	8.11744	11	1.89983	35	6.04491	24	4.14508	4	0.690846	4	0.690846
truB	Chromosome	complement(431103..431828)	1061.01	0.736904	1.6666	0.00078779	0.00979267	protein_coding	10	4.14938	28	11.6183	14	5.80913	19	7.88382	15	6.22407	10	4.14938	15	6.22407	13	5.39419	10	4.14938	4	1.65975	9	3.73444	5	2.07469	14	5.80913	12	4.97925	15	6.22407	5	2.07469	16	6.639	20	8.29876	7	2.90456	0	0
omcA	Chromosome	complement(832367..832633)	11552.3	-1.34445	-2.53934	0.00085412	0.0104717	protein_coding	1	1.13636	4	4.54545	3	3.40909	6	6.81818	7	7.95455	7	7.95455	2	2.27273	7	7.95455	1	1.13636	2	2.27273	4	4.54545	2	2.27273	7	7.95455	7	7.95455	4	4.54545	13	14.7727	3	3.40909	7	7.95455	1	1.13636	0	0
CTL0338A	Chromosome	418290..418772	274.922	-1.36184	-2.57012	0.000922294	0.0110641	protein_coding	6	3.75	13	8.125	15	9.375	3	1.875	12	7.5	3	1.875	5	3.125	19	11.875	1	0.625	4	2.5	10	6.25	4	2.5	18	11.25	8	5	12	7.5	1	0.625	12	7.5	6	3.75	5	3.125	3	1.875
eno	Chromosome	980411..981685	1039.15	-0.629359	-1.54688	0.000929035	0.0110641	protein_coding	16	3.77358	46	10.8491	30	7.07547	21	4.95283	26	6.13208	16	3.77358	27	6.36792	50	11.7925	10	2.35849	4	0.943396	17	4.00943	19	4.48113	19	4.48113	25	5.89623	31	7.31132	5	1.17925	16	3.77358	36	8.49057	9	2.12264	1	0.235849
dnaX_1	Chromosome	complement(527349..528221)	362.55	0.95953	1.94468	0.000953142	0.0110641	protein_coding	7	2.41379	37	12.7586	26	8.96552	13	4.48276	22	7.58621	18	6.2069	12	4.13793	25	8.62069	12	4.13793	6	2.06897	14	4.82759	5	1.72414	20	6.89655	14	4.82759	18	6.2069	3	1.03448	20	6.89655	8	2.75862	6	2.06897	4	1.37931
CTL0221	Chromosome	complement(277967..278446)	496.4	-1.23781	-2.35841	0.000956391	0.0110641	protein_coding	2	1.25786	16	10.0629	14	8.80503	9	5.66038	17	10.6918	7	4.40252	12	7.54717	9	5.66038	4	2.51572	1	0.628931	23	14.4654	16	10.0629	5	3.14465	4	2.51572	8	5.03145	0	0	4	2.51572	6	3.77358	2	1.25786	0	0
CTL0081	Chromosome	103466..104638	564.161	-0.78957	-1.72856	0.000964249	0.0110641	protein_coding	16	4.10256	47	12.0513	16	4.10256	21	5.38462	25	6.41026	13	3.33333	24	6.15385	33	8.46154	17	4.35897	7	1.79487	32	8.20513	22	5.64103	20	5.12821	15	3.84615	31	7.94872	1	0.25641	16	4.10256	21	5.38462	11	2.82051	2	0.512821
copB2	Chromosome	complement(294001..295521)	112.092	0.920148	1.89231	0.00101171	0.0114617	protein_coding	18	3.55731	61	12.0553	30	5.92885	21	4.1502	71	14.0316	25	4.94071	34	6.71937	37	7.31225	10	1.97628	10	1.97628	30	5.92885	8	1.58103	32	6.32411	19	3.75494	38	7.50988	5	0.988142	24	4.74308	16	3.16206	10	1.97628	7	1.3834
truA	Chromosome	857354..858157	104.325	1.25843	2.39235	0.00105363	0.011771	protein_coding	11	4.11985	27	10.1124	17	6.36704	12	4.49438	18	6.74157	18	6.74157	13	4.86891	18	6.74157	14	5.24345	16	5.99251	13	4.86891	8	2.99625	16	5.99251	12	4.49438	9	3.37079	5	1.87266	15	5.61798	17	6.36704	6	2.24719	2	0.749064
23s rRNA_1	Chromosome	135836..138703	1329.1	-1.12636	-2.18307	0.00106531	0.011771	rRNA
amn	Chromosome	complement(163259..164128)	432.704	-0.889444	-1.85246	0.00120793	0.0131841	protein_coding	16	5.53633	27	9.34256	19	6.57439	15	5.19031	21	7.26644	14	4.84429	20	6.92042	23	7.95848	11	3.80623	10	3.46021	11	3.80623	10	3.46021	18	6.22837	13	4.49827	17	5.88235	4	1.38408	10	3.46021	21	7.26644	8	2.76817	1	0.346021
CTL0720	Chromosome	855389..855649	4012.27	-0.626864	-1.5442	0.0013562	0.0146241	protein_coding	3	3.48837	3	3.48837	8	9.30233	5	5.81395	5	5.81395	6	6.97674	4	4.65116	6	6.97674	1	1.16279	1	1.16279	5	5.81395	7	8.13953	10	11.6279	6	6.97674	3	3.48837	0	0	2	2.32558	3	3.48837	7	8.13953	1	1.16279
ndk	Chromosome	complement(898118..898543)	3587.37	-0.788164	-1.72688	0.00139083	0.014819	protein_coding	8	5.67376	8	5.67376	11	7.80142	17	12.0567	11	7.80142	4	2.83688	3	2.12766	16	11.3475	2	1.41844	4	2.83688	3	2.12766	6	4.25532	8	5.67376	3	2.12766	15	10.6383	0	0	5	3.5461	11	7.80142	6	4.25532	0	0
ptr	Chromosome	complement(222365..225235)	631.714	-0.576946	-1.49169	0.00149614	0.0157535	protein_coding	54	5.64854	122	12.7615	47	4.91632	33	3.45188	89	9.30962	62	6.48536	65	6.79916	70	7.32218	49	5.12552	18	1.88285	57	5.96234	45	4.70711	48	5.02092	45	4.70711	64	6.69456	10	1.04603	29	3.03347	28	2.92887	16	1.67364	5	0.523013
rpoB	Chromosome	complement(673171..676929)	4119.71	0.59842	1.51406	0.00152472	0.0158677	protein_coding	44	3.51438	120	9.58466	87	6.94888	106	8.46645	74	5.91054	47	3.75399	59	4.71246	87	6.94888	41	3.27476	22	1.75719	36	2.8754	39	3.11502	88	7.02875	80	6.38978	109	8.70607	9	0.71885	77	6.15016	91	7.26837	31	2.47604	5	0.399361
CTL0003	Chromosome	complement(2462..2896)	1349.4	-0.703774	-1.62876	0.00156264	0.0160754	protein_coding	4	2.77778	9	6.25	13	9.02778	2	1.38889	15	10.4167	6	4.16667	9	6.25	4	2.77778	3	2.08333	2	1.38889	10	6.94444	10	6.94444	19	13.1944	10	6.94444	14	9.72222	1	0.694444	4	2.77778	3	2.08333	4	2.77778	2	1.38889
gspF	Chromosome	complement(957862..959037)	170.219	0.945386	1.9257	0.00161413	0.0162379	protein_coding	21	5.37084	56	14.3223	31	7.92839	32	8.18414	29	7.41688	7	1.79028	21	5.37084	31	7.92839	8	2.04604	5	1.27877	15	3.83632	6	1.53453	18	4.60358	9	2.30179	26	6.64962	8	2.04604	27	6.90537	29	7.41688	7	1.79028	5	1.27877
topA	Chromosome	17072..19645	718.247	0.657689	1.57755	0.00161472	0.0162379	protein_coding	33	3.85064	62	7.23454	61	7.11785	52	6.06768	51	5.95099	44	5.13419	50	5.83431	69	8.05134	29	3.3839	18	2.10035	26	3.03384	21	2.45041	91	10.6184	41	4.78413	78	9.10152	17	1.98366	43	5.0175	49	5.71762	12	1.40023	10	1.16686
dnaJ	Chromosome	complement(708143..709321)	1125.28	0.598712	1.51436	0.00169174	0.0168235	protein_coding	23	5.86735	25	6.37755	13	3.31633	28	7.14286	26	6.63265	16	4.08163	13	3.31633	31	7.90816	10	2.55102	7	1.78571	11	2.80612	9	2.29592	31	7.90816	24	6.12245	28	7.14286	9	2.29592	22	5.61224	58	14.7959	8	2.04082	0	0
aas	Chromosome	189552..191165	1476.91	0.584848	1.49988	0.00173486	0.0170626	protein_coding	29	5.40037	58	10.8007	27	5.02793	44	8.19367	37	6.89013	27	5.02793	35	6.51769	37	6.89013	17	3.16574	12	2.23464	12	2.23464	18	3.35196	33	6.14525	19	3.53818	35	6.51769	14	2.60708	21	3.91061	40	7.44879	17	3.16574	5	0.931099
scc1	Chromosome	complement(423906..424346)	431.975	-0.980649	-1.97335	0.0021397	0.0202196	protein_coding	6	4.10959	20	13.6986	9	6.16438	6	4.10959	10	6.84932	5	3.42466	6	4.10959	8	5.47945	6	4.10959	3	2.05479	10	6.84932	14	9.58904	6	4.10959	4	2.73973	8	5.47945	2	1.36986	4	2.73973	13	8.90411	5	3.42466	1	0.684932
oppB2	Chromosome	complement(872590..874005)	1174.9	0.713637	1.63993	0.00215475	0.0202196	protein_coding	29	6.15711	56	11.8896	42	8.9172	39	8.28025	36	7.64331	13	2.76008	16	3.39703	31	6.58174	13	2.76008	11	2.33546	15	3.18471	17	3.60934	21	4.4586	23	4.88323	28	5.9448	6	1.27389	30	6.36943	31	6.58174	9	1.91083	5	1.06157
CTL0064	Chromosome	77201..78397	362.952	-0.732266	-1.66125	0.00216895	0.0202196	protein_coding	16	4.0201	38	9.54774	23	5.77889	32	8.0402	36	9.04523	17	4.27136	18	4.52261	31	7.78894	10	2.51256	8	2.01005	14	3.51759	16	4.0201	10	2.51256	24	6.03015	33	8.29146	5	1.25628	33	8.29146	26	6.53266	5	1.25628	3	0.753769
CTL0561	Chromosome	complement(665025..665825)	310.093	0.792093	1.73158	0.00217231	0.0202196	protein_coding	27	10.1504	32	12.0301	10	3.7594	13	4.88722	24	9.02256	10	3.7594	10	3.7594	8	3.00752	13	4.88722	5	1.8797	11	4.13534	11	4.13534	12	4.51128	20	7.5188	19	7.14286	0	0	20	7.5188	7	2.63158	8	3.00752	6	2.25564
CTL0597	Chromosome	complement(709724..710356)	467.954	0.894371	1.8588	0.00219478	0.0202196	protein_coding	13	6.19048	30	14.2857	9	4.28571	23	10.9524	24	11.4286	12	5.71429	8	3.80952	8	3.80952	10	4.7619	1	0.47619	7	3.33333	5	2.38095	7	3.33333	11	5.2381	9	4.28571	6	2.85714	7	3.33333	19	9.04762	0	0	1	0.47619
aroE	Chromosome	740634..742076	67.6726	0.991567	1.98834	0.00221056	0.0202196	protein_coding	24	5	56	11.6667	36	7.5	19	3.95833	51	10.625	32	6.66667	27	5.625	38	7.91667	10	2.08333	17	3.54167	25	5.20833	13	2.70833	24	5	16	3.33333	22	4.58333	15	3.125	23	4.79167	20	4.16667	9	1.875	3	0.625
CTL0476	Chromosome	complement(569687..570493)	799.653	-0.667776	-1.58862	0.00221399	0.0202196	protein_coding	6	2.23881	47	17.5373	9	3.35821	17	6.34328	16	5.97015	5	1.86567	7	2.61194	27	10.0746	9	3.35821	2	0.746269	9	3.35821	11	4.10448	23	8.58209	14	5.22388	22	8.20896	10	3.73134	13	4.85075	17	6.34328	3	1.1194	1	0.373134
CTL0894	Chromosome	complement(1035658..1036341)	1439.36	-0.64261	-1.56115	0.00228667	0.0205428	protein_coding	11	4.84581	35	15.4185	13	5.72687	17	7.48899	21	9.2511	10	4.40529	9	3.96476	8	3.52423	7	3.0837	8	3.52423	8	3.52423	5	2.20264	16	7.04846	11	4.84581	16	7.04846	3	1.32159	13	5.72687	13	5.72687	1	0.440529	2	0.881057
CTL0362	Chromosome	445916..447022	201.315	0.808567	1.75147	0.00229529	0.0205428	protein_coding	21	5.70652	39	10.5978	20	5.43478	24	6.52174	27	7.33696	19	5.16304	18	4.8913	23	6.25	17	4.61957	5	1.3587	18	4.8913	8	2.17391	20	5.43478	14	3.80435	29	7.88043	8	2.17391	29	7.88043	15	4.07609	8	2.17391	6	1.63043
CTL0016	Chromosome	23007..24281	230.21	0.722077	1.64956	0.0025487	0.022585	protein_coding	13	3.06604	45	10.6132	22	5.18868	25	5.89623	23	5.42453	14	3.30189	18	4.24528	23	5.42453	29	6.83962	12	2.83019	18	4.24528	14	3.30189	34	8.01887	14	3.30189	35	8.25472	11	2.59434	16	3.77358	46	10.8491	5	1.17925	7	1.65094
infA	Chromosome	complement(432244..434934)	2537.02	0.638915	1.55716	0.00266752	0.0232417	protein_coding	16	1.78571	75	8.37054	63	7.03125	61	6.80804	67	7.47768	36	4.01786	67	7.47768	91	10.1562	11	1.22768	22	2.45536	39	4.35268	34	3.79464	84	9.375	42	4.6875	75	8.37054	12	1.33929	37	4.12946	51	5.69196	10	1.11607	3	0.334821
zwf	Chromosome	525034..526557	755.544	0.556741	1.47094	0.00267474	0.0232417	protein_coding	28	5.52268	53	10.4536	33	6.50888	28	5.52268	34	6.70611	28	5.52268	20	3.94477	24	4.73373	21	4.14201	10	1.97239	26	5.12821	26	5.12821	26	5.12821	24	4.73373	46	9.07298	11	2.16963	30	5.91716	26	5.12821	6	1.18343	7	1.38067
CTL0628	Chromosome	745044..746495	393.532	-0.7415	-1.67191	0.00294145	0.0253134	protein_coding	34	7.03934	70	14.4928	51	10.559	24	4.96894	39	8.07453	18	3.72671	30	6.21118	46	9.52381	18	3.72671	5	1.0352	11	2.27743	16	3.31263	22	4.55487	5	1.0352	9	1.86335	4	0.828157	10	2.07039	43	8.90269	17	3.51967	11	2.27743
rpsH	Chromosome	complement(908450..908851)	1036.2	0.723943	1.65169	0.00298607	0.0254527	protein_coding	4	3.00752	15	11.2782	9	6.76692	14	10.5263	8	6.01504	4	3.00752	3	2.25564	11	8.27068	4	3.00752	5	3.7594	2	1.50376	5	3.7594	8	6.01504	3	2.25564	8	6.01504	1	0.75188	13	9.77444	9	6.76692	6	4.51128	1	0.75188
gyrA	Chromosome	complement(528848..531358)	1424.67	0.865795	1.82234	0.00308242	0.0260261	protein_coding	24	2.87081	77	9.21053	58	6.9378	69	8.25359	49	5.86124	27	3.22967	41	4.90431	51	6.10048	23	2.7512	14	1.67464	30	3.58852	34	4.06699	55	6.57895	52	6.2201	71	8.49282	10	1.19617	62	7.41627	58	6.9378	27	3.22967	4	0.478469
CTL0092	Chromosome	114646..115371	554.612	0.706048	1.63133	0.00313267	0.0262031	protein_coding	10	4.14938	27	11.2033	14	5.80913	27	11.2033	17	7.05394	7	2.90456	12	4.97925	15	6.22407	6	2.48963	4	1.65975	2	0.829876	5	2.07469	20	8.29876	11	4.56432	16	6.639	4	1.65975	18	7.46888	23	9.54357	3	1.24481	0	0
rplB	Chromosome	complement(912369..913223)	2688.31	0.540935	1.45491	0.00349194	0.0282986	protein_coding	8	2.8169	18	6.33803	14	4.92958	19	6.69014	22	7.74648	14	4.92958	14	4.92958	13	4.57746	7	2.46479	8	2.8169	4	1.40845	12	4.22535	29	10.2113	12	4.22535	11	3.87324	5	1.76056	29	10.2113	35	12.3239	7	2.46479	3	1.05634
hctA	Chromosome	complement(142722..143099)	10968.7	-0.714294	-1.64068	0.00349824	0.0282986	protein_coding	0	0	7	5.6	3	2.4	6	4.8	5	4	3	2.4	14	11.2	23	18.4	1	0.8	0	0	3	2.4	2	1.6	36	28.8	2	1.6	6	4.8	2	1.6	6	4.8	2	1.6	4	3.2	0	0
CTL0609	Chromosome	complement(724125..725186)	1750.49	0.527383	1.44131	0.00349852	0.0282986	protein_coding	22	6.23229	36	10.1983	17	4.81586	30	8.49858	21	5.94901	11	3.11615	17	4.81586	33	9.34844	10	2.83286	6	1.69972	17	4.81586	11	3.11615	21	5.94901	16	4.53258	29	8.2153	4	1.13314	19	5.38244	17	4.81586	13	3.68272	3	0.849858
lcrD	Chromosome	complement(425667..427793)	2213.52	-0.540103	-1.45408	0.00350965	0.0282986	protein_coding	30	4.23729	87	12.2881	75	10.5932	50	7.06215	54	7.62712	32	4.51977	40	5.64972	53	7.48588	20	2.82486	7	0.988701	29	4.09605	20	2.82486	35	4.9435	32	4.51977	33	4.66102	0	0	31	4.37853	49	6.9209	26	3.67232	5	0.706215
lplA_2	Chromosome	897360..898061	103.37	1.2662	2.40528	0.00356807	0.0285127	protein_coding	11	4.72103	27	11.588	17	7.29614	10	4.29185	18	7.72532	15	6.43777	16	6.86695	9	3.86266	8	3.43348	8	3.43348	14	6.00858	9	3.86266	13	5.5794	11	4.72103	13	5.5794	3	1.28755	11	4.72103	10	4.29185	5	2.14592	5	2.14592
CTL0219	Chromosome	complement(276902..277420)	299.498	-1.42771	-2.69019	0.00372378	0.0294937	protein_coding	2	1.16279	18	10.4651	17	9.88372	7	4.06977	18	10.4651	7	4.06977	18	10.4651	16	9.30233	4	2.32558	2	1.16279	14	8.13953	11	6.39535	11	6.39535	7	4.06977	10	5.81395	1	0.581395	3	1.74419	1	0.581395	5	2.90698	0	0
CTL0256	Chromosome	complement(323566..323838)	2331.61	-0.634465	-1.55236	0.00390409	0.0304724	protein_coding	2	2.22222	11	12.2222	4	4.44444	9	10	4	4.44444	0	0	6	6.66667	4	4.44444	2	2.22222	6	6.66667	1	1.11111	3	3.33333	6	6.66667	2	2.22222	3	3.33333	8	8.88889	3	3.33333	11	12.2222	4	4.44444	1	1.11111
CTL0443	Chromosome	complement(533790..534140)	954.754	0.691367	1.61481	0.00391545	0.0304724	protein_coding	4	3.44828	13	11.2069	10	8.62069	6	5.17241	11	9.48276	6	5.17241	2	1.72414	8	6.89655	4	3.44828	5	4.31034	5	4.31034	3	2.58621	13	11.2069	3	2.58621	5	4.31034	0	0	9	7.75862	7	6.03448	1	0.862069	1	0.862069
pbpB	Chromosome	60428..63670	326.243	0.677625	1.5995	0.00406498	0.0313634	protein_coding	58	5.37037	114	10.5556	65	6.01852	66	6.11111	69	6.38889	47	4.35185	35	3.24074	70	6.48148	45	4.16667	30	2.77778	45	4.16667	23	2.12963	59	5.46296	57	5.27778	94	8.7037	12	1.11111	82	7.59259	74	6.85185	22	2.03704	13	1.2037
CTL0255	Chromosome	321649..323421	3620.53	-0.778261	-1.71506	0.00461011	0.0352653	protein_coding	20	3.38983	35	5.9322	16	2.71186	39	6.61017	61	10.339	29	4.91525	28	4.74576	47	7.9661	20	3.38983	6	1.01695	28	4.74576	27	4.57627	8	1.35593	39	6.61017	42	7.11864	8	1.35593	62	10.5085	48	8.13559	19	3.22034	8	1.35593
dacC	Chromosome	938633..939946	271.567	0.625087	1.5423	0.00487784	0.0369972	protein_coding	27	6.17849	55	12.5858	28	6.40732	17	3.89016	33	7.55149	30	6.86499	35	8.00915	36	8.23799	16	3.66133	14	3.20366	16	3.66133	15	3.43249	21	4.80549	16	3.66133	18	4.11899	8	1.83066	22	5.03432	19	4.34783	7	1.60183	4	0.915332
rpoC	Chromosome	complement(668956..673146)	3047.68	0.538886	1.45285	0.00502722	0.0378097	protein_coding	42	3.0086	139	9.95702	107	7.66476	111	7.95129	72	5.15759	55	3.93983	68	4.87106	94	6.73352	34	2.43553	30	2.149	44	3.15186	46	3.29513	112	8.02292	83	5.94556	110	7.87966	18	1.2894	80	5.73066	116	8.30946	28	2.00573	7	0.501433
SSU_rRNA_archaea_2	Chromosome	complement(156016..157561)	13.5486	-3.00713	-8.03962	0.00511021	0.0381136	rRNA
dnaA	Chromosome	complement(598341..599711)	852.687	0.549848	1.46393	0.00525115	0.0388412	protein_coding	26	5.70175	51	11.1842	29	6.35965	30	6.57895	41	8.99123	14	3.07018	24	5.26316	30	6.57895	13	2.85088	11	2.41228	21	4.60526	12	2.63158	28	6.14035	19	4.16667	40	8.77193	5	1.09649	28	6.14035	22	4.82456	8	1.75439	4	0.877193
rpsC	Chromosome	complement(911059..911733)	1248.01	0.868568	1.82585	0.00550224	0.0403648	protein_coding	6	2.67857	15	6.69643	14	6.25	20	8.92857	10	4.46429	6	2.67857	10	4.46429	30	13.3929	4	1.78571	3	1.33929	7	3.125	6	2.67857	25	11.1607	6	2.67857	15	6.69643	2	0.892857	14	6.25	22	9.82143	4	1.78571	5	2.23214
sctR	Chromosome	952821..953741	567.767	-0.757975	-1.69111	0.00568676	0.0413793	protein_coding	20	6.53595	45	14.7059	24	7.84314	20	6.53595	27	8.82353	26	8.49673	17	5.55556	24	7.84314	8	2.61438	2	0.653595	16	5.22876	6	1.96078	14	4.57516	7	2.28758	13	4.24837	5	1.63399	8	2.61438	11	3.59477	12	3.92157	1	0.326797
CTL0010	Chromosome	complement(15362..16177)	324.281	-0.671	-1.59218	0.00604078	0.0436008	protein_coding	36	13.2841	33	12.1771	12	4.42804	14	5.16605	17	6.27306	16	5.90406	11	4.05904	19	7.01107	6	2.21402	5	1.84502	9	3.32103	6	2.21402	16	5.90406	8	2.95203	22	8.11808	2	0.738007	19	7.01107	10	3.69004	2	0.738007	8	2.95203
recA	Chromosome	25080..26138	365.975	-0.658755	-1.57872	0.00634197	0.0450903	protein_coding	11	3.125	27	7.67045	35	9.94318	20	5.68182	26	7.38636	10	2.84091	13	3.69318	44	12.5	6	1.70455	6	1.70455	10	2.84091	14	3.97727	23	6.53409	17	4.82955	27	7.67045	4	1.13636	21	5.96591	31	8.80682	6	1.70455	1	0.284091
CTL0399	Chromosome	483118..483984	4811.09	-0.816878	-1.76159	0.00634791	0.0450903	protein_coding	12	4.16667	22	7.63889	10	3.47222	25	8.68056	22	7.63889	12	4.16667	28	9.72222	24	8.33333	12	4.16667	1	0.347222	8	2.77778	21	7.29167	12	4.16667	15	5.20833	8	2.77778	3	1.04167	15	5.20833	26	9.02778	6	2.08333	6	2.08333
murC	Chromosome	174795..177206	476.614	0.480612	1.39534	0.00646377	0.0452047	protein_coding	46	5.72852	76	9.46451	59	7.34745	53	6.60025	75	9.33998	22	2.73973	25	3.11333	56	6.97385	23	2.86426	25	3.11333	35	4.35866	25	3.11333	37	4.60772	41	5.10585	67	8.34371	14	1.74346	38	4.73225	67	8.34371	12	1.4944	7	0.871731
CTL0812	Chromosome	complement(938100..938525)	341.022	-0.697548	-1.62175	0.00649525	0.0452047	protein_coding	11	7.80142	18	12.766	8	5.67376	7	4.96454	13	9.21986	5	3.5461	7	4.96454	13	9.21986	3	2.12766	1	0.70922	2	1.41844	8	5.67376	4	2.83688	12	8.51064	13	9.21986	1	0.70922	8	5.67376	6	4.25532	0	0	1	0.70922
CTL0717	Chromosome	complement(852563..853279)	920.734	-0.638025	-1.5562	0.00651554	0.0452047	protein_coding	5	2.10084	20	8.40336	14	5.88235	17	7.14286	15	6.30252	7	2.94118	9	3.78151	19	7.98319	7	2.94118	6	2.52101	3	1.2605	14	5.88235	21	8.82353	19	7.98319	21	8.82353	5	2.10084	12	5.04202	16	6.72269	6	2.52101	2	0.840336
CTL0191	Chromosome	242881..243597	2610.86	-0.469739	-1.38486	0.00673796	0.0463882	protein_coding	16	6.72269	35	14.7059	18	7.56303	19	7.98319	17	7.14286	6	2.52101	11	4.62185	25	10.5042	14	5.88235	2	0.840336	9	3.78151	2	0.840336	4	1.68067	8	3.36134	1	0.420168	3	1.2605	10	4.20168	22	9.2437	10	4.20168	6	2.52101
LSU_rRNA_bacteria_2	Chromosome	complement(157812..160748)	351.293	-1.86571	-3.64446	0.00685164	0.0468108	rRNA
aroB	Chromosome	739532..740653	91.2312	0.906807	1.87489	0.00696039	0.0471935	protein_coding	15	4.02145	55	14.7453	34	9.11528	18	4.82574	23	6.16622	23	6.16622	21	5.63003	26	6.97051	7	1.87668	15	4.02145	16	4.28954	15	4.02145	23	6.16622	18	4.82574	15	4.02145	8	2.14477	11	2.94906	21	5.63003	8	2.14477	1	0.268097
CTL0540	Chromosome	640283..641977	1458.49	-0.639217	-1.55748	0.00729549	0.0489333	protein_coding	18	3.19149	80	14.1844	31	5.49645	25	4.43262	47	8.33333	22	3.90071	28	4.96454	57	10.1064	17	3.01418	19	3.36879	30	5.31915	24	4.25532	41	7.2695	25	4.43262	37	6.56028	4	0.70922	24	4.25532	17	3.01418	12	2.12766	6	1.06383
murE	Chromosome	complement(618475..619926)	1402.43	0.534156	1.44809	0.00732633	0.0489333	protein_coding	22	4.55487	47	9.73085	37	7.66046	40	8.28157	35	7.24638	18	3.72671	18	3.72671	42	8.69565	19	3.93375	13	2.69151	16	3.31263	18	3.72671	21	4.34783	33	6.8323	25	5.17598	10	2.07039	26	5.38302	35	7.24638	7	1.44928	1	0.207039
rpsE	Chromosome	complement(906966..907463)	2542.34	0.49914	1.41337	0.00851384	0.0563519	protein_coding	5	3.0303	19	11.5152	10	6.06061	14	8.48485	11	6.66667	4	2.42424	4	2.42424	15	9.09091	0	0	3	1.81818	2	1.21212	10	6.06061	17	10.303	9	5.45455	8	4.84848	3	1.81818	11	6.66667	16	9.69697	4	2.42424	0	0
rpsS	Chromosome	complement(912097..912363)	5559.67	0.554082	1.46823	0.00856297	0.0563519	protein_coding	6	6.81818	6	6.81818	3	3.40909	7	7.95455	7	7.95455	5	5.68182	7	7.95455	1	1.13636	0	0	6	6.81818	0	0	2	2.27273	11	12.5	2	2.27273	5	5.68182	0	0	7	7.95455	6	6.81818	6	6.81818	1	1.13636
folA	Chromosome	complement(1010381..1010860)	964.118	0.766222	1.70081	0.00925588	0.0604672	protein_coding	12	7.54717	11	6.91824	13	8.1761	6	3.77358	10	6.28931	9	5.66038	9	5.66038	7	4.40252	7	4.40252	5	3.14465	5	3.14465	7	4.40252	10	6.28931	7	4.40252	9	5.66038	4	2.51572	8	5.03145	12	7.54717	4	2.51572	4	2.51572
sctT	Chromosome	954044..954913	270.118	-0.558218	-1.47245	0.00946739	0.0614008	protein_coding	21	7.26644	46	15.917	35	12.1107	16	5.53633	21	7.26644	16	5.53633	11	3.80623	24	8.3045	10	3.46021	6	2.07612	15	5.19031	2	0.692042	9	3.11419	7	2.42215	7	2.42215	2	0.692042	4	1.38408	17	5.88235	13	4.49827	7	2.42215
ispE	Chromosome	219665..220531	156.094	0.738866	1.66886	0.00975177	0.0627902	protein_coding	14	4.86111	34	11.8056	17	5.90278	17	5.90278	31	10.7639	12	4.16667	17	5.90278	27	9.375	9	3.125	5	1.73611	11	3.81944	7	2.43056	10	3.47222	12	4.16667	19	6.59722	2	0.694444	18	6.25	18	6.25	3	1.04167	5	1.73611
rpmJ	Chromosome	201486..201623	4267.51	0.652335	1.57171	0.0101457	0.0646575	protein_coding	0	0	2	4.44444	2	4.44444	3	6.66667	4	8.88889	3	6.66667	0	0	3	6.66667	1	2.22222	0	0	2	4.44444	2	4.44444	9	20	3	6.66667	0	0	0	0	7	15.5556	3	6.66667	1	2.22222	0	0
ruvC	Chromosome	complement(899325..899837)	1008.62	0.687115	1.61006	0.0101863	0.0646575	protein_coding	4	2.35294	23	13.5294	8	4.70588	14	8.23529	8	4.70588	8	4.70588	7	4.11765	20	11.7647	6	3.52941	7	4.11765	10	5.88235	5	2.94118	16	9.41176	8	4.70588	7	4.11765	2	1.17647	4	2.35294	8	4.70588	5	2.94118	0	0
CTL0063	Chromosome	76182..77150	546.811	-0.818111	-1.7631	0.0103282	0.0650967	protein_coding	9	2.79503	27	8.38509	16	4.96894	18	5.59006	25	7.76398	16	4.96894	27	8.38509	22	6.8323	8	2.48447	5	1.5528	22	6.8323	21	6.52174	12	3.72671	21	6.52174	15	4.65839	4	1.24224	15	4.65839	31	9.62733	7	2.17391	1	0.310559
araD	Chromosome	460581..461267	101.305	1.02548	2.03564	0.010429	0.0652723	protein_coding	15	6.57895	14	6.14035	25	10.9649	20	8.77193	12	5.26316	8	3.50877	6	2.63158	23	10.0877	3	1.31579	6	2.63158	8	3.50877	5	2.19298	12	5.26316	11	4.82456	21	9.21053	6	2.63158	8	3.50877	19	8.33333	6	2.63158	0	0
LSU_rRNA_bacteria_1	Chromosome	complement(135768..138704)	341.416	-1.81011	-3.50668	0.0105286	0.0654384	rRNA
tilS	Chromosome	268657..269622	333.82	0.641049	1.55946	0.0112046	0.0691199	protein_coding	19	5.919	46	14.3302	14	4.36137	18	5.60748	18	5.60748	10	3.11526	12	3.73832	23	7.16511	13	4.04984	8	2.49221	15	4.6729	9	2.80374	19	5.919	20	6.23053	22	6.85358	5	1.55763	26	8.09969	15	4.6729	7	2.18069	2	0.623053
oppA4	Chromosome	complement(874050..876140)	1703.46	0.76482	1.69916	0.0112754	0.0691199	protein_coding	36	5.17241	59	8.47701	36	5.17241	59	8.47701	50	7.18391	35	5.02874	18	2.58621	48	6.89655	36	5.17241	16	2.29885	20	2.87356	32	4.5977	37	5.31609	46	6.6092	59	8.47701	15	2.15517	37	5.31609	32	4.5977	13	1.86782	12	1.72414
nusG	Chromosome	complement(679506..680054)	656	0.628491	1.54595	0.0113686	0.0692168	protein_coding	11	6.04396	11	6.04396	9	4.94505	28	15.3846	13	7.14286	4	2.1978	4	2.1978	5	2.74725	4	2.1978	4	2.1978	9	4.94505	4	2.1978	20	10.989	8	4.3956	22	12.0879	0	0	3	1.64835	14	7.69231	5	2.74725	4	2.1978
CTL0299	Chromosome	complement(370259..370762)	4018.77	-0.470648	-1.38573	0.0119204	0.0720859	protein_coding	6	3.59281	21	12.5749	6	3.59281	10	5.98802	6	3.59281	10	5.98802	8	4.79042	13	7.78443	5	2.99401	3	1.79641	9	5.38922	7	4.19162	9	5.38922	9	5.38922	12	7.18563	3	1.79641	6	3.59281	16	9.58084	7	4.19162	1	0.598802
CTL0187	Chromosome	236957..238333	195.878	0.577282	1.49204	0.0120393	0.0723164	protein_coding	11	2.40175	41	8.95197	34	7.42358	45	9.82533	27	5.8952	15	3.27511	25	5.45852	38	8.29694	10	2.18341	11	2.40175	12	2.62009	14	3.05677	26	5.67686	28	6.11354	28	6.11354	8	1.74672	24	5.24017	46	10.0437	14	3.05677	1	0.218341
recF	Chromosome	complement(410424..411521)	85.5155	0.927653	1.90218	0.0122086	0.0728446	protein_coding	19	5.20548	56	15.3425	25	6.84932	16	4.38356	33	9.0411	11	3.0137	23	6.30137	24	6.57534	10	2.73973	11	3.0137	18	4.93151	15	4.10959	19	5.20548	20	5.47945	20	5.47945	7	1.91781	18	4.93151	14	3.83562	4	1.09589	2	0.547945
dksA	Chromosome	784031..784405	2985.18	-0.558196	-1.47243	0.0123831	0.0733966	protein_coding	3	2.41935	13	10.4839	7	5.64516	4	3.22581	7	5.64516	4	3.22581	11	8.87097	10	8.06452	4	3.22581	2	1.6129	6	4.83871	4	3.22581	11	8.87097	6	4.83871	15	12.0968	1	0.806452	5	4.03226	7	5.64516	4	3.22581	0	0
sucB_2	Chromosome	complement(777018..778184)	634.67	0.615451	1.53204	0.0127912	0.0752491	protein_coding	11	2.83505	39	10.0515	27	6.95876	38	9.79381	29	7.47423	18	4.63918	21	5.41237	26	6.70103	4	1.03093	5	1.28866	13	3.35052	13	3.35052	21	5.41237	22	5.6701	32	8.24742	4	1.03093	27	6.95876	29	7.47423	7	1.80412	2	0.515464
pbp	Chromosome	complement(620249..622192)	190.905	0.549013	1.46308	0.0128638	0.0752491	protein_coding	26	4.01855	63	9.73725	41	6.33694	49	7.57342	41	6.33694	30	4.63679	27	4.17311	48	7.41886	30	4.63679	10	1.5456	22	3.40031	23	3.55487	42	6.4915	33	5.10046	43	6.64606	5	0.772798	51	7.88253	43	6.64606	14	2.16383	6	0.927357
rbsU	Chromosome	981813..983765	101.437	-0.623118	-1.5402	0.0130788	0.07601	protein_coding	36	5.53846	86	13.2308	47	7.23077	31	4.76923	54	8.30769	31	4.76923	34	5.23077	49	7.53846	23	3.53846	18	2.76923	32	4.92308	26	4	32	4.92308	28	4.30769	43	6.61538	12	1.84615	21	3.23077	30	4.61538	14	2.15385	3	0.461538
CTL0279	Chromosome	351316..352188	374.041	0.670317	1.59142	0.0140041	0.0805847	protein_coding	16	5.51724	31	10.6897	17	5.86207	21	7.24138	23	7.93103	12	4.13793	8	2.75862	19	6.55172	9	3.10345	11	3.7931	12	4.13793	5	1.72414	15	5.17241	14	4.82759	24	8.27586	7	2.41379	19	6.55172	21	7.24138	3	1.03448	3	1.03448
fabD	Chromosome	complement(583502..584428)	1154.73	0.495259	1.40957	0.0140461	0.0805847	protein_coding	12	3.8961	42	13.6364	16	5.19481	24	7.79221	30	9.74026	12	3.8961	11	3.57143	27	8.76623	8	2.5974	4	1.2987	14	4.54545	9	2.92208	11	3.57143	10	3.24675	25	8.11688	6	1.94805	12	3.8961	23	7.46753	10	3.24675	2	0.649351
CTL0247	Chromosome	complement(303998..305203)	405.322	-0.697577	-1.62178	0.0141387	0.0805998	protein_coding	15	3.74065	46	11.4713	20	4.98753	29	7.23192	33	8.22943	50	12.4688	23	5.73566	26	6.48379	12	2.99252	7	1.74564	21	5.23691	8	1.99501	25	6.23441	17	4.2394	20	4.98753	10	2.49377	15	3.74065	9	2.24439	8	1.99501	7	1.74564
CTL0398	Chromosome	482276..483118	7751.21	-0.668191	-1.58908	0.0144228	0.0816985	protein_coding	15	5.35714	18	6.42857	19	6.78571	14	5	19	6.78571	13	4.64286	26	9.28571	12	4.28571	15	5.35714	7	2.5	10	3.57143	18	6.42857	14	5	21	7.5	11	3.92857	3	1.07143	13	4.64286	24	8.57143	5	1.78571	3	1.07143
rsbW	Chromosome	937653..938093	345.209	-0.557625	-1.47184	0.0149365	0.0840763	protein_coding	6	4.10959	19	13.0137	10	6.84932	9	6.16438	6	4.10959	9	6.16438	13	8.90411	8	5.47945	5	3.42466	4	2.73973	4	2.73973	6	4.10959	7	4.79452	9	6.16438	8	5.47945	4	2.73973	7	4.79452	8	5.47945	3	2.05479	1	0.684932
rplR	Chromosome	complement(907478..907849)	553.133	0.740355	1.67059	0.015361	0.0855839	protein_coding	3	2.43902	13	10.5691	4	3.25203	13	10.5691	7	5.69106	1	0.813008	6	4.87805	13	10.5691	3	2.43902	3	2.43902	4	3.25203	3	2.43902	16	13.0081	6	4.87805	4	3.25203	1	0.813008	9	7.31707	12	9.7561	2	1.62602	0	0
CTL0510	Chromosome	complement(608183..609307)	603.587	0.585278	1.50033	0.0153955	0.0855839	protein_coding	14	3.74332	38	10.1604	33	8.82353	32	8.55615	37	9.89305	15	4.0107	20	5.34759	31	8.28877	8	2.13904	12	3.20856	16	4.27807	6	1.60428	19	5.08021	9	2.40642	27	7.21925	7	1.87166	12	3.20856	30	8.02139	7	1.87166	1	0.26738
CTL0819	Chromosome	946926..947405	3258.27	-0.529424	-1.44335	0.0155314	0.0858062	protein_coding	10	6.28931	17	10.6918	4	2.51572	7	4.40252	20	12.5786	12	7.54717	7	4.40252	12	7.54717	6	3.77358	2	1.25786	7	4.40252	4	2.51572	7	4.40252	7	4.40252	9	5.66038	7	4.40252	4	2.51572	8	5.03145	3	1.88679	6	3.77358
crpA	Chromosome	complement(829929..830381)	183.195	-0.743687	-1.67445	0.0162054	0.0880846	protein_coding	4	2.66667	16	10.6667	14	9.33333	17	11.3333	20	13.3333	5	3.33333	7	4.66667	11	7.33333	2	1.33333	0	0	5	3.33333	9	6	6	4	7	4.66667	4	2.66667	4	2.66667	5	3.33333	10	6.66667	3	2	1	0.666667
CTL0034	Chromosome	43106..43357	873.05	-0.593944	-1.50937	0.0162059	0.0880846	protein_coding	4	4.81928	8	9.63855	1	1.20482	7	8.43373	5	6.0241	0	0	3	3.61446	10	12.0482	1	1.20482	2	2.40964	7	8.43373	5	6.0241	8	9.63855	3	3.61446	7	8.43373	0	0	4	4.81928	4	4.81928	4	4.81928	0	0
CTL0361	Chromosome	complement(445045..445869)	63.9341	0.925518	1.89937	0.0162391	0.0880846	protein_coding	11	4.0146	28	10.219	22	8.0292	12	4.37956	20	7.29927	16	5.83942	20	7.29927	13	4.74453	11	4.0146	13	4.74453	14	5.10949	9	3.28467	15	5.47445	12	4.37956	14	5.10949	5	1.82482	21	7.66423	14	5.10949	2	0.729927	2	0.729927
CTL0680	Chromosome	809869..810030	1105.42	-0.781282	-1.71866	0.0165026	0.0887091	protein_coding	1	1.88679	5	9.43396	2	3.77358	4	7.54717	3	5.66038	1	1.88679	4	7.54717	3	5.66038	1	1.88679	1	1.88679	0	0	1	1.88679	9	16.9811	2	3.77358	3	5.66038	0	0	7	13.2075	4	7.54717	1	1.88679	1	1.88679
ftsK	Chromosome	complement(130786..133185)	348.83	-0.465959	-1.38124	0.0165524	0.0887091	protein_coding	34	4.25532	105	13.1414	59	7.38423	49	6.13267	60	7.50939	64	8.01001	37	4.63079	64	8.01001	19	2.37797	9	1.12641	31	3.87985	38	4.75594	54	6.75845	39	4.8811	29	3.62954	12	1.50188	32	4.00501	41	5.13141	16	2.0025	7	0.876095
gltX	Chromosome	complement(833191..834711)	584.519	0.471023	1.38609	0.0168046	0.0895247	protein_coding	27	5.33597	56	11.0672	19	3.75494	29	5.73123	27	5.33597	25	4.94071	23	4.54545	32	6.32411	27	5.33597	10	1.97628	28	5.5336	12	2.37154	34	6.71937	31	6.12648	35	6.917	5	0.988142	30	5.92885	33	6.52174	13	2.56917	10	1.97628
ssb	Chromosome	371228..371701	731.131	-0.519746	-1.4337	0.0176253	0.0933409	protein_coding	6	3.82166	12	7.64331	4	2.54777	15	9.55414	19	12.1019	5	3.18471	4	2.54777	9	5.73248	6	3.82166	0	0	4	2.54777	6	3.82166	8	5.09554	14	8.9172	10	6.36943	2	1.27389	11	7.00637	17	10.828	3	1.91083	2	1.27389
ompB	Chromosome	complement(104704..105726)	5403.58	-0.471199	-1.38626	0.0181481	0.0955446	protein_coding	24	7.05882	26	7.64706	19	5.58824	31	9.11765	35	10.2941	15	4.41176	16	4.70588	24	7.05882	14	4.11765	2	0.588235	8	2.35294	25	7.35294	17	5	21	6.17647	12	3.52941	8	2.35294	12	3.52941	23	6.76471	4	1.17647	4	1.17647
trpC	Chromosome	complement(687086..687712)	262.021	0.583814	1.49881	0.0186587	0.0976579	protein_coding	10	4.80769	14	6.73077	19	9.13462	15	7.21154	20	9.61538	10	4.80769	6	2.88462	16	7.69231	5	2.40385	5	2.40385	6	2.88462	9	4.32692	11	5.28846	10	4.80769	16	7.69231	2	0.961538	8	3.84615	18	8.65385	5	2.40385	3	1.44231
valS	Chromosome	complement(655517..658336)	482.665	0.466934	1.38217	0.0192043	0.0999296	protein_coding	46	4.89883	89	9.47817	59	6.28328	70	7.45474	65	6.92226	41	4.36635	44	4.68584	52	5.53781	34	3.62087	19	2.02343	29	3.08839	35	3.72737	58	6.17678	60	6.38978	72	7.66773	14	1.49095	53	5.6443	61	6.49627	17	1.81044	21	2.23642
CTL0486	Chromosome	578868..581654	142.06	0.562019	1.47633	0.0193879	0.100302	protein_coding	64	6.89655	158	17.0259	71	7.65086	36	3.87931	67	7.21983	26	2.80172	38	4.09483	76	8.18966	35	3.77155	25	2.69397	33	3.55603	38	4.09483	57	6.14224	33	3.55603	51	5.49569	24	2.58621	40	4.31034	33	3.55603	14	1.50862	9	0.969828
CTL0037	Chromosome	44123..44794	2465.37	-0.427218	-1.34464	0.0199	0.102359	protein_coding	7	3.13901	25	11.2108	10	4.4843	14	6.27803	21	9.41704	7	3.13901	12	5.38117	20	8.96861	2	0.896861	3	1.34529	16	7.17489	9	4.03587	13	5.8296	16	7.17489	18	8.07175	0	0	7	3.13901	13	5.8296	8	3.58744	2	0.896861
CTL0312	Chromosome	complement(387075..387806)	116.731	-0.760226	-1.69376	0.0200763	0.102676	protein_coding	14	5.76132	23	9.46502	12	4.93827	15	6.17284	23	9.46502	18	7.40741	14	5.76132	17	6.99588	7	2.88066	9	3.7037	9	3.7037	11	4.52675	12	4.93827	12	4.93827	11	4.52675	4	1.64609	17	6.99588	10	4.11523	3	1.23457	2	0.823045
rpsU	Chromosome	complement(709350..709526)	3392.16	0.399409	1.31897	0.0205902	0.104706	protein_coding	1	1.72414	3	5.17241	4	6.89655	4	6.89655	5	8.62069	3	5.17241	1	1.72414	5	8.62069	2	3.44828	1	1.72414	0	0	0	0	13	22.4138	3	5.17241	2	3.44828	0	0	7	12.069	3	5.17241	1	1.72414	0	0
xasA	Chromosome	562974..564374	1113.57	-0.552998	-1.46713	0.0211932	0.106974	protein_coding	36	7.72532	66	14.1631	39	8.3691	33	7.08155	40	8.58369	21	4.50644	23	4.93562	43	9.22747	17	3.64807	5	1.07296	9	1.93133	17	3.64807	18	3.86266	9	1.93133	10	2.14592	9	1.93133	10	2.14592	33	7.08155	17	3.64807	11	2.36052
gcsH	Chromosome	complement(631376..631729)	248.476	0.918179	1.88973	0.0212752	0.106974	protein_coding	4	3.4188	14	11.9658	9	7.69231	10	8.54701	15	12.8205	5	4.2735	3	2.5641	3	2.5641	3	2.5641	4	3.4188	3	2.5641	4	3.4188	5	4.2735	5	4.2735	15	12.8205	1	0.854701	3	2.5641	7	5.98291	2	1.7094	2	1.7094
CTL0218	Chromosome	complement(276063..276767)	177.785	-0.595678	-1.51118	0.0216257	0.108129	protein_coding	21	8.97436	42	17.9487	20	8.54701	14	5.98291	16	6.83761	12	5.12821	12	5.12821	14	5.98291	10	4.2735	3	1.28205	9	3.84615	3	1.28205	11	4.70085	6	2.5641	5	2.13675	4	1.7094	11	4.70085	12	5.12821	3	1.28205	6	2.5641
CTL0743	Chromosome	complement(877639..878292)	556.416	-0.506528	-1.42063	0.0221213	0.109992	protein_coding	11	5.06912	30	13.8249	11	5.06912	14	6.45161	24	11.0599	8	3.68664	7	3.22581	14	6.45161	13	5.99078	6	2.76498	9	4.14747	4	1.84332	13	5.99078	7	3.22581	15	6.91244	2	0.921659	13	5.99078	10	4.60829	5	2.30415	1	0.460829
euo	Chromosome	complement(834982..835533)	619.497	0.516731	1.43071	0.0226382	0.11194	protein_coding	4	2.18579	13	7.10383	8	4.37158	14	7.65027	11	6.01093	2	1.0929	8	4.37158	19	10.3825	9	4.91803	2	1.0929	15	8.19672	6	3.27869	14	7.65027	10	5.46448	17	9.28962	1	0.546448	14	7.65027	10	5.46448	4	2.18579	2	1.0929
atpI	Chromosome	complement(659386..661335)	257.082	0.592979	1.50836	0.0227883	0.112063	protein_coding	37	5.70108	87	13.4052	43	6.62558	52	8.01233	49	7.55008	17	2.61941	24	3.698	41	6.31741	36	5.547	13	2.00308	17	2.61941	14	2.15716	43	6.62558	28	4.31433	46	7.08783	10	1.54083	28	4.31433	47	7.24191	12	1.849	5	0.770416
CTL0431	Chromosome	complement(519391..519903)	369.673	0.80872	1.75166	0.0230477	0.11272	protein_coding	11	6.47059	26	15.2941	12	7.05882	7	4.11765	14	8.23529	8	4.70588	8	4.70588	16	9.41176	3	1.76471	2	1.17647	8	4.70588	4	2.35294	14	8.23529	5	2.94118	10	5.88235	5	2.94118	6	3.52941	9	5.29412	1	0.588235	1	0.588235
rplK	Chromosome	complement(678975..679400)	2676.38	0.483287	1.39792	0.0238066	0.115798	protein_coding	4	2.83688	10	7.0922	12	8.51064	12	8.51064	10	7.0922	9	6.38298	6	4.25532	13	9.21986	1	0.70922	0	0	5	3.5461	6	4.25532	15	10.6383	6	4.25532	7	4.96454	1	0.70922	5	3.5461	12	8.51064	7	4.96454	0	0
CTL0190	Chromosome	241646..242839	1428.98	-0.399335	-1.3189	0.0241024	0.116571	protein_coding	34	8.56423	64	16.1209	27	6.80101	39	9.82368	20	5.03778	14	3.52645	13	3.27456	33	8.31234	19	4.78589	2	0.503778	5	1.25945	12	3.02267	13	3.27456	8	2.01511	10	2.51889	11	2.77078	18	4.53401	39	9.82368	7	1.76322	9	2.267
CTL0009	Chromosome	13663..15342	775.17	0.455125	1.3709	0.024226	0.116571	protein_coding	46	8.22898	82	14.6691	37	6.61896	52	9.30233	46	8.22898	19	3.39893	20	3.57782	45	8.05009	21	3.75671	10	1.78891	23	4.11449	14	2.50447	24	4.29338	10	1.78891	18	3.22004	12	2.14669	20	3.57782	41	7.33453	13	2.32558	6	1.07335
hisS	Chromosome	complement(928032..929318)	523.954	0.518942	1.4329	0.0246222	0.117248	protein_coding	24	5.60748	50	11.6822	17	3.97196	29	6.7757	27	6.30841	16	3.73832	15	3.50467	32	7.47664	17	3.97196	12	2.80374	23	5.37383	12	2.80374	21	4.90654	29	6.7757	28	6.54206	3	0.700935	34	7.94393	27	6.30841	7	1.63551	5	1.16822
recD_2	Chromosome	complement(358748..360988)	263.748	0.486168	1.40072	0.0247099	0.117248	protein_coding	30	4.02145	90	12.0643	70	9.38338	42	5.63003	55	7.37265	31	4.1555	43	5.76408	42	5.63003	24	3.21716	24	3.21716	37	4.95979	28	3.75335	54	7.23861	36	4.82574	42	5.63003	12	1.60858	32	4.28954	44	5.89812	8	1.07239	2	0.268097
CTL0014	Chromosome	21059..22438	425.594	0.407415	1.32631	0.0247597	0.117248	protein_coding	23	5.01089	58	12.6362	20	4.3573	34	7.40741	51	11.1111	11	2.39651	19	4.13943	41	8.93246	16	3.48584	7	1.52505	23	5.01089	8	1.74292	25	5.44662	19	4.13943	32	6.97168	10	2.17865	25	5.44662	23	5.01089	5	1.08932	9	1.96078
oppA3	Chromosome	540876..542432	610.724	-0.59974	-1.51544	0.0250756	0.118119	protein_coding	31	5.98456	63	12.1622	29	5.59846	24	4.6332	48	9.26641	29	5.59846	32	6.17761	38	7.33591	16	3.0888	18	3.4749	25	4.82625	22	4.2471	37	7.14286	26	5.01931	25	4.82625	4	0.772201	19	3.66795	18	3.4749	5	0.965251	9	1.73745
xerC	Chromosome	714911..715858	94.4783	-0.75569	-1.68844	0.0253338	0.118711	protein_coding	13	4.12698	45	14.2857	18	5.71429	9	2.85714	25	7.93651	16	5.07937	24	7.61905	14	4.44444	11	3.49206	16	5.07937	14	4.44444	10	3.1746	21	6.66667	16	5.07937	16	5.07937	5	1.5873	22	6.98413	10	3.1746	8	2.53968	2	0.634921
oppC2	Chromosome	complement(870852..872588)	1065.04	0.39234	1.31252	0.0254938	0.118838	protein_coding	34	5.88235	79	13.6678	40	6.92042	30	5.19031	38	6.57439	25	4.32526	24	4.15225	40	6.92042	21	3.63322	12	2.07612	20	3.46021	16	2.76817	32	5.53633	15	2.59516	41	7.09343	5	0.865052	35	6.05536	34	5.88235	24	4.15225	13	2.24913
rpiA	Chromosome	complement(559144..559872)	271.314	-0.709062	-1.63474	0.0271906	0.126091	protein_coding	10	4.13223	25	10.3306	19	7.85124	21	8.67769	17	7.02479	10	4.13223	7	2.89256	17	7.02479	6	2.47934	2	0.826446	8	3.30579	7	2.89256	13	5.3719	15	6.19835	18	7.43802	3	1.23967	16	6.61157	22	9.09091	4	1.65289	2	0.826446
CTL0113	Chromosome	143495..145963	123.869	0.532108	1.44604	0.0279591	0.128987	protein_coding	38	4.62287	118	14.3552	42	5.10949	32	3.89294	85	10.3406	30	3.64964	26	3.16302	55	6.691	40	4.86618	19	2.31144	46	5.59611	14	1.70316	43	5.23114	28	3.40633	76	9.24574	15	1.82482	43	5.23114	40	4.86618	12	1.45985	20	2.43309
glgC	Chromosome	complement(883448..884773)	301.575	-0.585115	-1.50016	0.02858	0.131175	protein_coding	21	4.7619	36	8.16327	36	8.16327	28	6.34921	35	7.93651	13	2.94785	15	3.40136	15	3.40136	23	5.21542	13	2.94785	23	5.21542	17	3.85488	22	4.98866	33	7.48299	20	4.53515	9	2.04082	26	5.89569	42	9.52381	11	2.49433	3	0.680272
fusA	Chromosome	complement(824097..826181)	3067.18	0.439349	1.35599	0.02902	0.131998	protein_coding	22	3.17003	50	7.20461	53	7.63689	59	8.50144	44	6.34006	28	4.03458	41	5.90778	47	6.77233	13	1.8732	11	1.58501	22	3.17003	23	3.31412	47	6.77233	33	4.75504	70	10.0865	8	1.15274	36	5.18732	59	8.50144	23	3.31412	5	0.720461
CTL0266	Chromosome	complement(333538..334794)	673.523	0.664368	1.58487	0.0290543	0.131998	protein_coding	19	4.54545	51	12.201	33	7.89474	36	8.61244	25	5.98086	20	4.78469	22	5.26316	19	4.54545	13	3.11005	9	2.15311	18	4.30622	28	6.69856	30	7.17703	20	4.78469	28	6.69856	1	0.239234	17	4.06699	14	3.34928	8	1.91388	7	1.67464
23s rRNA_2	Chromosome	157880..160747	1390.83	-1.82163	-3.5348	0.0302496	0.136734	rRNA
dnaQ2	Chromosome	complement(921959..922711)	1135.08	0.837587	1.78706	0.0310419	0.138793	protein_coding	18	7.2	27	10.8	15	6	18	7.2	15	6	9	3.6	10	4	12	4.8	5	2	12	4.8	7	2.8	7	2.8	24	9.6	17	6.8	17	6.8	2	0.8	14	5.6	13	5.2	6	2.4	2	0.8
CTL0061	Chromosome	73292..74572	1328.49	0.390738	1.31106	0.0310469	0.138793	protein_coding	31	7.277	54	12.6761	43	10.0939	43	10.0939	35	8.21596	15	3.52113	18	4.22535	49	11.5023	11	2.58216	4	0.938967	6	1.40845	7	1.64319	12	2.8169	10	2.34742	6	1.40845	7	1.64319	16	3.75587	42	9.85915	7	1.64319	10	2.34742
incB	Chromosome	577850..578197	451.32	-0.592501	-1.50786	0.0312771	0.138793	protein_coding	6	5.21739	17	14.7826	11	9.56522	10	8.69565	10	8.69565	8	6.95652	12	10.4348	11	9.56522	1	0.869565	1	0.869565	6	5.21739	3	2.6087	3	2.6087	0	0	3	2.6087	4	3.47826	2	1.73913	4	3.47826	3	2.6087	0	0
dapB	Chromosome	complement(733816..734577)	737.89	0.511161	1.4252	0.0313253	0.138793	protein_coding	14	5.5336	27	10.6719	14	5.5336	23	9.09091	24	9.48617	8	3.16206	15	5.92885	17	6.71937	6	2.37154	6	2.37154	4	1.58103	4	1.58103	13	5.13834	11	4.34783	22	8.69565	5	1.97628	15	5.92885	20	7.90514	5	1.97628	0	0
rplV	Chromosome	complement(911743..912078)	1602.43	0.575493	1.49019	0.0324289	0.142577	protein_coding	3	2.7027	9	8.10811	5	4.5045	9	8.10811	8	7.20721	3	2.7027	3	2.7027	12	10.8108	1	0.900901	1	0.900901	6	5.40541	5	4.5045	10	9.00901	2	1.8018	6	5.40541	2	1.8018	14	12.6126	7	6.30631	5	4.5045	0	0
CTL0507	Chromosome	complement(605159..605542)	195.604	-0.689647	-1.61289	0.032498	0.142577	protein_coding	3	2.3622	17	13.3858	7	5.51181	9	7.08661	8	6.29921	3	2.3622	3	2.3622	13	10.2362	2	1.5748	2	1.5748	10	7.87402	3	2.3622	7	5.51181	3	2.3622	18	14.1732	3	2.3622	6	4.72441	5	3.93701	3	2.3622	2	1.5748
recB	Chromosome	complement(7548..10628)	55.2093	-0.614326	-1.53084	0.0331159	0.144579	protein_coding	71	6.92008	138	13.4503	63	6.14035	30	2.92398	108	10.5263	57	5.55556	69	6.72515	49	4.77583	36	3.50877	40	3.89864	67	6.53021	34	3.31384	57	5.55556	35	3.41131	69	6.72515	11	1.07212	36	3.50877	32	3.11891	15	1.46199	9	0.877193
oppA2	Chromosome	515293..516882	84.236	0.657346	1.57718	0.0334313	0.145247	protein_coding	26	4.91493	76	14.3667	31	5.86011	33	6.23819	41	7.75047	25	4.7259	22	4.15879	36	6.80529	23	4.34783	17	3.21361	29	5.48204	22	4.15879	29	5.48204	25	4.7259	32	6.04915	10	1.89036	24	4.53686	19	3.59168	5	0.94518	4	0.756144
mraY	Chromosome	169644..170654	138.309	0.599365	1.51505	0.0341654	0.14772	protein_coding	25	7.44048	54	16.0714	22	6.54762	31	9.22619	20	5.95238	10	2.97619	10	2.97619	29	8.63095	8	2.38095	12	3.57143	6	1.78571	7	2.08333	18	5.35714	9	2.67857	9	2.67857	12	3.57143	9	2.67857	28	8.33333	9	2.67857	8	2.38095
fliI	Chromosome	complement(108598..109902)	92.9803	-0.850154	-1.80269	0.0349209	0.150261	protein_coding	14	3.22581	57	13.1336	35	8.06452	19	4.37788	45	10.3687	21	4.83871	22	5.06912	40	9.21659	15	3.45622	19	4.37788	22	5.06912	10	2.30415	11	2.53456	14	3.22581	26	5.99078	4	0.921659	25	5.76037	30	6.91244	3	0.691244	2	0.460829
CTL0724	Chromosome	complement(858109..858783)	296.705	-0.507036	-1.42113	0.0352146	0.1508	protein_coding	15	6.69643	29	12.9464	8	3.57143	11	4.91071	17	7.58929	11	4.91071	9	4.01786	12	5.35714	13	5.80357	4	1.78571	13	5.80357	4	1.78571	8	3.57143	10	4.46429	21	9.375	7	3.125	14	6.25	10	4.46429	5	2.23214	3	1.33929
dagA	Chromosome	127452..128819	1219.43	0.447716	1.36388	0.036367	0.154993	protein_coding	26	5.71429	60	13.1868	37	8.13187	38	8.35165	35	7.69231	12	2.63736	18	3.95604	50	10.989	13	2.85714	2	0.43956	18	3.95604	14	3.07692	15	3.2967	7	1.53846	12	2.63736	10	2.1978	13	2.85714	51	11.2088	19	4.17582	5	1.0989
amiA	Chromosome	complement(617781..618560)	1077.99	0.410712	1.32934	0.0384249	0.162987	protein_coding	8	3.0888	29	11.1969	17	6.56371	18	6.94981	23	8.88031	6	2.3166	14	5.40541	23	8.88031	6	2.3166	6	2.3166	5	1.9305	13	5.01931	21	8.10811	10	3.861	13	5.01931	4	1.5444	20	7.72201	16	6.17761	6	2.3166	1	0.3861
CTL0055	Chromosome	67308..68495	240.658	0.5038	1.41794	0.0389698	0.164519	protein_coding	19	4.81013	40	10.1266	21	5.31646	27	6.83544	29	7.34177	15	3.79747	20	5.06329	27	6.83544	11	2.78481	17	4.3038	16	4.05063	9	2.27848	18	4.55696	16	4.05063	35	8.86076	8	2.02532	24	6.07595	29	7.34177	8	2.02532	6	1.51899
rpsQ	Chromosome	complement(910146..910397)	264.849	0.787151	1.72566	0.0392602	0.164967	protein_coding	0	0	2	2.40964	2	2.40964	16	19.2771	7	8.43373	2	2.40964	5	6.0241	3	3.61446	4	4.81928	2	2.40964	2	2.40964	2	2.40964	9	10.8434	4	4.81928	5	6.0241	0	0	11	13.253	4	4.81928	2	2.40964	1	1.20482
metG	Chromosome	356957..358609	1144.6	0.361157	1.28446	0.0395712	0.165496	protein_coding	33	6	59	10.7273	26	4.72727	27	4.90909	35	6.36364	22	4	25	4.54545	47	8.54545	30	5.45455	12	2.18182	20	3.63636	17	3.09091	32	5.81818	37	6.72727	41	7.45455	11	2	25	4.54545	32	5.81818	11	2	8	1.45455
CTL0017	Chromosome	24284..24820	92.0712	0.80642	1.74887	0.0402978	0.16719	protein_coding	8	4.49438	22	12.3596	14	7.86517	9	5.05618	6	3.37079	10	5.61798	4	2.24719	12	6.74157	9	5.05618	2	1.1236	13	7.30337	5	2.80899	9	5.05618	8	4.49438	15	8.42697	1	0.561798	13	7.30337	11	6.17978	5	2.80899	2	1.1236
CTL0576	Chromosome	682615..683526	284.146	0.450515	1.36653	0.0403498	0.16719	protein_coding	7	2.31023	41	13.5314	29	9.57096	16	5.28053	26	8.58086	16	5.28053	11	3.63036	24	7.92079	8	2.64026	12	3.9604	22	7.26073	12	3.9604	12	3.9604	10	3.30033	9	2.9703	2	0.660066	17	5.61056	20	6.60066	5	1.65017	4	1.32013
CTL0594	Chromosome	complement(706072..708108)	806.37	0.465863	1.38114	0.0413683	0.17062	protein_coding	33	4.86726	64	9.43953	32	4.71976	62	9.14454	51	7.52212	31	4.57227	25	3.68732	68	10.0295	23	3.39233	18	2.65487	31	4.57227	21	3.09735	27	3.9823	29	4.27729	49	7.22714	15	2.21239	32	4.71976	50	7.37463	10	1.47493	7	1.03245
CTL0852	Chromosome	983890..985698	67.4756	-0.79511	-1.73521	0.0418956	0.172003	protein_coding	31	5.1495	97	16.113	40	6.64452	20	3.32226	56	9.30233	33	5.48173	37	6.14618	37	6.14618	25	4.15282	14	2.32558	23	3.8206	27	4.48505	31	5.1495	20	3.32226	36	5.98007	9	1.49502	21	3.48837	29	4.81728	11	1.82724	5	0.830565
malQ	Chromosome	complement(422319..423902)	104.296	-0.531086	-1.44502	0.0421916	0.172427	protein_coding	24	4.55408	58	11.0057	38	7.21063	16	3.03605	58	11.0057	31	5.88235	24	4.55408	18	3.41556	26	4.93359	21	3.98482	28	5.31309	21	3.98482	24	4.55408	28	5.31309	31	5.88235	13	2.46679	26	4.93359	19	3.60531	8	1.51803	15	2.8463
tgt	Chromosome	complement(535086..536204)	206.462	0.506934	1.42103	0.0426978	0.173702	protein_coding	16	4.30108	32	8.60215	32	8.60215	20	5.37634	27	7.25806	19	5.10753	14	3.76344	27	7.25806	11	2.95699	18	4.83871	14	3.76344	15	4.03226	20	5.37634	20	5.37634	15	4.03226	6	1.6129	19	5.10753	37	9.94624	7	1.88172	3	0.806452
CTL0473	Chromosome	complement(567806..568702)	522.18	0.480737	1.39546	0.0431687	0.174823	protein_coding	23	7.71812	35	11.745	36	12.0805	25	8.38926	16	5.36913	9	3.02013	16	5.36913	16	5.36913	8	2.68456	10	3.3557	6	2.01342	9	3.02013	11	3.69128	7	2.34899	15	5.03356	2	0.671141	10	3.3557	31	10.4027	8	2.68456	5	1.67785
CTL0390	Chromosome	474568..475650	240.253	0.468601	1.38377	0.0436347	0.175915	protein_coding	18	5	34	9.44444	25	6.94444	28	7.77778	26	7.22222	10	2.77778	14	3.88889	53	14.7222	6	1.66667	5	1.38889	10	2.77778	12	3.33333	11	3.05556	10	2.77778	18	5	14	3.88889	23	6.38889	28	7.77778	12	3.33333	3	0.833333
CTL0638	Chromosome	complement(754882..755073)	3524.05	-0.706352	-1.63167	0.0438735	0.176084	protein_coding	4	6.34921	11	17.4603	4	6.34921	2	3.1746	4	6.34921	0	0	3	4.7619	3	4.7619	2	3.1746	0	0	4	6.34921	1	1.5873	5	7.93651	4	6.34921	3	4.7619	5	7.93651	3	4.7619	3	4.7619	2	3.1746	0	0
CTL0244	Chromosome	299525..300514	241.615	0.499676	1.4139	0.0448288	0.179115	protein_coding	18	5.47112	36	10.9422	25	7.59878	20	6.07903	26	7.90274	21	6.38298	10	3.03951	22	6.68693	14	4.25532	5	1.51976	11	3.34347	10	3.03951	19	5.77508	9	2.73556	26	7.90274	4	1.21581	24	7.29483	20	6.07903	5	1.51976	4	1.21581
CTL0883	Chromosome	complement(1017586..1020213)	571.803	-0.615979	-1.5326	0.045484	0.180925	protein_coding	31	3.54286	89	10.1714	45	5.14286	64	7.31429	77	8.8	22	2.51429	62	7.08571	76	8.68571	32	3.65714	10	1.14286	52	5.94286	61	6.97143	49	5.6	48	5.48571	61	6.97143	9	1.02857	22	2.51429	40	4.57143	18	2.05714	7	0.8
CTL0036	Chromosome	43654..44103	1757.19	-0.775408	-1.71167	0.045721	0.181063	protein_coding	7	4.69799	24	16.1074	3	2.01342	11	7.38255	11	7.38255	3	2.01342	4	2.68456	17	11.4094	0	0	5	3.3557	7	4.69799	2	1.34228	9	6.04027	9	6.04027	15	10.0671	2	1.34228	5	3.3557	8	5.36913	5	3.3557	2	1.34228
CTL0535	Chromosome	complement(631749..633821)	814.841	0.361539	1.2848	0.046531	0.183459	protein_coding	55	7.97101	82	11.8841	20	2.89855	49	7.10145	51	7.3913	29	4.2029	21	3.04348	38	5.50725	31	4.49275	15	2.17391	32	4.63768	20	2.89855	59	8.55072	35	5.07246	60	8.69565	5	0.724638	36	5.21739	37	5.36232	11	1.5942	4	0.57971
CTL0035	Chromosome	43384..43635	730.992	-0.645934	-1.56475	0.0471996	0.184527	protein_coding	4	4.81928	7	8.43373	3	3.61446	7	8.43373	8	9.63855	0	0	8	9.63855	5	6.0241	3	3.61446	0	0	8	9.63855	5	6.0241	2	2.40964	2	2.40964	4	4.81928	2	2.40964	2	2.40964	6	7.22892	7	8.43373	0	0
recD_1	Chromosome	28247..29737	279.182	0.454754	1.37055	0.0474677	0.184527	protein_coding	26	5.24194	60	12.0968	35	7.05645	36	7.25806	36	7.25806	23	4.6371	24	4.83871	35	7.05645	12	2.41935	18	3.62903	28	5.64516	14	2.82258	22	4.43548	15	3.02419	35	7.05645	6	1.20968	28	5.64516	29	5.84677	10	2.01613	4	0.806452
cysQ	Chromosome	complement(187457..188485)	59.9664	-0.733437	-1.6626	0.0475832	0.184527	protein_coding	19	5.55556	38	11.1111	19	5.55556	12	3.50877	29	8.47953	28	8.18713	20	5.84795	29	8.47953	14	4.09357	18	5.26316	21	6.14035	13	3.80117	17	4.97076	15	4.38596	12	3.50877	8	2.33918	11	3.21637	9	2.63158	6	1.75439	4	1.16959
glyA	Chromosome	complement(819539..821032)	501.868	0.432806	1.34986	0.0476265	0.184527	protein_coding	14	2.8169	56	11.2676	30	6.03622	29	5.83501	37	7.44467	19	3.82294	28	5.6338	50	10.0604	14	2.8169	13	2.61569	19	3.82294	23	4.62777	26	5.23139	19	3.82294	35	7.04225	8	1.60966	21	4.22535	36	7.24346	17	3.42052	3	0.603622
murG	Chromosome	173732..174790	242.678	0.519923	1.43388	0.0481273	0.185663	protein_coding	18	5.11364	38	10.7955	25	7.10227	27	7.67045	27	7.67045	16	4.54545	11	3.125	33	9.375	11	3.125	13	3.69318	16	4.54545	11	3.125	21	5.96591	12	3.40909	16	4.54545	4	1.13636	14	3.97727	30	8.52273	8	2.27273	1	0.284091
rplW	Chromosome	complement(913247..913582)	594.272	0.528153	1.44208	0.0485401	0.186452	protein_coding	5	4.5045	3	2.7027	7	6.30631	10	9.00901	4	3.6036	5	4.5045	7	6.30631	9	8.10811	4	3.6036	2	1.8018	1	0.900901	1	0.900901	18	16.2162	6	5.40541	5	4.5045	2	1.8018	6	5.40541	12	10.8108	4	3.6036	0	0
pepF	Chromosome	complement(450914..452740)	540.117	0.43445	1.3514	0.0496667	0.189965	protein_coding	32	5.26316	77	12.6645	28	4.60526	22	3.61842	61	10.0329	20	3.28947	40	6.57895	52	8.55263	33	5.42763	23	3.78289	27	4.44079	16	2.63158	33	5.42763	28	4.60526	47	7.73026	9	1.48026	22	3.61842	24	3.94737	8	1.31579	6	0.986842
CTL0799	Chromosome	complement(922715..923188)	681.849	0.474666	1.3896	0.0502214	0.190688	protein_coding	7	4.4586	15	9.55414	5	3.18471	16	10.1911	9	5.73248	4	2.54777	8	5.09554	10	6.36943	5	3.18471	3	1.91083	6	3.82166	3	1.91083	2	1.27389	13	8.28025	13	8.28025	5	3.18471	13	8.28025	14	8.9172	5	3.18471	1	0.636943
tdk	Chromosome	complement(528235..528846)	446.853	0.528945	1.44287	0.0504093	0.190688	protein_coding	10	4.92611	27	13.3005	17	8.37438	13	6.40394	10	4.92611	10	4.92611	7	3.44828	17	8.37438	4	1.97044	5	2.46305	12	5.91133	1	0.492611	13	6.40394	11	5.41872	15	7.38916	2	0.985222	12	5.91133	17	8.37438	0	0	0	0
ffh	Chromosome	352185..353531	444.385	0.333017	1.25964	0.0505397	0.190688	protein_coding	19	4.24107	46	10.2679	18	4.01786	33	7.36607	32	7.14286	10	2.23214	19	4.24107	39	8.70536	4	0.892857	5	1.11607	19	4.24107	11	2.45536	42	9.375	25	5.58036	37	8.25893	9	2.00893	25	5.58036	31	6.91964	22	4.91071	2	0.446429
glgA	Chromosome	complement(215234..216658)	31299.4	-0.412276	-1.33078	0.050708	0.190688	protein_coding	28	5.90717	51	10.7595	35	7.38397	18	3.79747	24	5.06329	18	3.79747	34	7.173	46	9.70464	25	5.27426	16	3.37553	21	4.43038	21	4.43038	23	4.85232	19	4.00844	33	6.96203	11	2.32068	15	3.16456	26	5.48523	7	1.47679	3	0.632911
fabI	Chromosome	complement(441667..442563)	803.323	-0.599858	-1.51557	0.0530759	0.197944	protein_coding	11	3.69128	27	9.0604	22	7.38255	16	5.36913	25	8.38926	15	5.03356	14	4.69799	36	12.0805	12	4.02685	4	1.34228	5	1.67785	9	3.02013	16	5.36913	15	5.03356	17	5.7047	0	0	9	3.02013	29	9.73154	10	3.3557	6	2.01342
sctL	Chromosome	952137..952808	880.816	-0.422123	-1.3399	0.0530799	0.197944	protein_coding	5	2.24215	23	10.3139	16	7.17489	15	6.72646	15	6.72646	10	4.4843	14	6.27803	22	9.86547	4	1.79372	4	1.79372	17	7.62332	6	2.69058	24	10.7623	10	4.4843	22	9.86547	3	1.34529	4	1.79372	6	2.69058	2	0.896861	1	0.44843
rmuC	Chromosome	complement(251440..252723)	269.633	0.420698	1.33858	0.053458	0.198526	protein_coding	21	4.91803	52	12.178	24	5.62061	20	4.68384	48	11.2412	17	3.98126	25	5.8548	24	5.62061	10	2.34192	14	3.27869	27	6.32319	13	3.0445	31	7.25995	20	4.68384	32	7.49415	5	1.17096	18	4.21546	14	3.27869	9	2.10773	3	0.702576
CTL0858	Chromosome	complement(992336..993127)	203.407	0.504043	1.41818	0.0541243	0.20017	protein_coding	12	4.56274	27	10.2662	13	4.94297	23	8.74525	10	3.80228	10	3.80228	14	5.32319	26	9.88593	10	3.80228	9	3.42205	12	4.56274	5	1.90114	10	3.80228	17	6.46388	25	9.5057	4	1.52091	16	6.08365	14	5.32319	3	1.14068	3	1.14068
CTL0025	Chromosome	32591..32884	817.402	-0.424151	-1.34178	0.056486	0.207299	protein_coding	4	4.12371	6	6.18557	4	4.12371	7	7.21649	11	11.3402	2	2.06186	6	6.18557	5	5.15464	2	2.06186	1	1.03093	8	8.24742	2	2.06186	7	7.21649	5	5.15464	7	7.21649	0	0	9	9.27835	4	4.12371	7	7.21649	0	0
pmpE	Chromosome	complement(305380..308277)	1433.2	-0.371404	-1.29361	0.056698	0.207299	protein_coding	54	5.59585	81	8.39378	57	5.90674	45	4.66321	104	10.7772	45	4.66321	75	7.77202	72	7.46114	36	3.73057	24	2.48705	32	3.31606	81	8.39378	36	3.73057	34	3.52332	34	3.52332	15	1.5544	30	3.10881	83	8.60104	16	1.65803	11	1.1399
prfA	Chromosome	350253..351332	524.004	0.461947	1.3774	0.0569847	0.207299	protein_coding	7	1.94986	31	8.6351	17	4.73538	33	9.1922	26	7.24234	11	3.06407	19	5.29248	29	8.07799	8	2.22841	12	3.34262	15	4.17827	9	2.50696	20	5.57103	23	6.40669	38	10.585	4	1.11421	25	6.96379	22	6.12813	9	2.50696	1	0.278552
atpD	Chromosome	complement(661341..661952)	571.819	0.500363	1.41457	0.0571283	0.207299	protein_coding	5	2.46305	29	14.2857	13	6.40394	14	6.89655	16	7.88177	6	2.95567	11	5.41872	17	8.37438	7	3.44828	1	0.492611	11	5.41872	6	2.95567	20	9.85222	8	3.94089	18	8.867	1	0.492611	10	4.92611	3	1.47783	6	2.95567	1	0.492611
rplM	Chromosome	463918..464370	1979.42	-0.402462	-1.32176	0.0572164	0.207299	protein_coding	3	2	10	6.66667	8	5.33333	14	9.33333	7	4.66667	5	3.33333	9	6	15	10	7	4.66667	4	2.66667	3	2	4	2.66667	19	12.6667	5	3.33333	8	5.33333	0	0	11	7.33333	11	7.33333	6	4	1	0.666667
CTL0870	Chromosome	complement(1004666..1004905)	262.289	-0.649784	-1.56893	0.0574415	0.207299	protein_coding	3	3.79747	10	12.6582	5	6.32911	2	2.53165	7	8.86076	3	3.79747	6	7.59494	8	10.1266	0	0	1	1.26582	5	6.32911	2	2.53165	2	2.53165	3	3.79747	10	12.6582	1	1.26582	6	7.59494	2	2.53165	3	3.79747	0	0
CTL0481	Chromosome	complement(573969..574616)	100.454	-0.723578	-1.65127	0.0578301	0.207863	protein_coding	2	0.930233	24	11.1628	14	6.51163	15	6.97674	18	8.37209	2	0.930233	9	4.18605	27	12.5581	3	1.39535	2	0.930233	13	6.04651	6	2.7907	12	5.5814	3	1.39535	20	9.30233	8	3.72093	19	8.83721	12	5.5814	6	2.7907	0	0
CTL0847	Chromosome	976448..976999	1831.51	-0.360946	-1.28427	0.0581185	0.208064	protein_coding	13	7.10383	26	14.2077	12	6.55738	8	4.37158	7	3.82514	5	2.73224	11	6.01093	9	4.91803	1	0.546448	4	2.18579	16	8.74317	12	6.55738	9	4.91803	7	3.82514	16	8.74317	3	1.63934	10	5.46448	8	4.37158	6	3.27869	0	0
rplJ	Chromosome	complement(677714..678232)	2563.41	0.332969	1.2596	0.058993	0.209999	protein_coding	9	5.23256	18	10.4651	6	3.48837	19	11.0465	16	9.30233	4	2.32558	5	2.90698	14	8.13953	2	1.16279	3	1.74419	8	4.65116	6	3.48837	14	8.13953	7	4.06977	16	9.30233	1	0.581395	7	4.06977	12	6.97674	5	2.90698	0	0
CTL0766	Chromosome	complement(900786..901652)	2141.37	0.35344	1.2776	0.0591282	0.209999	protein_coding	9	3.125	18	6.25	16	5.55556	28	9.72222	35	12.1528	17	5.90278	14	4.86111	17	5.90278	3	1.04167	3	1.04167	8	2.77778	9	3.125	20	6.94444	18	6.25	39	13.5417	3	1.04167	16	5.55556	10	3.47222	4	1.38889	1	0.347222
mreB	Chromosome	98128..99228	1306.43	0.366905	1.28958	0.0595221	0.210562	protein_coding	7	1.91257	38	10.3825	35	9.56284	30	8.19672	19	5.19126	18	4.91803	16	4.37158	36	9.83607	7	1.91257	7	1.91257	7	1.91257	9	2.45902	22	6.01093	15	4.09836	27	7.37705	5	1.36612	24	6.55738	33	9.01639	11	3.00546	0	0
ribF	Chromosome	complement(430241..431146)	296.287	0.441756	1.35826	0.0600922	0.21155	protein_coding	17	5.64784	41	13.6213	23	7.6412	13	4.31894	25	8.30565	15	4.98339	18	5.98007	17	5.64784	9	2.99003	9	2.99003	15	4.98339	8	2.65781	12	3.98671	10	3.32226	21	6.97674	5	1.66113	14	4.65116	24	7.97342	5	1.66113	0	0
trxA	Chromosome	924605..924913	1149.58	-0.502255	-1.41643	0.0602741	0.21155	protein_coding	4	3.92157	12	11.7647	8	7.84314	10	9.80392	11	10.7843	6	5.88235	3	2.94118	7	6.86275	1	0.980392	2	1.96078	4	3.92157	1	0.980392	8	7.84314	7	6.86275	7	6.86275	2	1.96078	2	1.96078	4	3.92157	2	1.96078	1	0.980392
ahpC	Chromosome	complement(1000165..1000752)	1596.46	-0.339735	-1.26552	0.0615853	0.215072	protein_coding	13	6.66667	19	9.74359	10	5.12821	16	8.20513	12	6.15385	9	4.61538	7	3.58974	13	6.66667	5	2.5641	6	3.07692	3	1.53846	4	2.05128	7	3.58974	14	7.17949	18	9.23077	4	2.05128	11	5.64103	18	9.23077	4	2.05128	2	1.02564
dnaE	Chromosome	931138..934851	949.917	0.614254	1.53077	0.0617581	0.215072	protein_coding	51	4.12288	127	10.2668	97	7.84155	67	5.41633	85	6.87146	54	4.3654	64	5.17381	97	7.84155	46	3.71867	30	2.42522	42	3.39531	38	3.07195	94	7.59903	78	6.30558	95	7.67987	20	1.61681	53	4.28456	61	4.93129	29	2.34438	9	0.727567
CTL0138	Chromosome	183418..183777	1247.07	0.490793	1.40522	0.0620261	0.215168	protein_coding	5	4.20168	13	10.9244	12	10.084	16	13.4454	8	6.72269	2	1.68067	3	2.52101	5	4.20168	4	3.36134	3	2.52101	3	2.52101	6	5.04202	9	7.56303	9	7.56303	7	5.88235	3	2.52101	2	1.68067	6	5.04202	1	0.840336	2	1.68067
prfB	Chromosome	complement(853962..855069)	272.362	-0.536249	-1.4502	0.0622869	0.215239	protein_coding	14	3.80435	32	8.69565	24	6.52174	26	7.06522	25	6.79348	6	1.63043	14	3.80435	21	5.70652	11	2.98913	8	2.17391	17	4.61957	15	4.07609	24	6.52174	22	5.97826	40	10.8696	5	1.3587	26	7.06522	23	6.25	9	2.44565	6	1.63043
cmk	Chromosome	844906..845556	445.97	-0.476662	-1.39152	0.0626938	0.215811	protein_coding	11	5.09259	27	12.5	13	6.01852	9	4.16667	18	8.33333	15	6.94444	12	5.55556	20	9.25926	6	2.77778	2	0.925926	15	6.94444	3	1.38889	11	5.09259	13	6.01852	13	6.01852	3	1.38889	10	4.62963	9	4.16667	5	2.31481	1	0.462963
CTL0865	Chromosome	999776..1000168	316.924	-0.589433	-1.50466	0.0633012	0.217067	protein_coding	14	10.7692	19	14.6154	7	5.38462	6	4.61538	12	9.23077	2	1.53846	6	4.61538	10	7.69231	4	3.07692	3	2.30769	4	3.07692	5	3.84615	5	3.84615	9	6.92308	7	5.38462	2	1.53846	3	2.30769	10	7.69231	2	1.53846	0	0
dxr	Chromosome	406148..407287	452.709	0.490254	1.40469	0.0637705	0.217842	protein_coding	17	4.48549	46	12.1372	30	7.91557	32	8.44327	28	7.38786	19	5.01319	18	4.74934	31	8.17942	2	0.527704	11	2.90237	16	4.22164	11	2.90237	17	4.48549	11	2.90237	34	8.97098	5	1.31926	20	5.27704	23	6.0686	5	1.31926	3	0.791557
acpS	Chromosome	439328..439687	314.349	0.58411	1.49911	0.0641742	0.218388	protein_coding	5	4.20168	10	8.40336	9	7.56303	10	8.40336	9	7.56303	3	2.52101	4	3.36134	13	10.9244	5	4.20168	1	0.840336	3	2.52101	1	0.840336	10	8.40336	4	3.36134	9	7.56303	2	1.68067	10	8.40336	8	6.72269	2	1.68067	1	0.840336
hemZ	Chromosome	complement(880259..881203)	867.646	0.34494	1.2701	0.0667632	0.226337	protein_coding	18	5.73248	33	10.5096	24	7.64331	22	7.00637	25	7.96178	21	6.6879	14	4.4586	21	6.6879	12	3.82166	12	3.82166	26	8.28025	3	0.955414	7	2.2293	9	2.86624	18	5.73248	5	1.59236	20	6.36943	18	5.73248	3	0.955414	3	0.955414
CTL0052	Chromosome	63734..64741	260.145	-0.464094	-1.37945	0.0672346	0.226837	protein_coding	11	3.28358	53	15.8209	12	3.58209	12	3.58209	20	5.97015	7	2.08955	8	2.38806	34	10.1493	21	6.26866	11	3.28358	11	3.28358	9	2.68657	19	5.67164	19	5.67164	38	11.3433	7	2.08955	15	4.47761	19	5.67164	4	1.19403	5	1.49254
ftsW	Chromosome	172666..173823	523.717	0.34291	1.26831	0.0674174	0.226837	protein_coding	22	5.71429	55	14.2857	37	9.61039	27	7.01299	30	7.79221	17	4.41558	11	2.85714	28	7.27273	16	4.15584	4	1.03896	12	3.11688	10	2.5974	15	3.8961	8	2.07792	10	2.5974	10	2.5974	18	4.67532	40	10.3896	11	2.85714	4	1.03896
lcrE	Chromosome	complement(424384..425649)	1042.25	-0.385804	-1.30659	0.0683315	0.229051	protein_coding	17	4.038	40	9.50119	16	3.80048	17	4.038	52	12.3515	30	7.12589	28	6.65083	41	9.73872	5	1.18765	6	1.42518	21	4.98812	19	4.51306	27	6.4133	26	6.17577	31	7.36342	3	0.712589	13	3.08789	22	5.22565	7	1.66271	0	0
rpsA	Chromosome	complement(436313..438022)	2845.63	-0.36739	-1.29002	0.0693792	0.231696	protein_coding	16	2.81195	47	8.26011	53	9.31459	56	9.84183	33	5.79965	21	3.69069	22	3.86643	25	4.39367	9	1.58172	14	2.46046	14	2.46046	18	3.16344	58	10.1933	39	6.85413	61	10.7206	3	0.527241	18	3.16344	46	8.08436	8	1.40598	8	1.40598
dhnA	Chromosome	561914..562960	1597.26	-0.378466	-1.29996	0.0718067	0.238911	protein_coding	16	4.5977	40	11.4943	19	5.45977	24	6.89655	27	7.75862	12	3.44828	17	4.88506	33	9.48276	16	4.5977	9	2.58621	12	3.44828	17	4.88506	15	4.31034	19	5.45977	15	4.31034	5	1.43678	16	4.5977	29	8.33333	6	1.72414	1	0.287356
cdsA	Chromosome	843992..844909	606.208	-0.350169	-1.27471	0.0722775	0.239586	protein_coding	30	9.83607	43	14.0984	29	9.5082	19	6.22951	28	9.18033	12	3.93443	18	5.90164	21	6.88525	10	3.27869	7	2.29508	5	1.63934	4	1.31148	12	3.93443	12	3.93443	4	1.31148	8	2.62295	11	3.60656	22	7.21311	6	1.96721	4	1.31148
murB	Chromosome	complement(260005..260880)	85.1306	-0.629407	-1.54693	0.0737366	0.243521	protein_coding	20	6.87285	33	11.3402	28	9.62199	10	3.43643	27	9.27835	14	4.811	16	5.49828	21	7.21649	7	2.4055	5	1.71821	13	4.46735	10	3.43643	18	6.18557	9	3.09278	15	5.15464	3	1.03093	12	4.12371	28	9.62199	2	0.687285	0	0
CTL0829	Chromosome	complement(955525..956517)	256.85	0.404656	1.32377	0.0741818	0.244091	protein_coding	13	3.93939	40	12.1212	16	4.84848	21	6.36364	25	7.57576	10	3.0303	19	5.75758	25	7.57576	15	4.54545	3	0.909091	18	5.45455	14	4.24242	21	6.36364	14	4.24242	29	8.78788	3	0.909091	28	8.48485	12	3.63636	2	0.606061	2	0.606061
CTL0525	Chromosome	623646..624212	1835.09	-0.389455	-1.3099	0.0759654	0.249044	protein_coding	9	4.78723	16	8.51064	10	5.31915	10	5.31915	21	11.1702	7	3.7234	12	6.38298	9	4.78723	6	3.19149	4	2.12766	12	6.38298	8	4.25532	16	8.51064	10	5.31915	13	6.91489	1	0.531915	11	5.85106	7	3.7234	5	2.65957	1	0.531915
mhpA	Chromosome	complement(492526..494049)	362.643	-0.348156	-1.27293	0.0766355	0.250324	protein_coding	24	4.73373	72	14.2012	33	6.50888	26	5.12821	49	9.66469	24	4.73373	19	3.74753	30	5.91716	24	4.73373	19	3.74753	14	2.76134	24	4.73373	35	6.90335	24	4.73373	31	6.1144	5	0.986193	23	4.53649	21	4.14201	5	0.986193	5	0.986193
exbB	Chromosome	995443..996141	306.658	-0.459427	-1.375	0.0795185	0.258438	protein_coding	18	7.75862	38	16.3793	18	7.75862	11	4.74138	17	7.32759	10	4.31034	18	7.75862	16	6.89655	4	1.72414	5	2.15517	11	4.74138	11	4.74138	13	5.60345	5	2.15517	11	4.74138	1	0.431034	7	3.01724	12	5.17241	4	1.72414	2	0.862069
CTL0305	Chromosome	376350..377822	2325.28	-0.645277	-1.56404	0.0796971	0.258438	protein_coding	8	1.63265	40	8.16327	19	3.87755	34	6.93878	58	11.8367	29	5.91837	47	9.59184	42	8.57143	13	2.65306	3	0.612245	21	4.28571	19	3.87755	32	6.53061	29	5.91837	19	3.87755	2	0.408163	12	2.44898	52	10.6122	8	1.63265	3	0.612245
pmpA	Chromosome	789861..792788	279.104	0.664596	1.58512	0.0809583	0.259939	protein_coding	56	5.74359	87	8.92308	76	7.79487	34	3.48718	105	10.7692	33	3.38462	68	6.97436	74	7.58974	27	2.76923	33	3.38462	33	3.38462	75	7.69231	45	4.61538	32	3.28205	40	4.10256	9	0.923077	33	3.38462	92	9.4359	16	1.64103	7	0.717949
rplT	Chromosome	262702..263073	2613.74	-0.316002	-1.24488	0.0809655	0.259939	protein_coding	5	4.06504	10	8.13008	5	4.06504	8	6.50407	11	8.94309	1	0.813008	3	2.43902	14	11.3821	2	1.62602	5	4.06504	6	4.87805	4	3.25203	9	7.31707	4	3.25203	2	1.62602	0	0	16	13.0081	10	8.13008	6	4.87805	2	1.62602
CTL0123	Chromosome	complement(165207..166079)	196.403	-0.529384	-1.44331	0.0810312	0.259939	protein_coding	17	5.86207	38	13.1034	14	4.82759	18	6.2069	23	7.93103	20	6.89655	21	7.24138	19	6.55172	10	3.44828	15	5.17241	11	3.7931	13	4.48276	13	4.48276	11	3.7931	13	4.48276	6	2.06897	11	3.7931	11	3.7931	3	1.03448	3	1.03448
pal	Chromosome	998547..999113	1365.67	-0.580931	-1.49581	0.0826347	0.264136	protein_coding	13	6.91489	16	8.51064	10	5.31915	5	2.65957	17	9.04255	6	3.19149	10	5.31915	18	9.57447	8	4.25532	8	4.25532	8	4.25532	7	3.7234	12	6.38298	9	4.78723	12	6.38298	4	2.12766	13	6.91489	9	4.78723	1	0.531915	2	1.06383
mutS	Chromosome	complement(205500..207962)	582.476	0.33352	1.26008	0.0835375	0.264887	protein_coding	35	4.26829	116	14.1463	56	6.82927	40	4.87805	53	6.46341	31	3.78049	49	5.97561	62	7.56098	25	3.04878	25	3.04878	47	5.73171	29	3.53659	49	5.97561	38	4.63415	51	6.21951	13	1.58537	36	4.39024	43	5.2439	19	2.31707	3	0.365854
tolB	Chromosome	997255..998550	415.708	-0.28944	-1.22217	0.0836187	0.264887	protein_coding	20	4.64037	53	12.297	26	6.03248	17	3.94432	55	12.761	27	6.2645	25	5.80046	25	5.80046	11	2.5522	13	3.01624	17	3.94432	12	2.78422	31	7.19258	19	4.40835	19	4.40835	8	1.85615	16	3.7123	26	6.03248	6	1.39211	5	1.16009
murF	Chromosome	168146..169498	262.541	0.390527	1.31087	0.0837575	0.264887	protein_coding	24	5.33333	49	10.8889	30	6.66667	35	7.77778	36	8	23	5.11111	15	3.33333	43	9.55556	11	2.44444	11	2.44444	17	3.77778	14	3.11111	19	4.22222	23	5.11111	27	6	4	0.888889	19	4.22222	32	7.11111	14	3.11111	4	0.888889
CTL0447	Chromosome	complement(538183..539274)	204.333	0.40233	1.32164	0.0841343	0.265141	protein_coding	24	6.61157	38	10.4683	29	7.98898	30	8.26446	29	7.98898	22	6.06061	11	3.0303	26	7.16253	16	4.40771	0	0	12	3.30579	12	3.30579	12	3.30579	10	2.75482	14	3.85675	9	2.47934	27	7.43802	26	7.16253	10	2.75482	6	1.65289
surE	Chromosome	565363..566214	1109.69	-0.324457	-1.25219	0.0852783	0.267804	protein_coding	14	4.947	36	12.7208	16	5.65371	14	4.947	23	8.12721	12	4.24028	14	4.947	29	10.2473	10	3.53357	3	1.06007	6	2.12014	15	5.30035	11	3.88693	14	4.947	25	8.83392	3	1.06007	16	5.65371	15	5.30035	4	1.41343	3	1.06007
kdsA	Chromosome	complement(31296..32105)	948.625	-0.352674	-1.27692	0.0857826	0.268446	protein_coding	12	4.46097	28	10.4089	18	6.69145	22	8.17844	23	8.55019	14	5.20446	13	4.83271	21	7.80669	5	1.85874	6	2.23048	12	4.46097	10	3.71747	12	4.46097	13	4.83271	17	6.3197	4	1.48699	13	4.83271	17	6.3197	6	2.23048	3	1.11524
pmpF	Chromosome	complement(308280..311378)	1432.08	-0.373781	-1.29574	0.0866672	0.270269	protein_coding	51	4.94186	83	8.04264	71	6.87984	35	3.39147	108	10.4651	40	3.87597	102	9.88372	78	7.55814	34	3.29457	23	2.22868	38	3.68217	90	8.72093	42	4.06977	34	3.29457	33	3.19767	13	1.25969	43	4.16667	83	8.04264	18	1.74419	13	1.25969
pssA	Chromosome	complement(252727..253518)	715.079	0.387272	1.30792	0.0886486	0.275488	protein_coding	21	7.98479	43	16.3498	18	6.84411	22	8.36502	29	11.0266	8	3.04183	13	4.94297	23	8.74525	4	1.52091	5	1.90114	2	0.760456	6	2.28137	8	3.04183	7	2.6616	6	2.28137	8	3.04183	13	4.94297	20	7.60456	5	1.90114	2	0.760456
CTL0626	Chromosome	743044..744372	2046.02	-0.537707	-1.45166	0.0894978	0.277165	protein_coding	21	4.75113	37	8.37104	23	5.20362	21	4.75113	48	10.8597	24	5.42986	24	5.42986	37	8.37104	28	6.33484	13	2.94118	28	6.33484	29	6.56109	15	3.39367	13	2.94118	12	2.71493	9	2.0362	20	4.52489	27	6.1086	6	1.35747	7	1.58371
CTL0661	Chromosome	complement(781737..782564)	378.02	0.415846	1.33408	0.0903869	0.278513	protein_coding	18	6.54545	29	10.5455	12	4.36364	14	5.09091	23	8.36364	15	5.45455	11	4	17	6.18182	7	2.54545	7	2.54545	12	4.36364	7	2.54545	16	5.81818	14	5.09091	14	5.09091	7	2.54545	16	5.81818	21	7.63636	5	1.81818	10	3.63636
map	Chromosome	complement(280144..281019)	403.836	-0.396617	-1.31642	0.0905555	0.278513	protein_coding	8	2.74914	22	7.56014	28	9.62199	17	5.84192	13	4.46735	20	6.87285	11	3.78007	19	6.52921	7	2.4055	14	4.811	7	2.4055	17	5.84192	19	6.52921	15	5.15464	22	7.56014	14	4.811	11	3.78007	17	5.84192	6	2.06186	4	1.37457
CTL0397	Chromosome	481417..482274	4373.09	-0.531474	-1.44541	0.0921087	0.282319	protein_coding	11	3.85965	21	7.36842	18	6.31579	21	7.36842	27	9.47368	10	3.50877	20	7.01754	12	4.21053	15	5.26316	2	0.701754	6	2.10526	18	6.31579	19	6.66667	16	5.61404	15	5.26316	4	1.40351	15	5.26316	29	10.1754	3	1.05263	3	1.05263
accD	Chromosome	complement(644899..645825)	1759.39	0.370423	1.29273	0.093253	0.284851	protein_coding	14	4.54545	30	9.74026	19	6.16883	21	6.81818	30	9.74026	14	4.54545	13	4.22078	25	8.11688	7	2.27273	5	1.62338	9	2.92208	10	3.24675	24	7.79221	18	5.84416	17	5.51948	9	2.92208	12	3.8961	21	6.81818	8	2.5974	2	0.649351
rbfA	Chromosome	complement(431866..432237)	2231.28	0.540962	1.45494	0.0978379	0.295951	protein_coding	5	4.06504	12	9.7561	10	8.13008	8	6.50407	10	8.13008	5	4.06504	4	3.25203	12	9.7561	3	2.43902	3	2.43902	5	4.06504	6	4.87805	12	9.7561	7	5.69106	8	6.50407	1	0.813008	6	4.87805	1	0.813008	4	3.25203	1	0.813008
CTL0861	Chromosome	996138..996545	61.62	0.881182	1.84188	0.0978408	0.295951	protein_coding	7	5.18519	17	12.5926	14	10.3704	8	5.92593	9	6.66667	6	4.44444	7	5.18519	9	6.66667	2	1.48148	5	3.7037	10	7.40741	5	3.7037	8	5.92593	7	5.18519	10	7.40741	0	0	4	2.96296	3	2.22222	4	2.96296	0	0
lon	Chromosome	710666..713125	3125.97	0.348352	1.27311	0.0980672	0.295951	protein_coding	27	3.2967	100	12.21	58	7.08181	54	6.59341	53	6.47131	38	4.6398	41	5.00611	51	6.22711	23	2.8083	21	2.5641	31	3.7851	31	3.7851	72	8.79121	49	5.98291	61	7.44811	2	0.2442	36	4.3956	49	5.98291	18	2.1978	4	0.4884
CTL0765	Chromosome	complement(899945..900394)	1899.69	-0.333717	-1.26026	0.0982093	0.295951	protein_coding	3	2.01342	18	12.0805	6	4.02685	9	6.04027	11	7.38255	0	0	1	0.671141	8	5.36913	1	0.671141	3	2.01342	20	13.4228	7	4.69799	11	7.38255	7	4.69799	20	13.4228	5	3.3557	8	5.36913	2	1.34228	5	3.3557	4	2.68456
recJ	Chromosome	complement(835937..837691)	698.304	0.333367	1.25995	0.0996149	0.299179	protein_coding	20	3.42466	77	13.1849	50	8.56164	36	6.16438	47	8.04795	20	3.42466	23	3.93836	38	6.50685	13	2.22603	13	2.22603	25	4.28082	22	3.76712	42	7.19178	31	5.30822	27	4.62329	7	1.19863	32	5.47945	46	7.87671	11	1.88356	4	0.684932
CTL0882	Chromosome	1016730..1017530	718.734	0.355834	1.27972	0.103413	0.309547	protein_coding	17	6.39098	35	13.1579	11	4.13534	19	7.14286	34	12.782	7	2.63158	25	9.3985	28	10.5263	1	0.37594	3	1.12782	12	4.51128	10	3.7594	10	3.7594	7	2.63158	6	2.25564	5	1.8797	11	4.13534	20	7.5188	5	1.8797	0	0
recC	Chromosome	complement(10630..13650)	54.4557	-0.498479	-1.41272	0.105046	0.313387	protein_coding	69	6.85885	149	14.8111	46	4.57256	41	4.07555	124	12.326	68	6.75944	62	6.16302	47	4.67197	39	3.87674	48	4.77137	53	5.26839	34	3.37972	61	6.06362	47	4.67197	54	5.36779	7	0.695825	19	1.88867	22	2.18688	7	0.695825	9	0.894632
groEL	Chromosome	complement(166160..167698)	287.031	-0.409824	-1.32852	0.106156	0.314835	protein_coding	24	4.6875	69	13.4766	34	6.64062	30	5.85938	47	9.17969	30	5.85938	29	5.66406	44	8.59375	10	1.95312	21	4.10156	20	3.90625	13	2.53906	31	6.05469	23	4.49219	27	5.27344	9	1.75781	19	3.71094	26	5.07812	5	0.976562	1	0.195312
vacB	Chromosome	772473..774557	837.12	0.312361	1.24174	0.106235	0.314835	protein_coding	34	4.89914	71	10.2305	43	6.19597	46	6.62824	53	7.63689	39	5.6196	46	6.62824	50	7.20461	20	2.88184	23	3.31412	24	3.45821	19	2.73775	66	9.51009	27	3.89049	50	7.20461	8	1.15274	30	4.32277	32	4.61095	11	1.58501	2	0.288184
5s rRNA_2	Chromosome	160868..160984	144.412	-1.0857	-2.12241	0.106638	0.314986	rRNA
nrdB	Chromosome	257334..258374	1431.77	-0.439867	-1.35648	0.10732	0.315192	protein_coding	18	5.20231	35	10.1156	32	9.24855	19	5.49133	12	3.46821	11	3.17919	14	4.04624	18	5.20231	14	4.04624	9	2.60116	16	4.62428	23	6.6474	20	5.78035	18	5.20231	32	9.24855	4	1.15607	18	5.20231	18	5.20231	8	2.31214	7	2.02312
CTL0021	Chromosome	29803..29982	138.25	-0.854179	-1.80773	0.107412	0.315192	protein_coding	2	3.38983	8	13.5593	6	10.1695	1	1.69492	4	6.77966	1	1.69492	1	1.69492	6	10.1695	1	1.69492	2	3.38983	6	10.1695	2	3.38983	1	1.69492	4	6.77966	7	11.8644	1	1.69492	2	3.38983	3	5.08475	1	1.69492	0	0
CTL0477	Chromosome	complement(570885..571328)	41.2337	1.33699	2.52624	0.109025	0.318879	protein_coding	7	4.7619	17	11.5646	12	8.16327	15	10.2041	13	8.84354	6	4.08163	5	3.40136	13	8.84354	2	1.36054	1	0.680272	4	2.72109	3	2.04082	7	4.7619	6	4.08163	11	7.48299	2	1.36054	7	4.7619	11	7.48299	4	2.72109	1	0.680272
CTL0156	Chromosome	complement(201986..202486)	374.48	-0.418102	-1.33617	0.1097	0.319809	protein_coding	12	7.22892	19	11.4458	15	9.03614	5	3.01205	10	6.0241	10	6.0241	9	5.42169	6	3.61446	3	1.80723	1	0.60241	7	4.21687	11	6.62651	12	7.22892	9	5.42169	11	6.62651	3	1.80723	2	1.20482	9	5.42169	7	4.21687	5	3.01205
hemG	Chromosome	complement(145955..147229)	133.974	-0.413365	-1.33179	0.112784	0.327732	protein_coding	20	4.71698	54	12.7358	26	6.13208	14	3.30189	43	10.1415	29	6.83962	19	4.48113	34	8.01887	13	3.06604	18	4.24528	21	4.95283	13	3.06604	24	5.66038	10	2.35849	20	4.71698	2	0.471698	21	4.95283	29	6.83962	7	1.65094	7	1.65094
CTL0818	Chromosome	943148..946747	161.139	0.305753	1.23606	0.114122	0.329895	protein_coding	69	5.7548	162	13.5113	79	6.58882	55	4.58716	99	8.25688	70	5.8382	60	5.00417	72	6.005	44	3.66972	40	3.33611	59	4.92077	45	3.75313	69	5.7548	59	4.92077	83	6.92244	20	1.66806	40	3.33611	49	4.08674	13	1.08424	12	1.00083
rbsV	Chromosome	178780..179112	270.026	-0.452927	-1.36881	0.114265	0.329895	protein_coding	5	4.54545	13	11.8182	10	9.09091	8	7.27273	7	6.36364	1	0.909091	5	4.54545	9	8.18182	2	1.81818	1	0.909091	2	1.81818	5	4.54545	9	8.18182	6	5.45455	8	7.27273	3	2.72727	6	5.45455	5	4.54545	4	3.63636	1	0.909091
atpA	Chromosome	complement(663256..665031)	339.489	0.278047	1.21255	0.1162	0.334403	protein_coding	28	4.73773	53	8.96785	36	6.09137	50	8.46024	42	7.1066	19	3.21489	31	5.24535	43	7.2758	19	3.21489	12	2.03046	25	4.23012	12	2.03046	29	4.90694	24	4.06091	55	9.30626	14	2.36887	28	4.73773	51	8.62944	13	2.19966	7	1.18443
CTL0328	Chromosome	407483..409342	1073.19	0.269272	1.2052	0.11762	0.337404	protein_coding	31	5.00808	85	13.7318	36	5.81583	53	8.5622	48	7.75444	29	4.68498	11	1.77706	41	6.62359	21	3.39257	10	1.61551	24	3.87722	17	2.74637	29	4.68498	31	5.00808	38	6.13893	4	0.646204	36	5.81583	50	8.07754	15	2.42326	10	1.61551
tktB	Chromosome	161262..163262	805.379	0.410514	1.32916	0.118723	0.339481	protein_coding	31	4.65465	66	9.90991	45	6.75676	40	6.00601	52	7.80781	25	3.75375	26	3.9039	56	8.40841	19	2.85285	16	2.4024	31	4.65465	19	2.85285	29	4.35435	35	5.25526	48	7.20721	9	1.35135	33	4.95495	64	9.60961	13	1.95195	9	1.35135
incC	Chromosome	578274..578810	247.333	-0.423329	-1.34102	0.123033	0.350507	protein_coding	9	5.05618	20	11.236	10	5.61798	15	8.42697	21	11.7978	13	7.30337	12	6.74157	20	11.236	3	1.68539	1	0.561798	9	5.05618	5	2.80899	7	3.93258	4	2.24719	2	1.1236	6	3.37079	3	1.68539	13	7.30337	3	1.68539	2	1.1236
rpsT	Chromosome	1016201..1016497	1005.42	0.363266	1.28633	0.123363	0.350507	protein_coding	3	3.06122	4	4.08163	5	5.10204	8	8.16327	12	12.2449	5	5.10204	2	2.04082	11	11.2245	1	1.02041	0	0	4	4.08163	1	1.02041	18	18.3673	3	3.06122	4	4.08163	1	1.02041	10	10.2041	5	5.10204	1	1.02041	0	0
CTL0132	Chromosome	complement(177243..177662)	1040.9	-0.492092	-1.40648	0.124951	0.351874	protein_coding	3	2.15827	12	8.63309	12	8.63309	9	6.47482	15	10.7914	4	2.8777	5	3.59712	15	10.7914	2	1.43885	4	2.8777	4	2.8777	4	2.8777	8	5.7554	9	6.47482	16	11.5108	3	2.15827	6	4.31655	7	5.03597	1	0.719424	0	0
mraW	Chromosome	complement(622466..623368)	141.53	-0.372864	-1.29492	0.124961	0.351874	protein_coding	17	5.66667	34	11.3333	12	4	21	7	25	8.33333	13	4.33333	13	4.33333	21	7	6	2	6	2	5	1.66667	8	2.66667	18	6	19	6.33333	23	7.66667	3	1	28	9.33333	19	6.33333	6	2	3	1
CTL0107	Chromosome	complement(129994..130782)	322.618	-0.331759	-1.25855	0.125023	0.351874	protein_coding	13	4.96183	28	10.687	24	9.16031	13	4.96183	23	8.77863	12	4.58015	19	7.25191	15	5.72519	5	1.9084	12	4.58015	11	4.19847	7	2.67176	10	3.81679	13	4.96183	13	4.96183	10	3.81679	12	4.58015	16	6.10687	4	1.52672	2	0.763359
CTL0464	Chromosome	complement(558708..559154)	977.367	-0.373712	-1.29568	0.127245	0.356366	protein_coding	9	6.08108	13	8.78378	16	10.8108	10	6.75676	12	8.10811	5	3.37838	6	4.05405	10	6.75676	8	5.40541	2	1.35135	3	2.02703	5	3.37838	8	5.40541	14	9.45946	10	6.75676	1	0.675676	10	6.75676	4	2.7027	2	1.35135	0	0
incF	Chromosome	458269..458583	825.527	-0.320844	-1.24906	0.128093	0.356366	protein_coding	2	1.92308	16	15.3846	3	2.88462	17	16.3462	7	6.73077	2	1.92308	5	4.80769	16	15.3846	1	0.961538	2	1.92308	1	0.961538	2	1.92308	5	4.80769	4	3.84615	1	0.961538	6	5.76923	1	0.961538	10	9.61538	2	1.92308	1	0.961538
CTL0823	Chromosome	951025..951861	1152.91	-0.280636	-1.21473	0.128104	0.356366	protein_coding	16	5.7554	43	15.4676	15	5.39568	16	5.7554	17	6.11511	18	6.47482	12	4.31655	20	7.19424	8	2.8777	10	3.59712	13	4.67626	8	2.8777	11	3.95683	13	4.67626	16	5.7554	4	1.43885	16	5.7554	9	3.23741	8	2.8777	5	1.79856
pheS	Chromosome	263080..264108	2064.38	-0.299273	-1.23052	0.128232	0.356366	protein_coding	25	7.30994	29	8.47953	19	5.55556	27	7.89474	25	7.30994	12	3.50877	8	2.33918	24	7.01754	8	2.33918	11	3.21637	11	3.21637	10	2.92398	23	6.72515	19	5.55556	32	9.35673	10	2.92398	20	5.84795	22	6.43275	6	1.75439	1	0.292398
CTL0694	Chromosome	complement(822703..823755)	762.731	0.299206	1.23047	0.12861	0.356366	protein_coding	28	8	40	11.4286	20	5.71429	23	6.57143	33	9.42857	19	5.42857	13	3.71429	15	4.28571	13	3.71429	7	2	20	5.71429	7	2	20	5.71429	16	4.57143	22	6.28571	8	2.28571	19	5.42857	21	6	4	1.14286	2	0.571429
rnhB	Chromosome	355401..356054	713.898	0.368208	1.29075	0.129507	0.357726	protein_coding	8	3.68664	20	9.21659	16	7.37327	17	7.8341	14	6.45161	11	5.06912	5	2.30415	19	8.75576	8	3.68664	6	2.76498	9	4.14747	2	0.921659	17	7.8341	11	5.06912	19	8.75576	4	1.84332	10	4.60829	17	7.8341	4	1.84332	0	0
gseA	Chromosome	complement(552911..554206)	437.533	0.295232	1.22708	0.1299	0.357726	protein_coding	29	6.72854	52	12.065	26	6.03248	30	6.96056	35	8.12065	14	3.24826	15	3.48028	26	6.03248	11	2.5522	12	2.78422	16	3.7123	12	2.78422	32	7.42459	17	3.94432	28	6.49652	6	1.39211	25	5.80046	26	6.03248	8	1.85615	11	2.5522
asd	Chromosome	complement(732802..733806)	1187.25	0.347511	1.27236	0.130939	0.359481	protein_coding	9	2.69461	38	11.3772	28	8.38323	25	7.48503	29	8.68263	15	4.49102	15	4.49102	26	7.78443	9	2.69461	15	4.49102	10	2.99401	12	3.59281	12	3.59281	11	3.29341	25	7.48503	7	2.09581	14	4.19162	22	6.58683	9	2.69461	3	0.898204
CTL0322	Chromosome	complement(400930..401406)	1715.95	-0.365746	-1.28855	0.131538	0.360019	protein_coding	5	3.16456	16	10.1266	12	7.59494	7	4.43038	12	7.59494	11	6.96203	11	6.96203	9	5.6962	3	1.89873	2	1.26582	6	3.79747	6	3.79747	16	10.1266	6	3.79747	11	6.96203	1	0.632911	12	7.59494	7	4.43038	4	2.53165	1	0.632911
CTL0396	Chromosome	480571..481017	563.305	-0.33551	-1.26182	0.135207	0.367524	protein_coding	7	4.72973	8	5.40541	7	4.72973	4	2.7027	15	10.1351	7	4.72973	9	6.08108	9	6.08108	4	2.7027	2	1.35135	9	6.08108	3	2.02703	18	12.1622	7	4.72973	16	10.8108	4	2.7027	8	5.40541	8	5.40541	3	2.02703	0	0
rpmG	Chromosome	495595..495753	723.688	0.508131	1.42221	0.135738	0.367524	protein_coding	1	1.92308	4	7.69231	3	5.76923	2	3.84615	5	9.61538	0	0	3	5.76923	2	3.84615	2	3.84615	1	1.92308	0	0	2	3.84615	13	25	1	1.92308	5	9.61538	0	0	4	7.69231	1	1.92308	2	3.84615	1	1.92308
sufS	Chromosome	68488..69693	250.856	0.35132	1.27573	0.135829	0.367524	protein_coding	13	3.2419	46	11.4713	25	6.23441	33	8.22943	31	7.73067	17	4.2394	16	3.99002	35	8.72818	18	4.48878	14	3.49127	20	4.98753	10	2.49377	14	3.49127	23	5.73566	19	4.73815	5	1.24688	15	3.74065	37	9.22693	4	0.997506	6	1.49626
CTL0225	Chromosome	complement(281052..281693)	443.582	0.317921	1.24653	0.136749	0.367524	protein_coding	22	10.3286	47	22.0657	16	7.51174	7	3.28638	14	6.57277	8	3.75587	10	4.69484	17	7.98122	4	1.87793	3	1.40845	5	2.34742	5	2.34742	10	4.69484	3	1.40845	8	3.75587	0	0	8	3.75587	16	7.51174	9	4.22535	1	0.469484
tRNA-Asp	Chromosome	complement(568726..568799)	27.7226	-3.49738	-11.2932	0.137072	0.367524	tRNA
folX	Chromosome	complement(1012206..1012580)	853.171	0.389875	1.31028	0.137093	0.367524	protein_coding	4	3.22581	16	12.9032	8	6.45161	15	12.0968	14	11.2903	9	7.25806	2	1.6129	8	6.45161	3	2.41935	1	0.806452	3	2.41935	2	1.6129	7	5.64516	6	4.83871	12	9.67742	3	2.41935	8	6.45161	2	1.6129	0	0	1	0.806452
pth	Chromosome	217800..218339	848.301	0.357086	1.28084	0.137154	0.367524	protein_coding	11	6.14525	20	11.1732	9	5.02793	16	8.93855	12	6.70391	6	3.35196	6	3.35196	12	6.70391	6	3.35196	3	1.67598	5	2.7933	9	5.02793	10	5.58659	8	4.46927	11	6.14525	2	1.11732	10	5.58659	17	9.49721	3	1.67598	3	1.67598
CTL0314	Chromosome	complement(389775..390866)	265.859	0.395744	1.31562	0.138149	0.367594	protein_coding	19	5.23416	39	10.7438	27	7.43802	18	4.95868	30	8.26446	36	9.91736	19	5.23416	37	10.1928	4	1.10193	4	1.10193	10	2.75482	12	3.30579	20	5.50964	8	2.20386	18	4.95868	12	3.30579	20	5.50964	17	4.6832	7	1.92837	6	1.65289
CTL0071	Chromosome	complement(87459..87986)	11830.4	-0.33425	-1.26072	0.138293	0.367594	protein_coding	7	4	16	9.14286	15	8.57143	4	2.28571	7	4	8	4.57143	9	5.14286	8	4.57143	10	5.71429	9	5.14286	6	3.42857	11	6.28571	7	4	17	9.71429	14	8	4	2.28571	6	3.42857	10	5.71429	2	1.14286	5	2.85714
lspA	Chromosome	784411..784914	684.787	-0.324281	-1.25204	0.138462	0.367594	protein_coding	16	9.58084	33	19.7605	13	7.78443	9	5.38922	16	9.58084	6	3.59281	7	4.19162	11	6.58683	7	4.19162	5	2.99401	2	1.1976	3	1.79641	9	5.38922	4	2.39521	2	1.1976	3	1.79641	7	4.19162	10	5.98802	1	0.598802	3	1.79641
CTL0584	Chromosome	690505..690777	699.781	0.42199	1.33977	0.139028	0.367594	protein_coding	3	3.33333	11	12.2222	7	7.77778	8	8.88889	8	8.88889	5	5.55556	3	3.33333	5	5.55556	1	1.11111	4	4.44444	7	7.77778	4	4.44444	2	2.22222	4	4.44444	10	11.1111	1	1.11111	1	1.11111	4	4.44444	2	2.22222	0	0
CTL0593	Chromosome	704471..706000	17.8579	-0.646358	-1.56521	0.139632	0.367594	protein_coding	51	10.0196	87	17.0923	43	8.44794	21	4.12574	71	13.9489	32	6.28684	27	5.30452	23	4.51866	14	2.75049	15	2.94695	9	1.76817	15	2.94695	21	4.12574	6	1.17878	9	1.76817	11	2.1611	19	3.73281	20	3.92927	6	1.17878	9	1.76817
minD	Chromosome	974919..975686	650.571	-0.287372	-1.22042	0.139754	0.367594	protein_coding	9	3.52941	34	13.3333	22	8.62745	11	4.31373	19	7.45098	10	3.92157	18	7.05882	26	10.1961	8	3.13725	7	2.7451	6	2.35294	9	3.52941	13	5.09804	13	5.09804	15	5.88235	3	1.17647	14	5.4902	14	5.4902	1	0.392157	3	1.17647
rplU	Chromosome	complement(807932..808255)	556.153	0.474451	1.38939	0.140389	0.367594	protein_coding	4	3.73832	7	6.54206	5	4.6729	16	14.9533	4	3.73832	2	1.86916	3	2.80374	5	4.6729	6	5.60748	2	1.86916	5	4.6729	5	4.6729	13	12.1495	6	5.60748	8	7.47664	0	0	5	4.6729	9	8.41121	2	1.86916	0	0
CTL0666	Chromosome	785016..786377	596.064	0.47475	1.38968	0.142254	0.367594	protein_coding	39	8.60927	54	11.9205	40	8.83002	37	8.16777	40	8.83002	13	2.86976	21	4.63576	41	9.05077	18	3.97351	6	1.3245	15	3.31126	11	2.42826	21	4.63576	9	1.98675	14	3.09051	11	2.42826	10	2.20751	40	8.83002	8	1.766	5	1.10375
rplA	Chromosome	complement(678254..678952)	2349.5	0.323594	1.25144	0.142439	0.367594	protein_coding	7	3.01724	18	7.75862	14	6.03448	25	10.7759	11	4.74138	9	3.87931	16	6.89655	24	10.3448	3	1.2931	2	0.862069	7	3.01724	4	1.72414	22	9.48276	17	7.32759	11	4.74138	3	1.2931	11	4.74138	22	9.48276	5	2.15517	1	0.431034
ispD	Chromosome	856686..857345	183.495	0.531853	1.44579	0.142875	0.367594	protein_coding	10	4.56621	30	13.6986	7	3.19635	20	9.13242	16	7.30594	12	5.47945	14	6.39269	19	8.6758	8	3.65297	5	2.28311	10	4.56621	3	1.36986	8	3.65297	10	4.56621	15	6.84932	7	3.19635	11	5.02283	11	5.02283	2	0.913242	1	0.456621
rpsB	Chromosome	complement(57405..58253)	2782.76	0.292648	1.22489	0.142882	0.367594	protein_coding	6	2.12766	37	13.1206	23	8.15603	15	5.31915	14	4.96454	14	4.96454	13	4.60993	24	8.51064	2	0.70922	5	1.77305	7	2.48227	14	4.96454	24	8.51064	13	4.60993	26	9.21986	6	2.12766	14	4.96454	17	6.02837	5	1.77305	3	1.06383
folD	Chromosome	complement(414254..415117)	488.192	0.358512	1.2821	0.143	0.367594	protein_coding	4	1.39373	33	11.4983	26	9.05923	25	8.7108	15	5.22648	19	6.62021	18	6.27178	25	8.7108	5	1.74216	11	3.83275	5	1.74216	15	5.22648	16	5.57491	15	5.22648	11	3.83275	4	1.39373	10	3.48432	20	6.96864	9	3.13589	1	0.348432
def	Chromosome	complement(722456..723001)	384.151	0.366448	1.28917	0.143163	0.367594	protein_coding	8	4.41989	21	11.6022	13	7.18232	14	7.73481	10	5.52486	7	3.8674	7	3.8674	9	4.97238	6	3.31492	3	1.65746	8	4.41989	5	2.76243	11	6.07735	12	6.62983	14	7.73481	2	1.10497	12	6.62983	13	7.18232	6	3.31492	0	0
ispH	Chromosome	291533..292456	1962.82	-0.290058	-1.22269	0.143405	0.367594	protein_coding	9	2.9316	25	8.14332	29	9.44625	30	9.77199	16	5.21173	15	4.88599	15	4.88599	26	8.46906	8	2.60586	8	2.60586	13	4.23453	9	2.9316	14	4.56026	15	4.88599	25	8.14332	5	1.62866	22	7.16612	17	5.53746	5	1.62866	1	0.325733
CTL0102	Chromosome	complement(124951..126297)	1477.65	-0.282464	-1.21627	0.143436	0.367594	protein_coding	28	6.25	68	15.1786	16	3.57143	22	4.91071	51	11.3839	20	4.46429	36	8.03571	38	8.48214	13	2.90179	10	2.23214	25	5.58036	15	3.34821	21	4.6875	10	2.23214	25	5.58036	4	0.892857	20	4.46429	16	3.57143	8	1.78571	2	0.446429
CTL0592A	Chromosome	complement(704244..704426)	253.348	0.552414	1.46654	0.143752	0.367594	protein_coding	8	13.3333	7	11.6667	2	3.33333	4	6.66667	3	5	4	6.66667	2	3.33333	3	5	0	0	1	1.66667	1	1.66667	1	1.66667	1	1.66667	3	5	5	8.33333	1	1.66667	6	10	4	6.66667	1	1.66667	3	5
CTL0448	Chromosome	539500..539820	60.8734	0.960201	1.94558	0.144353	0.368078	protein_coding	7	6.60377	18	16.9811	8	7.54717	7	6.60377	11	10.3774	5	4.71698	9	8.49057	12	11.3208	3	2.83019	3	2.83019	1	0.943396	3	2.83019	4	3.77358	1	0.943396	1	0.943396	4	3.77358	1	0.943396	6	5.66038	2	1.88679	0	0
CTL0645	Chromosome	761738..762964	317.688	-0.363817	-1.28683	0.145314	0.369019	protein_coding	38	9.31373	30	7.35294	23	5.63725	25	6.12745	25	6.12745	19	4.65686	15	3.67647	26	6.37255	18	4.41176	16	3.92157	20	4.90196	16	3.92157	13	3.18627	28	6.86275	22	5.39216	13	3.18627	22	5.39216	26	6.37255	7	1.71569	6	1.47059
cysS	Chromosome	complement(197624..199117)	241.587	-0.349021	-1.2737	0.145992	0.369019	protein_coding	27	5.4326	58	11.67	33	6.63984	22	4.42656	37	7.44467	19	3.82294	22	4.42656	28	5.6338	20	4.02414	20	4.02414	24	4.82897	19	3.82294	27	5.4326	37	7.44467	29	5.83501	7	1.40845	28	5.6338	26	5.23139	8	1.60966	6	1.20724
rpsG	Chromosome	complement(826223..826696)	1711.48	0.46256	1.37799	0.146093	0.369019	protein_coding	5	3.18471	11	7.00637	9	5.73248	12	7.64331	6	3.82166	7	4.4586	3	1.91083	17	10.828	4	2.54777	5	3.18471	3	1.91083	6	3.82166	16	10.1911	4	2.54777	14	8.9172	3	1.91083	14	8.9172	11	7.00637	5	3.18471	2	1.27389
psdD	Chromosome	81902..82807	147.971	-0.354525	-1.27856	0.146371	0.369019	protein_coding	26	8.63787	24	7.97342	22	7.30897	19	6.31229	23	7.6412	14	4.65116	12	3.98671	23	7.6412	11	3.65449	7	2.32558	11	3.65449	8	2.65781	16	5.31561	10	3.32226	18	5.98007	7	2.32558	22	7.30897	21	6.97674	6	1.99336	1	0.332226
sfhB	Chromosome	33283..34290	120.293	-0.366701	-1.2894	0.14902	0.374643	protein_coding	9	2.68657	37	11.0448	23	6.86567	30	8.95522	18	5.37313	20	5.97015	21	6.26866	18	5.37313	11	3.28358	16	4.77612	11	3.28358	6	1.79104	19	5.67164	16	4.77612	27	8.0597	3	0.895522	22	6.56716	21	6.26866	5	1.49254	2	0.597015
tRNA-Gly_2	Chromosome	complement(94310..94381)	71.9143	-3.59222	-12.0605	0.149443	0.374654	tRNA
cydB	Chromosome	337212..338273	1519.09	-0.252694	-1.19143	0.150351	0.374735	protein_coding	28	7.93201	53	15.0142	27	7.64873	28	7.93201	29	8.2153	15	4.24929	19	5.38244	25	7.08215	20	5.66572	3	0.849858	3	0.849858	10	2.83286	12	3.39943	8	2.26629	11	3.11615	8	2.26629	13	3.68272	24	6.79887	10	2.83286	7	1.983
pmpC	Chromosome	798351..803675	3337.15	0.262521	1.19957	0.15037	0.374735	protein_coding	57	3.21308	114	6.42616	91	5.12965	97	5.46787	242	13.6415	66	3.72041	191	10.7666	135	7.60992	51	2.87486	22	1.24014	64	3.60767	117	6.59526	82	4.62232	91	5.12965	121	6.82074	14	0.789177	37	2.08568	155	8.73732	21	1.18377	6	0.338219
ptsN_2	Chromosome	complement(643947..644423)	917.933	0.368981	1.29144	0.151086	0.374735	protein_coding	8	5.06329	24	15.1899	11	6.96203	10	6.32911	17	10.7595	3	1.89873	7	4.43038	15	9.49367	1	0.632911	4	2.53165	5	3.16456	1	0.632911	4	2.53165	11	6.96203	10	6.32911	1	0.632911	9	5.6962	12	7.59494	4	2.53165	1	0.632911
CTL0384	Chromosome	466724..467368	235.963	0.348173	1.27295	0.15115	0.374735	protein_coding	11	5.14019	34	15.8879	18	8.41121	20	9.34579	14	6.54206	10	4.6729	11	5.14019	17	7.94393	11	5.14019	2	0.934579	5	2.33645	9	4.20561	9	4.20561	1	0.46729	10	4.6729	4	1.86916	7	3.27103	15	7.00935	4	1.86916	2	0.934579
CTL0709	Chromosome	complement(842431..842763)	553.026	0.458701	1.3743	0.151777	0.37525	protein_coding	4	3.63636	18	16.3636	6	5.45455	11	10	15	13.6364	5	4.54545	4	3.63636	8	7.27273	2	1.81818	1	0.909091	5	4.54545	2	1.81818	3	2.72727	1	0.909091	5	4.54545	3	2.72727	5	4.54545	5	4.54545	4	3.63636	3	2.72727
CTL0663	Chromosome	783553..784017	732.629	0.354305	1.27837	0.153032	0.37731	protein_coding	6	3.8961	14	9.09091	9	5.84416	10	6.49351	9	5.84416	3	1.94805	8	5.19481	10	6.49351	4	2.5974	2	1.2987	9	5.84416	7	4.54545	13	8.44156	6	3.8961	14	9.09091	5	3.24675	13	8.44156	8	5.19481	4	2.5974	0	0
CTL0589	Chromosome	701244..701534	321.989	-0.562743	-1.47708	0.154766	0.380537	protein_coding	5	5.20833	7	7.29167	2	2.08333	6	6.25	6	6.25	4	4.16667	1	1.04167	12	12.5	1	1.04167	0	0	3	3.125	2	2.08333	10	10.4167	7	7.29167	9	9.375	2	2.08333	4	4.16667	7	7.29167	8	8.33333	0	0
atoS	Chromosome	860118..861176	361.438	-0.358811	-1.28237	0.155211	0.380587	protein_coding	21	5.96591	44	12.5	33	9.375	16	4.54545	32	9.09091	18	5.11364	26	7.38636	15	4.26136	4	1.13636	7	1.98864	16	4.54545	14	3.97727	15	4.26136	15	4.26136	27	7.67045	5	1.42045	23	6.53409	15	4.26136	4	1.13636	2	0.568182
CTL0815	Chromosome	940483..941589	200.303	0.346187	1.2712	0.156785	0.383395	protein_coding	20	5.43478	39	10.5978	26	7.06522	20	5.43478	33	8.96739	18	4.8913	15	4.07609	26	7.06522	7	1.90217	14	3.80435	16	4.34783	9	2.44565	23	6.25	13	3.53261	28	7.6087	7	1.90217	31	8.42391	16	4.34783	3	0.815217	4	1.08696
CTL0419	Chromosome	508663..510192	88.7527	0.388847	1.30935	0.157931	0.385146	protein_coding	34	6.67976	61	11.9843	28	5.50098	33	6.4833	40	7.85855	25	4.91159	20	3.92927	23	4.51866	18	3.53635	11	2.1611	22	4.3222	18	3.53635	32	6.28684	20	3.92927	44	8.6444	16	3.14342	31	6.09037	18	3.53635	10	1.96464	5	0.982318
CTL0526	Chromosome	624219..624638	834.697	-0.315062	-1.24407	0.16137	0.392462	protein_coding	5	3.59712	25	17.9856	9	6.47482	6	4.31655	8	5.7554	6	4.31655	5	3.59712	13	9.35252	7	5.03597	2	1.43885	6	4.31655	3	2.15827	6	4.31655	9	6.47482	10	7.19424	2	1.43885	5	3.59712	8	5.7554	2	1.43885	2	1.43885
dnaG	Chromosome	208295..210082	122.706	-0.313248	-1.2425	0.161876	0.392626	protein_coding	29	4.87395	59	9.91597	32	5.37815	38	6.38655	45	7.56303	21	3.52941	25	4.20168	39	6.55462	25	4.20168	17	2.85714	28	4.70588	8	1.34454	38	6.38655	29	4.87395	50	8.40336	13	2.18487	42	7.05882	37	6.21849	15	2.52101	5	0.840336
CTL0613	Chromosome	complement(729014..729604)	1046.13	0.289865	1.22253	0.162439	0.392927	protein_coding	17	8.67347	26	13.2653	15	7.65306	24	12.2449	16	8.16327	10	5.10204	9	4.59184	16	8.16327	4	2.04082	0	0	3	1.53061	2	1.02041	11	5.61224	1	0.510204	4	2.04082	7	3.57143	5	2.55102	18	9.18367	5	2.55102	3	1.53061
sdhA	Chromosome	complement(989451..991331)	83.7065	0.387816	1.30841	0.164824	0.397622	protein_coding	28	4.47284	52	8.30671	39	6.23003	43	6.86901	32	5.11182	25	3.99361	30	4.79233	46	7.34824	18	2.8754	21	3.35463	23	3.67412	29	4.63259	26	4.15335	33	5.27157	42	6.70927	14	2.23642	48	7.66773	53	8.46645	18	2.8754	6	0.958466
CTL0726	Chromosome	859811..860140	537.01	-0.348957	-1.27364	0.167293	0.402492	protein_coding	4	3.66972	18	16.5138	8	7.33945	5	4.58716	8	7.33945	3	2.75229	4	3.66972	4	3.66972	2	1.83486	2	1.83486	6	5.50459	2	1.83486	15	13.7615	5	4.58716	11	10.0917	2	1.83486	7	6.42202	2	1.83486	1	0.917431	0	0
CTL0289	Chromosome	complement(361236..362216)	553.343	0.329277	1.25638	0.168468	0.404232	protein_coding	25	7.66871	47	14.4172	36	11.0429	15	4.60123	37	11.3497	10	3.06748	16	4.90798	24	7.36196	13	3.98773	6	1.84049	6	1.84049	9	2.76074	11	3.37423	5	1.53374	13	3.98773	9	2.76074	7	2.14724	22	6.74847	8	2.45399	7	2.14724
devB	Chromosome	526582..527352	302.547	-0.322933	-1.25087	0.170991	0.40919	protein_coding	13	5.07812	24	9.375	17	6.64062	18	7.03125	11	4.29688	12	4.6875	12	4.6875	22	8.59375	6	2.34375	6	2.34375	12	4.6875	8	3.125	15	5.85938	20	7.8125	18	7.03125	4	1.5625	14	5.46875	13	5.07812	8	3.125	3	1.17188
CTL0686	Chromosome	815631..816452	75.9454	-0.451853	-1.3678	0.176874	0.422139	protein_coding	16	5.86081	41	15.0183	14	5.12821	11	4.0293	32	11.7216	13	4.7619	15	5.49451	25	9.15751	14	5.12821	8	2.9304	12	4.3956	9	3.2967	10	3.663	12	4.3956	13	4.7619	4	1.4652	11	4.0293	8	2.9304	3	1.0989	2	0.732601
CTL0293	Chromosome	complement(365040..365384)	190.881	0.53322	1.44716	0.1774	0.422269	protein_coding	4	3.50877	16	14.0351	6	5.26316	4	3.50877	8	7.01754	2	1.75439	4	3.50877	5	4.38596	3	2.63158	5	4.38596	9	7.89474	2	1.75439	12	10.5263	3	2.63158	8	7.01754	4	3.50877	7	6.14035	5	4.38596	3	2.63158	4	3.50877
hemE	Chromosome	complement(148572..149582)	217.997	-0.317115	-1.24584	0.179126	0.425247	protein_coding	21	6.25	44	13.0952	25	7.44048	15	4.46429	24	7.14286	28	8.33333	19	5.65476	28	8.33333	17	5.05952	8	2.38095	23	6.84524	6	1.78571	10	2.97619	14	4.16667	17	5.05952	3	0.892857	14	4.16667	16	4.7619	3	0.892857	1	0.297619
CTL0738	Chromosome	870343..870855	168.9	-0.379936	-1.30128	0.181506	0.429755	protein_coding	10	5.88235	19	11.1765	12	7.05882	7	4.11765	11	6.47059	14	8.23529	9	5.29412	12	7.05882	3	1.76471	7	4.11765	6	3.52941	4	2.35294	10	5.88235	3	1.76471	15	8.82353	7	4.11765	9	5.29412	8	4.70588	3	1.76471	1	0.588235
bioF	Chromosome	191208..192341	658.703	0.406176	1.32517	0.182168	0.430185	protein_coding	20	5.30504	46	12.2016	18	4.77454	30	7.95756	38	10.0796	11	2.91777	14	3.71353	38	10.0796	14	3.71353	14	3.71353	21	5.57029	10	2.65252	11	2.91777	16	4.24403	20	5.30504	7	1.85676	17	4.50928	26	6.89655	2	0.530504	4	1.06101
CTL0629	Chromosome	746667..747725	565.489	-0.32069	-1.24893	0.183402	0.43196	protein_coding	9	2.55682	41	11.6477	29	8.23864	14	3.97727	22	6.25	24	6.81818	23	6.53409	36	10.2273	15	4.26136	10	2.84091	13	3.69318	9	2.55682	15	4.26136	18	5.11364	16	4.54545	3	0.852273	8	2.27273	32	9.09091	9	2.55682	6	1.70455
pepP	Chromosome	complement(964179..965249)	248.348	-0.325069	-1.25272	0.186386	0.437836	protein_coding	15	4.21348	31	8.70787	28	7.86517	32	8.98876	21	5.89888	15	4.21348	14	3.93258	32	8.98876	13	3.65169	7	1.96629	13	3.65169	12	3.37079	16	4.49438	19	5.33708	27	7.58427	5	1.40449	21	5.89888	27	7.58427	7	1.96629	1	0.280899
rpsM	Chromosome	complement(904719..905087)	2962.02	0.254517	1.19294	0.187487	0.438729	protein_coding	0	0	13	10.6557	13	10.6557	5	4.09836	6	4.91803	5	4.09836	7	5.7377	9	7.37705	4	3.27869	2	1.63934	5	4.09836	3	2.45902	13	10.6557	4	3.27869	7	5.7377	0	0	16	13.1148	9	7.37705	1	0.819672	0	0
CTL0335	Chromosome	complement(415235..415630)	379.512	-0.450126	-1.36616	0.187747	0.438729	protein_coding	13	9.92366	25	19.084	7	5.34351	7	5.34351	11	8.39695	7	5.34351	8	6.10687	9	6.87023	8	6.10687	2	1.52672	5	3.81679	2	1.52672	5	3.81679	3	2.29008	2	1.52672	3	2.29008	4	3.05344	4	3.05344	4	3.05344	2	1.52672
RNaseP_bact_a	Chromosome	complement(775587..775992)	72.8158	-0.657329	-1.57716	0.189984	0.442098	ribozyme
CTL0800	Chromosome	complement(923167..923883)	3154.26	0.260485	1.19788	0.190176	0.442098	protein_coding	13	5.46218	25	10.5042	17	7.14286	16	6.72269	19	7.98319	12	5.04202	13	5.46218	14	5.88235	9	3.78151	2	0.840336	15	6.30252	8	3.36134	20	8.40336	12	5.04202	22	9.2437	2	0.840336	9	3.78151	5	2.10084	2	0.840336	3	1.2605
CTL0688	Chromosome	complement(817103..818092)	1795.17	0.24123	1.182	0.190716	0.442205	protein_coding	23	6.99088	36	10.9422	17	5.16717	12	3.64742	21	6.38298	12	3.64742	16	4.86322	13	3.95137	14	4.25532	4	1.21581	15	4.55927	12	3.64742	30	9.11854	26	7.90274	40	12.1581	1	0.303951	23	6.99088	9	2.73556	3	0.911854	2	0.607903
sucC	Chromosome	244619..245779	647.016	-0.226702	-1.17016	0.191914	0.443822	protein_coding	7	1.81347	45	11.658	31	8.03109	30	7.77202	26	6.73575	16	4.14508	12	3.10881	38	9.84456	12	3.10881	9	2.33161	21	5.44041	11	2.84974	22	5.69948	22	5.69948	22	5.69948	6	1.5544	12	3.10881	31	8.03109	11	2.84974	2	0.518135
phnP	Chromosome	complement(752238..753038)	875.99	0.284929	1.21835	0.192588	0.443822	protein_coding	10	3.7594	30	11.2782	16	6.01504	20	7.5188	21	7.89474	11	4.13534	19	7.14286	8	3.00752	14	5.26316	10	3.7594	11	4.13534	6	2.25564	11	4.13534	15	5.6391	16	6.01504	9	3.38346	13	4.88722	19	7.14286	4	1.50376	3	1.12782
sucD	Chromosome	245794..246669	306.071	-0.305279	-1.23566	0.192901	0.443822	protein_coding	11	3.78007	20	6.87285	28	9.62199	22	7.56014	23	7.90378	17	5.84192	14	4.811	30	10.3093	3	1.03093	4	1.37457	12	4.12371	3	1.03093	17	5.84192	10	3.43643	20	6.87285	6	2.06186	7	2.4055	36	12.3711	6	2.06186	2	0.687285
CTL0487	Chromosome	581683..582096	48.8252	0.879743	1.84005	0.194152	0.44544	protein_coding	12	8.75912	19	13.8686	11	8.0292	10	7.29927	14	10.219	4	2.91971	4	2.91971	8	5.83942	3	2.18978	0	0	4	2.91971	5	3.64964	11	8.0292	6	4.37956	12	8.75912	3	2.18978	4	2.91971	5	3.64964	2	1.45985	0	0
CTL0542	Chromosome	complement(643267..643944)	485.507	0.293548	1.22565	0.1946	0.44544	protein_coding	10	4.44444	30	13.3333	16	7.11111	17	7.55556	12	5.33333	8	3.55556	3	1.33333	14	6.22222	8	3.55556	9	4	8	3.55556	11	4.88889	11	4.88889	16	7.11111	17	7.55556	1	0.444444	12	5.33333	14	6.22222	5	2.22222	3	1.33333
CTL0264	Chromosome	331621..332052	174.939	-0.377291	-1.2989	0.195721	0.446864	protein_coding	8	5.59441	21	14.6853	6	4.1958	8	5.59441	10	6.99301	3	2.0979	1	0.699301	13	9.09091	3	2.0979	5	3.4965	4	2.7972	5	3.4965	8	5.59441	7	4.8951	12	8.39161	1	0.699301	7	4.8951	11	7.69231	6	4.1958	4	2.7972
fabF	Chromosome	183788..185044	2467.75	0.42297	1.34068	0.198142	0.45124	protein_coding	16	3.82775	32	7.6555	33	7.89474	27	6.45933	25	5.98086	17	4.06699	23	5.50239	47	11.244	12	2.87081	8	1.91388	7	1.67464	21	5.02392	18	4.30622	25	5.98086	23	5.50239	9	2.15311	21	5.02392	41	9.80861	9	2.15311	4	0.956938
tal	Chromosome	complement(667861..668844)	3342.02	-0.418046	-1.33612	0.199403	0.452667	protein_coding	15	4.58716	34	10.3976	25	7.64526	26	7.95107	21	6.42202	11	3.36391	17	5.19878	33	10.0917	7	2.14067	1	0.30581	20	6.11621	8	2.44648	22	6.72783	17	5.19878	25	7.64526	3	0.917431	11	3.36391	19	5.8104	7	2.14067	5	1.52905
CTL0402	Chromosome	488114..492463	565.097	0.276855	1.21155	0.199781	0.452667	protein_coding	38	2.6225	182	12.5604	71	4.89993	88	6.07315	134	9.24776	34	2.34645	54	3.72671	126	8.69565	30	2.07039	30	2.07039	101	6.97032	38	2.6225	124	8.55763	68	4.69289	119	8.21256	22	1.51829	80	5.52105	73	5.03796	23	1.5873	14	0.966184
CTL0474	Chromosome	complement(568992..569132)	76.259	1.2511	2.38023	0.201171	0.454115	protein_coding	1	2.17391	6	13.0435	0	0	5	10.8696	5	10.8696	0	0	1	2.17391	5	10.8696	0	0	1	2.17391	2	4.34783	3	6.52174	3	6.52174	2	4.34783	5	10.8696	2	4.34783	3	6.52174	1	2.17391	1	2.17391	0	0
CTL0262	Chromosome	329497..330447	449.644	0.320691	1.24893	0.201434	0.454115	protein_coding	22	6.96203	35	11.0759	16	5.06329	17	5.37975	31	9.81013	13	4.11392	15	4.74684	19	6.01266	17	5.37975	6	1.89873	13	4.11392	14	4.43038	19	6.01266	14	4.43038	17	5.37975	4	1.26582	9	2.8481	24	7.59494	6	1.89873	5	1.58228
rplX	Chromosome	complement(909413..909748)	895.516	0.336522	1.26271	0.208737	0.469395	protein_coding	1	0.900901	9	8.10811	6	5.40541	14	12.6126	8	7.20721	3	2.7027	2	1.8018	3	2.7027	2	1.8018	2	1.8018	3	2.7027	8	7.20721	14	12.6126	5	4.5045	6	5.40541	2	1.8018	12	10.8108	9	8.10811	1	0.900901	1	0.900901
rplD	Chromosome	complement(913598..914266)	2482.4	0.214133	1.16001	0.209465	0.469852	protein_coding	13	5.85586	22	9.90991	10	4.5045	18	8.10811	18	8.10811	6	2.7027	9	4.05405	19	8.55856	3	1.35135	3	1.35135	9	4.05405	10	4.5045	19	8.55856	8	3.6036	15	6.75676	4	1.8018	17	7.65766	17	7.65766	1	0.45045	1	0.45045
trpS	Chromosome	977178..978218	1194.05	-0.283877	-1.21746	0.210951	0.472002	protein_coding	11	3.17919	40	11.5607	25	7.22543	18	5.20231	19	5.49133	15	4.33526	20	5.78035	22	6.35838	10	2.89017	13	3.75723	12	3.46821	18	5.20231	25	7.22543	17	4.91329	30	8.67052	2	0.578035	19	5.49133	19	5.49133	8	2.31214	3	0.867052
ldh	Chromosome	186451..187491	1371.45	0.241455	1.18218	0.213141	0.475715	protein_coding	7	2.02312	39	11.2717	24	6.93642	32	9.24855	18	5.20231	11	3.17919	17	4.91329	33	9.53757	15	4.33526	4	1.15607	15	4.33526	9	2.60116	17	4.91329	18	5.20231	23	6.6474	7	2.02312	16	4.62428	34	9.82659	6	1.7341	1	0.289017
rplN	Chromosome	complement(909761..910129)	1009.22	0.290567	1.22312	0.215156	0.479015	protein_coding	4	3.27869	4	3.27869	11	9.01639	16	13.1148	9	7.37705	4	3.27869	6	4.91803	6	4.91803	1	0.819672	1	0.819672	3	2.45902	4	3.27869	12	9.83607	11	9.01639	4	3.27869	3	2.45902	12	9.83607	10	8.19672	1	0.819672	0	0
CTL0611A	Chromosome	728062..728394	77.9427	-0.658533	-1.57848	0.216211	0.479231	protein_coding	0	0	18	16.3636	10	9.09091	8	7.27273	16	14.5455	6	5.45455	6	5.45455	14	12.7273	2	1.81818	3	2.72727	3	2.72727	2	1.81818	6	5.45455	1	0.909091	3	2.72727	2	1.81818	1	0.909091	6	5.45455	2	1.81818	1	0.909091
aroG	Chromosome	complement(753909..754745)	404.886	-0.340025	-1.26578	0.21636	0.479231	protein_coding	6	2.15827	32	11.5108	19	6.83453	25	8.99281	19	6.83453	17	6.11511	17	6.11511	21	7.55396	2	0.719424	14	5.03597	8	2.8777	7	2.51799	8	2.8777	10	3.59712	21	7.55396	5	1.79856	18	6.47482	21	7.55396	3	1.07914	5	1.79856
ruvB	Chromosome	366259..367263	488.776	-0.304789	-1.23524	0.216859	0.479231	protein_coding	14	4.19162	47	14.0719	18	5.38922	17	5.08982	14	4.19162	15	4.49102	18	5.38922	28	8.38323	8	2.39521	6	1.79641	11	3.29341	11	3.29341	17	5.08982	20	5.98802	22	6.58683	3	0.898204	25	7.48503	27	8.08383	11	3.29341	2	0.598802
CTL0297	Chromosome	367265..368077	2183.52	-0.264597	-1.2013	0.217589	0.47966	protein_coding	10	3.7037	36	13.3333	13	4.81481	26	9.62963	19	7.03704	4	1.48148	7	2.59259	24	8.88889	12	4.44444	5	1.85185	7	2.59259	11	4.07407	14	5.18519	17	6.2963	21	7.77778	6	2.22222	12	4.44444	22	8.14815	0	0	4	1.48148
CTL0122	Chromosome	complement(164936..165160)	120.851	-0.582261	-1.49719	0.219713	0.481487	protein_coding	1	1.35135	11	14.8649	1	1.35135	3	4.05405	4	5.40541	4	5.40541	3	4.05405	8	10.8108	1	1.35135	1	1.35135	5	6.75676	0	0	9	12.1622	2	2.7027	11	14.8649	0	0	6	8.10811	1	1.35135	2	2.7027	1	1.35135
tRNA-Ser_3	Chromosome	complement(803833..803919)	35.3934	3.23617	9.42288	0.219889	0.481487	tRNA
ispF	Chromosome	822170..822706	264.832	-0.312221	-1.24162	0.220032	0.481487	protein_coding	7	3.93258	17	9.55056	16	8.98876	12	6.74157	12	6.74157	12	6.74157	11	6.17978	10	5.61798	5	2.80899	5	2.80899	6	3.37079	4	2.24719	8	4.49438	9	5.05618	11	6.17978	5	2.80899	7	3.93258	16	8.98876	4	2.24719	1	0.561798
dnaB	Chromosome	893825..895243	470.955	0.272312	1.20774	0.221557	0.48276	protein_coding	21	4.44915	56	11.8644	37	7.83898	20	4.23729	44	9.32203	19	4.02542	17	3.60169	35	7.41525	11	2.33051	9	1.90678	21	4.44915	19	4.02542	24	5.08475	32	6.77966	33	6.99153	5	1.05932	35	7.41525	20	4.23729	14	2.9661	0	0
sycE	Chromosome	40168..40569	486.258	0.287571	1.22058	0.222014	0.48276	protein_coding	6	4.51128	14	10.5263	8	6.01504	10	7.5188	10	7.5188	3	2.25564	2	1.50376	14	10.5263	5	3.7594	1	0.75188	4	3.00752	4	3.00752	4	3.00752	8	6.01504	16	12.0301	0	0	6	4.51128	11	8.27068	6	4.51128	1	0.75188
mrsA	Chromosome	complement(646648..648429)	585.634	0.221404	1.16587	0.222231	0.48276	protein_coding	23	3.87858	62	10.4553	36	6.07083	38	6.40809	41	6.914	27	4.55312	30	5.05902	34	5.73356	28	4.72175	9	1.51771	25	4.21585	17	2.86678	32	5.39629	32	5.39629	56	9.44351	6	1.0118	35	5.90219	39	6.57673	19	3.20405	4	0.674536
aspS	Chromosome	complement(926303..928051)	794.095	0.227284	1.17063	0.223418	0.484164	protein_coding	34	5.84192	68	11.6838	31	5.32646	38	6.52921	33	5.6701	27	4.63918	22	3.78007	34	5.84192	18	3.09278	14	2.4055	27	4.63918	16	2.74914	28	4.811	39	6.70103	45	7.73196	11	1.89003	37	6.35739	39	6.70103	17	2.92096	4	0.687285
tRNA-Ser_2	Chromosome	727820..727906	23.5802	-1.75131	-3.36665	0.226087	0.488763	tRNA
CTL0656	Chromosome	complement(776000..776986)	810.925	-0.235757	-1.17752	0.22758	0.490805	protein_coding	18	5.4878	47	14.3293	18	5.4878	25	7.62195	28	8.53659	17	5.18293	15	4.57317	17	5.18293	10	3.04878	9	2.7439	13	3.96341	8	2.43902	13	3.96341	17	5.18293	16	4.87805	11	3.35366	11	3.35366	26	7.92683	8	2.43902	1	0.304878
pykF	Chromosome	692793..694250	703.673	-0.232663	-1.175	0.228684	0.492	protein_coding	16	3.29897	41	8.45361	42	8.65979	37	7.62887	33	6.80412	24	4.94845	28	5.7732	40	8.24742	14	2.8866	10	2.06186	17	3.50515	20	4.12371	25	5.15464	22	4.53608	35	7.21649	5	1.03093	26	5.36082	31	6.39175	17	3.50515	2	0.412371
trmD	Chromosome	353888..354946	819.456	0.240289	1.18123	0.229767	0.493145	protein_coding	15	4.26136	44	12.5	17	4.82955	25	7.10227	24	6.81818	14	3.97727	14	3.97727	19	5.39773	12	3.40909	5	1.42045	18	5.11364	5	1.42045	20	5.68182	21	5.96591	29	8.23864	7	1.98864	24	6.81818	29	8.23864	5	1.42045	5	1.42045
uppS	Chromosome	843225..843986	425.021	0.29147	1.22389	0.231844	0.495929	protein_coding	11	4.34783	33	13.0435	18	7.11462	8	3.16206	25	9.88142	7	2.7668	11	4.34783	18	7.11462	6	2.37154	7	2.7668	16	6.32411	11	4.34783	11	4.34783	14	5.5336	18	7.11462	2	0.790514	18	7.11462	12	4.74308	4	1.58103	3	1.18577
rplF	Chromosome	complement(907871..908422)	1404.9	0.463978	1.37934	0.232172	0.495929	protein_coding	4	2.18579	12	6.55738	12	6.55738	21	11.4754	9	4.91803	11	6.01093	6	3.27869	16	8.74317	4	2.18579	3	1.63934	6	3.27869	6	3.27869	19	10.3825	4	2.18579	13	7.10383	1	0.546448	11	6.01093	19	10.3825	5	2.73224	1	0.546448
CTL0725	Chromosome	858876..859517	17.5336	-0.882436	-1.84349	0.235014	0.500803	protein_coding	8	3.75587	25	11.7371	19	8.92019	9	4.22535	24	11.2676	16	7.51174	21	9.85915	8	3.75587	8	3.75587	13	6.10329	8	3.75587	6	2.8169	10	4.69484	4	1.87793	10	4.69484	7	3.28638	4	1.87793	9	4.22535	3	1.40845	1	0.469484
CTL0864	Chromosome	999103..999705	527.228	-0.258578	-1.1963	0.237437	0.504765	protein_coding	3	1.5	30	15	13	6.5	9	4.5	19	9.5	6	3	10	5	15	7.5	3	1.5	6	3	19	9.5	10	5	16	8	10	5	13	6.5	0	0	10	5	6	3	2	1	0	0
tmRNA	Chromosome	342911..343330	30.9888	-0.97418	-1.96452	0.239205	0.507318	ncRNA
mip	Chromosome	complement(925434..926165)	1560.75	-0.245798	-1.18575	0.241941	0.510185	protein_coding	9	3.7037	27	11.1111	11	4.52675	17	6.99588	20	8.23045	10	4.11523	13	5.34979	16	6.58436	5	2.05761	3	1.23457	11	4.52675	10	4.11523	19	7.81893	12	4.93827	24	9.87654	2	0.823045	6	2.46914	19	7.81893	8	3.29218	1	0.411523
rnpA_2	Chromosome	complement(200872..201009)	424.248	-0.500899	-1.41509	0.242155	0.510185	protein_coding	1	2.22222	4	8.88889	1	2.22222	2	4.44444	4	8.88889	1	2.22222	2	4.44444	2	4.44444	1	2.22222	2	4.44444	1	2.22222	3	6.66667	4	8.88889	1	2.22222	0	0	0	0	12	26.6667	3	6.66667	1	2.22222	0	0
nqrA	Chromosome	complement(1043..2440)	1005.46	-0.270493	-1.20622	0.242266	0.510185	protein_coding	30	6.45161	53	11.3978	33	7.09677	34	7.31183	38	8.17204	33	7.09677	28	6.02151	25	5.37634	9	1.93548	10	2.15054	13	2.7957	10	2.15054	34	7.31183	25	5.37634	27	5.80645	4	0.860215	24	5.16129	28	6.02151	6	1.29032	1	0.215054
rnc	Chromosome	649157..649852	246.517	-0.291429	-1.22385	0.245754	0.516315	protein_coding	11	4.7619	35	15.1515	9	3.8961	12	5.19481	16	6.92641	12	5.19481	11	4.7619	20	8.65801	6	2.5974	8	3.4632	11	4.7619	10	4.329	14	6.06061	8	3.4632	18	7.79221	1	0.4329	8	3.4632	16	6.92641	3	1.2987	2	0.865801
cafE	Chromosome	complement(226301..227839)	1291.1	0.219295	1.16416	0.247787	0.519366	protein_coding	16	3.125	56	10.9375	51	9.96094	21	4.10156	34	6.64062	16	3.125	27	5.27344	22	4.29688	16	3.125	13	2.53906	22	4.29688	26	5.07812	38	7.42188	29	5.66406	47	9.17969	7	1.36719	35	6.83594	20	3.90625	14	2.73438	2	0.390625
CTL0321	Chromosome	complement(398993..400579)	2217.62	-0.254838	-1.1932	0.249102	0.520101	protein_coding	42	7.95455	65	12.3106	35	6.62879	44	8.33333	38	7.19697	24	4.54545	24	4.54545	62	11.7424	15	2.84091	5	0.94697	11	2.08333	15	2.84091	30	5.68182	10	1.89394	19	3.59848	8	1.51515	13	2.46212	33	6.25	22	4.16667	13	2.46212
CTL0090	Chromosome	complement(112562..113716)	148.822	-0.317008	-1.24574	0.2493	0.520101	protein_coding	25	6.51042	49	12.7604	24	6.25	16	4.16667	42	10.9375	21	5.46875	23	5.98958	43	11.1979	7	1.82292	9	2.34375	23	5.98958	14	3.64583	10	2.60417	8	2.08333	21	5.46875	8	2.08333	15	3.90625	19	4.94792	4	1.04167	3	0.78125
oppC	Chromosome	543564..544409	152.159	0.288738	1.22157	0.251986	0.524483	protein_coding	18	6.40569	47	16.726	32	11.3879	14	4.98221	22	7.82918	16	5.69395	19	6.76157	20	7.11744	8	2.84698	7	2.4911	6	2.13523	8	2.84698	8	2.84698	4	1.42349	10	3.55872	4	1.42349	12	4.27046	16	5.69395	6	2.13523	4	1.42349
ung	Chromosome	complement(1004890..1005579)	95.5974	-0.394243	-1.31425	0.252942	0.525251	protein_coding	13	5.67686	25	10.917	12	5.24017	11	4.80349	12	5.24017	12	5.24017	10	4.36681	20	8.73362	5	2.18341	11	4.80349	18	7.86026	9	3.93013	13	5.67686	6	2.62009	12	5.24017	5	2.18341	11	4.80349	15	6.55022	2	0.873362	7	3.05677
CTL0580	Chromosome	complement(686181..686363)	189.086	0.49906	1.41329	0.256485	0.531375	protein_coding	4	6.66667	4	6.66667	2	3.33333	5	8.33333	8	13.3333	1	1.66667	4	6.66667	3	5	1	1.66667	1	1.66667	5	8.33333	2	3.33333	1	1.66667	0	0	4	6.66667	2	3.33333	2	3.33333	5	8.33333	4	6.66667	2	3.33333
CTL0791	Chromosome	complement(915375..916271)	804.859	-0.245421	-1.18544	0.258	0.53328	protein_coding	15	5.03356	24	8.05369	15	5.03356	21	7.04698	24	8.05369	7	2.34899	18	6.04027	48	16.1074	4	1.34228	3	1.00671	9	3.02013	11	3.69128	18	6.04027	6	2.01342	15	5.03356	9	3.02013	15	5.03356	26	8.72483	9	3.02013	1	0.33557
CTL0136	Chromosome	complement(180140..181192)	117.092	-0.357693	-1.28138	0.261203	0.538657	protein_coding	22	6.28571	35	10	23	6.57143	12	3.42857	24	6.85714	19	5.42857	17	4.85714	27	7.71429	13	3.71429	12	3.42857	18	5.14286	8	2.28571	15	4.28571	17	4.85714	23	6.57143	5	1.42857	23	6.57143	26	7.42857	6	1.71429	5	1.42857
CTL0518	Chromosome	complement(615960..617141)	657.741	0.432158	1.34925	0.262763	0.540628	protein_coding	28	7.12468	41	10.4326	20	5.08906	17	4.3257	39	9.92366	13	3.30789	13	3.30789	27	6.87023	12	3.05344	10	2.54453	24	6.10687	11	2.79898	18	4.58015	18	4.58015	27	6.87023	12	3.05344	20	5.08906	31	7.88804	8	2.03562	4	1.01781
5s rRNA_1	Chromosome	138824..138940	113.614	-1.05224	-2.07374	0.265507	0.54443	rRNA
adk	Chromosome	complement(465780..466517)	361.485	-0.277117	-1.21177	0.265828	0.54443	protein_coding	8	3.26531	36	14.6939	15	6.12245	11	4.4898	26	10.6122	10	4.08163	13	5.30612	9	3.67347	9	3.67347	3	1.22449	18	7.34694	6	2.44898	13	5.30612	21	8.57143	14	5.71429	8	3.26531	12	4.89796	10	4.08163	2	0.816327	1	0.408163
CTL0753	Chromosome	complement(886617..887225)	2728.14	0.212877	1.159	0.269737	0.550704	protein_coding	12	5.94059	22	10.8911	17	8.41584	16	7.92079	14	6.93069	6	2.9703	9	4.45545	11	5.44554	6	2.9703	3	1.48515	7	3.46535	4	1.9802	16	7.92079	12	5.94059	19	9.40594	4	1.9802	11	5.44554	11	5.44554	1	0.49505	1	0.49505
rpoD	Chromosome	complement(1012599..1014314)	707.553	0.198228	1.14729	0.270122	0.550704	protein_coding	22	3.85289	60	10.5079	35	6.1296	30	5.25394	24	4.20315	17	2.97723	27	4.72855	46	8.05604	14	2.45184	8	1.40105	26	4.55342	14	2.45184	53	9.28196	30	5.25394	69	12.0841	3	0.525394	48	8.4063	26	4.55342	16	2.8021	3	0.525394
CTL0013	Chromosome	complement(20658..20954)	440.996	0.297836	1.2293	0.272232	0.553745	protein_coding	7	7.14286	17	17.3469	13	13.2653	8	8.16327	6	6.12245	6	6.12245	2	2.04082	2	2.04082	6	6.12245	2	2.04082	3	3.06122	3	3.06122	2	2.04082	1	1.02041	1	1.02041	3	3.06122	7	7.14286	2	2.04082	3	3.06122	4	4.08163
murD	Chromosome	170666..171916	657.926	0.193207	1.1433	0.273137	0.554326	protein_coding	19	4.56731	44	10.5769	24	5.76923	33	7.93269	27	6.49038	18	4.32692	17	4.08654	34	8.17308	17	4.08654	10	2.40385	19	4.56731	15	3.60577	22	5.28846	16	3.84615	33	7.93269	9	2.16346	16	3.84615	30	7.21154	11	2.64423	2	0.480769
CTL0809	Chromosome	936101..937057	569.069	-0.232605	-1.17495	0.277716	0.562343	protein_coding	18	5.66038	36	11.3208	15	4.71698	9	2.83019	23	7.2327	17	5.34591	10	3.14465	35	11.0063	19	5.97484	12	3.77358	14	4.40252	10	3.14465	28	8.80503	11	3.45912	22	6.91824	9	2.83019	13	4.08805	10	3.14465	7	2.20126	0	0
accC	Chromosome	462322..463695	254.614	0.275829	1.21069	0.278689	0.563041	protein_coding	19	4.15755	31	6.78337	40	8.75274	34	7.43982	21	4.59519	21	4.59519	17	3.71991	50	10.9409	17	3.71991	10	2.18818	13	2.84464	17	3.71991	32	7.00219	22	4.814	35	7.65864	9	1.96937	22	4.814	37	8.09628	9	1.96937	1	0.218818
hsp60_1	Chromosome	complement(448761..450395)	5181.56	-0.243776	-1.18409	0.279486	0.563378	protein_coding	9	1.65441	45	8.27206	39	7.16912	46	8.45588	23	4.22794	17	3.125	29	5.33088	71	13.0515	9	1.65441	5	0.919118	17	3.125	18	3.30882	49	9.00735	29	5.33088	53	9.74265	4	0.735294	20	3.67647	45	8.27206	16	2.94118	0	0
mutL	Chromosome	complement(965260..966990)	315.307	0.279357	1.21365	0.285464	0.57224	protein_coding	28	4.86111	64	11.1111	39	6.77083	48	8.33333	55	9.54861	28	4.86111	19	3.29861	46	7.98611	7	1.21528	11	1.90972	30	5.20833	14	2.43056	25	4.34028	20	3.47222	51	8.85417	5	0.868056	36	6.25	32	5.55556	11	1.90972	7	1.21528
CTL0210	Chromosome	complement(266392..267492)	124.09	0.263249	1.20018	0.28687	0.57224	protein_coding	27	7.37705	61	16.6667	34	9.28962	17	4.64481	32	8.74317	17	4.64481	20	5.46448	31	8.46995	15	4.09836	9	2.45902	12	3.27869	9	2.45902	21	5.7377	6	1.63934	14	3.82514	4	1.0929	12	3.27869	11	3.00546	8	2.18579	6	1.63934
CTL0060	Chromosome	72615..73289	4100.87	0.352686	1.27694	0.287203	0.57224	protein_coding	16	7.14286	30	13.3929	12	5.35714	18	8.03571	21	9.375	5	2.23214	7	3.125	17	7.58929	3	1.33929	3	1.33929	11	4.91071	6	2.67857	12	5.35714	11	4.91071	21	9.375	2	0.892857	11	4.91071	11	4.91071	6	2.67857	1	0.446429
ribC	Chromosome	complement(782561..783160)	361.14	0.346466	1.27144	0.287395	0.57224	protein_coding	11	5.52764	14	7.03518	21	10.5528	19	9.54774	13	6.53266	5	2.51256	13	6.53266	11	5.52764	5	2.51256	6	3.01508	4	2.01005	3	1.50754	11	5.52764	11	5.52764	13	6.53266	2	1.00503	9	4.52261	17	8.54271	10	5.02513	1	0.502513
CTL0425	Chromosome	complement(514163..514684)	168.304	0.345303	1.27042	0.287693	0.57224	protein_coding	12	6.93642	25	14.4509	10	5.78035	9	5.20231	10	5.78035	5	2.89017	5	2.89017	7	4.04624	6	3.46821	0	0	11	6.35838	11	6.35838	13	7.51445	8	4.62428	16	9.24855	3	1.7341	7	4.04624	5	2.89017	8	4.62428	2	1.15607
dxs	Chromosome	690774..692696	293.618	0.186383	1.13791	0.287719	0.57224	protein_coding	36	5.625	81	12.6562	52	8.125	32	5	58	9.0625	37	5.78125	28	4.375	35	5.46875	11	1.71875	37	5.78125	27	4.21875	31	4.84375	32	5	31	4.84375	24	3.75	13	2.03125	18	2.8125	44	6.875	10	1.5625	3	0.46875
CTL0324	Chromosome	403040..403819	1387.15	0.196485	1.1459	0.288788	0.573094	protein_coding	10	3.861	33	12.7413	15	5.79151	16	6.17761	21	8.10811	4	1.5444	7	2.7027	22	8.49421	9	3.4749	8	3.0888	13	5.01931	8	3.0888	13	5.01931	16	6.17761	12	4.6332	7	2.7027	14	5.40541	19	7.33591	9	3.4749	3	1.1583
CTL0810	Chromosome	937082..937666	237.008	0.393999	1.31403	0.291446	0.576486	protein_coding	11	5.6701	26	13.4021	9	4.63918	14	7.21649	20	10.3093	6	3.09278	9	4.63918	10	5.15464	9	4.63918	5	2.57732	10	5.15464	7	3.60825	13	6.70103	7	3.60825	14	7.21649	3	1.54639	6	3.09278	11	5.6701	3	1.54639	1	0.515464
efp_1	Chromosome	164384..164920	566.309	-0.227194	-1.17056	0.291786	0.576486	protein_coding	9	5.05618	13	7.30337	13	7.30337	17	9.55056	7	3.93258	7	3.93258	16	8.98876	8	4.49438	5	2.80899	0	0	8	4.49438	6	3.37079	11	6.17978	11	6.17978	18	10.1124	0	0	10	5.61798	13	7.30337	4	2.24719	2	1.1236
CTL0692	Chromosome	821396..822067	15.185	-0.903299	-1.87034	0.292876	0.577367	protein_coding	17	7.62332	26	11.6592	18	8.07175	11	4.93274	34	15.2466	23	10.3139	13	5.8296	16	7.17489	6	2.69058	8	3.58744	8	3.58744	3	1.34529	13	5.8296	1	0.44843	6	2.69058	4	1.79372	10	4.4843	4	1.79372	1	0.44843	1	0.44843
SSU_rRNA_archaea_1	Chromosome	complement(133972..135517)	4.20935	-1.16531	-2.24281	0.294413	0.579121	rRNA
CTL0388	Chromosome	complement(472838..473641)	137.801	-0.344115	-1.26937	0.295313	0.579616	protein_coding	11	4.11985	32	11.985	15	5.61798	12	4.49438	35	13.1086	18	6.74157	7	2.62172	17	6.36704	8	2.99625	15	5.61798	8	2.99625	10	3.74532	20	7.49064	11	4.11985	13	4.86891	3	1.1236	16	5.99251	8	2.99625	4	1.49813	4	1.49813
CTL0742	Chromosome	complement(876746..877477)	161.513	-0.276267	-1.21106	0.296871	0.581399	protein_coding	21	8.64198	33	13.5802	11	4.52675	18	7.40741	26	10.6996	18	7.40741	6	2.46914	15	6.17284	12	4.93827	9	3.7037	13	5.34979	4	1.64609	10	4.11523	12	4.93827	8	3.29218	2	0.823045	12	4.93827	7	2.88066	5	2.05761	1	0.411523
dppD	Chromosome	complement(71489..72454)	779.445	0.400813	1.32025	0.298308	0.582938	protein_coding	15	4.6729	40	12.4611	17	5.29595	18	5.60748	29	9.03427	19	5.919	16	4.98442	21	6.54206	8	2.49221	11	3.42679	21	6.54206	10	3.11526	14	4.36137	14	4.36137	18	5.60748	7	2.18069	15	4.6729	15	4.6729	12	3.73832	1	0.311526
sucB_1	Chromosome	385949..387046	188.231	-0.234193	-1.17625	0.299257	0.583518	protein_coding	10	2.73973	29	7.94521	36	9.86301	34	9.31507	33	9.0411	18	4.93151	11	3.0137	25	6.84932	10	2.73973	8	2.19178	16	4.38356	10	2.73973	16	4.38356	19	5.20548	32	8.76712	2	0.547945	20	5.47945	24	6.57534	11	3.0137	1	0.273973
CTL0895	Chromosome	1036521..1036775	308.242	-0.32625	-1.25375	0.300967	0.584055	protein_coding	7	8.33333	4	4.7619	12	14.2857	5	5.95238	5	5.95238	0	0	4	4.7619	7	8.33333	0	0	0	0	4	4.7619	4	4.7619	6	7.14286	5	5.95238	6	7.14286	3	3.57143	4	4.7619	7	8.33333	1	1.19048	0	0
htrB	Chromosome	complement(332039..333406)	128.609	0.293077	1.22525	0.30141	0.584055	protein_coding	34	7.47253	60	13.1868	29	6.37363	21	4.61538	34	7.47253	17	3.73626	24	5.27473	36	7.91209	14	3.07692	11	2.41758	22	4.83516	12	2.63736	32	7.03297	14	3.07692	25	5.49451	2	0.43956	35	7.69231	24	5.27473	5	1.0989	4	0.879121
clpX	Chromosome	complement(90898..92157)	1756.85	0.225271	1.169	0.30149	0.584055	protein_coding	11	2.6253	38	9.06921	45	10.7399	29	6.92124	19	4.53461	17	4.05728	33	7.87589	36	8.59189	12	2.86396	4	0.954654	13	3.10263	17	4.05728	31	7.39857	21	5.01193	36	8.59189	7	1.67064	20	4.77327	25	5.96659	5	1.19332	0	0
rrf	Chromosome	complement(55274..55813)	2029.79	0.250692	1.18978	0.302667	0.585069	protein_coding	5	2.7933	16	8.93855	12	6.70391	14	7.82123	10	5.58659	5	2.7933	15	8.37989	17	9.49721	3	1.67598	1	0.558659	7	3.91061	6	3.35196	17	9.49721	8	4.46927	19	10.6145	1	0.558659	12	6.70391	7	3.91061	4	2.23464	0	0
rplP	Chromosome	complement(910610..911026)	382.554	0.288239	1.22115	0.306891	0.591262	protein_coding	8	5.7971	7	5.07246	6	4.34783	13	9.42029	4	2.89855	5	3.62319	7	5.07246	13	9.42029	1	0.724638	1	0.724638	6	4.34783	2	1.44928	16	11.5942	5	3.62319	7	5.07246	1	0.724638	17	12.3188	12	8.69565	4	2.89855	3	2.17391
CTL0084	Chromosome	complement(106861..108228)	149.247	-0.226867	-1.17029	0.307816	0.591262	protein_coding	23	5.05495	59	12.967	19	4.17582	22	4.83516	35	7.69231	29	6.37363	27	5.93407	35	7.69231	19	4.17582	14	3.07692	31	6.81319	14	3.07692	25	5.49451	19	4.17582	29	6.37363	6	1.31868	15	3.2967	22	4.83516	5	1.0989	7	1.53846
dnaK	Chromosome	770198..772180	3701.2	-0.222118	-1.16644	0.308097	0.591262	protein_coding	18	2.72727	42	6.36364	55	8.33333	45	6.81818	44	6.66667	30	4.54545	39	5.90909	70	10.6061	6	0.909091	9	1.36364	27	4.09091	21	3.18182	56	8.48485	48	7.27273	57	8.63636	2	0.30303	24	3.63636	52	7.87879	14	2.12121	1	0.151515
CTL0885	Chromosome	complement(1022909..1025407)	1405.95	-0.220578	-1.1652	0.308513	0.591262	protein_coding	30	3.60577	95	11.4183	44	5.28846	67	8.05288	75	9.01442	16	1.92308	43	5.16827	66	7.93269	18	2.16346	13	1.5625	73	8.77404	37	4.44712	40	4.80769	40	4.80769	69	8.29327	6	0.721154	33	3.96635	40	4.80769	24	2.88462	3	0.360577
sctJ	Chromosome	950047..951024	4054.21	-0.194852	-1.14461	0.309245	0.591398	protein_coding	14	4.30769	34	10.4615	21	6.46154	21	6.46154	34	10.4615	17	5.23077	16	4.92308	29	8.92308	8	2.46154	4	1.23077	16	4.92308	10	3.07692	17	5.23077	14	4.30769	20	6.15385	3	0.923077	12	3.69231	22	6.76923	8	2.46154	5	1.53846
CTL0563	Chromosome	666727..667437	565.888	-0.247588	-1.18722	0.312763	0.596292	protein_coding	8	3.38983	24	10.1695	20	8.47458	8	3.38983	21	8.89831	10	4.23729	16	6.77966	24	10.1695	7	2.9661	6	2.54237	6	2.54237	9	3.81356	23	9.74576	11	4.66102	15	6.35593	3	1.27119	11	4.66102	10	4.23729	1	0.423729	3	1.27119
kdsB	Chromosome	522125..522889	450.356	0.220116	1.16483	0.313449	0.596292	protein_coding	12	4.72441	23	9.05512	13	5.11811	27	10.6299	23	9.05512	16	6.29921	17	6.69291	16	6.29921	8	3.14961	7	2.75591	8	3.14961	8	3.14961	14	5.51181	13	5.11811	16	6.29921	6	2.3622	10	3.93701	13	5.11811	3	1.1811	1	0.393701
aspC_2	Chromosome	complement(53322..54392)	191.44	-0.255809	-1.19401	0.314437	0.596292	protein_coding	13	3.65169	58	16.2921	27	7.58427	18	5.05618	31	8.70787	16	4.49438	14	3.93258	25	7.02247	5	1.40449	10	2.80899	17	4.77528	13	3.65169	15	4.21348	15	4.21348	26	7.30337	9	2.52809	20	5.61798	14	3.93258	4	1.1236	6	1.68539
pmpI	Chromosome	complement(318738..321374)	1721.75	-0.19896	-1.14787	0.314469	0.596292	protein_coding	46	5.23918	94	10.7062	47	5.35308	35	3.98633	126	14.3508	33	3.75854	50	5.69476	64	7.28929	23	2.61959	25	2.84738	39	4.44191	53	6.03645	38	4.32802	37	4.21412	41	4.6697	19	2.16401	28	3.18907	60	6.83371	11	1.25285	9	1.02506
gpdA	Chromosome	complement(105860..106864)	353.329	-0.252493	-1.19126	0.318607	0.602861	protein_coding	11	3.29341	41	12.2754	23	6.88623	20	5.98802	19	5.68862	15	4.49102	24	7.18563	31	9.28144	9	2.69461	10	2.99401	12	3.59281	13	3.89222	12	3.59281	10	2.99401	18	5.38922	6	1.79641	18	5.38922	31	9.28144	9	2.69461	2	0.598802
ubiE	Chromosome	816388..817077	36.4675	-0.522051	-1.436	0.321635	0.607307	protein_coding	8	3.49345	36	15.7205	12	5.24017	12	5.24017	16	6.9869	14	6.11354	13	5.67686	19	8.29694	14	6.11354	9	3.93013	4	1.74672	12	5.24017	9	3.93013	10	4.36681	8	3.49345	1	0.436681	14	6.11354	12	5.24017	4	1.74672	2	0.873362
CTL0529	Chromosome	complement(626855..627514)	45.645	0.460837	1.37634	0.322717	0.608066	protein_coding	9	4.10959	24	10.9589	22	10.0457	11	5.02283	22	10.0457	8	3.65297	6	2.73973	13	5.93607	8	3.65297	2	0.913242	4	1.82648	11	5.02283	13	5.93607	5	2.28311	14	6.39269	15	6.84932	24	10.9589	4	1.82648	2	0.913242	2	0.913242
CTL0682	Chromosome	810661..811770	230.679	-0.227887	-1.17112	0.32348	0.608225	protein_coding	19	5.14905	40	10.8401	34	9.21409	18	4.87805	34	9.21409	27	7.31707	16	4.33604	20	5.42005	20	5.42005	9	2.43902	9	2.43902	8	2.16802	18	4.87805	20	5.42005	23	6.23306	8	2.16802	13	3.52304	21	5.69106	10	2.71003	2	0.542005
CTL0023	Chromosome	complement(30811..31299)	225.804	-0.227316	-1.17065	0.325301	0.609257	protein_coding	9	5.55556	21	12.963	7	4.32099	11	6.79012	11	6.79012	7	4.32099	12	7.40741	8	4.93827	4	2.46914	5	3.08642	3	1.85185	6	3.7037	11	6.79012	5	3.08642	8	4.93827	9	5.55556	6	3.7037	11	6.79012	7	4.32099	1	0.617284
CTL0391	Chromosome	475740..476459	708.72	-0.140238	-1.10209	0.325658	0.609257	protein_coding	13	5.43933	25	10.4603	16	6.69456	11	4.60251	18	7.53138	16	6.69456	11	4.60251	14	5.85774	9	3.76569	8	3.34728	12	5.02092	3	1.25523	8	3.34728	10	4.1841	17	7.11297	6	2.51046	10	4.1841	20	8.3682	8	3.34728	4	1.67364
CTL0444	Chromosome	complement(534287..534982)	141.119	0.313055	1.24234	0.326072	0.609257	protein_coding	8	3.4632	29	12.5541	16	6.92641	26	11.2554	17	7.35931	10	4.329	9	3.8961	15	6.49351	3	1.2987	3	1.2987	12	5.19481	5	2.1645	11	4.7619	9	3.8961	20	8.65801	7	3.0303	9	3.8961	20	8.65801	0	0	2	0.865801
CTL0408	Chromosome	complement(498133..500565)	246.523	-0.245393	-1.18542	0.328411	0.610588	protein_coding	48	5.92593	74	9.1358	55	6.79012	43	5.30864	105	12.963	39	4.81481	57	7.03704	48	5.92593	28	3.45679	20	2.46914	29	3.58025	28	3.45679	51	6.2963	41	5.06173	53	6.54321	10	1.23457	34	4.19753	33	4.07407	6	0.740741	8	0.987654
pmpB	Chromosome	792927..798176	1061.37	0.200556	1.14914	0.328652	0.610588	protein_coding	65	3.71641	118	6.74671	104	5.94626	75	4.28816	229	13.0932	69	3.94511	178	10.1772	160	9.14808	55	3.14465	20	1.14351	65	3.71641	117	6.68954	107	6.11778	68	3.88794	66	3.77358	19	1.08634	33	1.88679	169	9.66266	22	1.25786	10	0.571755
CTL0096	Chromosome	complement(117833..119812)	556.35	-0.168557	-1.12393	0.330575	0.610588	protein_coding	24	3.64188	88	13.3536	54	8.19423	41	6.22155	61	9.25645	26	3.94537	33	5.00759	68	10.3187	15	2.27618	11	1.6692	27	4.09712	21	3.18665	28	4.24886	25	3.79363	30	4.55235	12	1.82094	26	3.94537	53	8.04249	12	1.82094	4	0.60698
secA	Chromosome	84456..87365	1705.71	0.1914	1.14187	0.331483	0.610588	protein_coding	42	4.33437	96	9.90712	67	6.91434	68	7.01754	47	4.85036	32	3.30237	43	4.43756	77	7.94634	27	2.78638	30	3.09598	35	3.61197	29	2.99278	56	5.77915	67	6.91434	85	8.77193	11	1.13519	69	7.12074	55	5.67595	25	2.57998	8	0.825593
gidA	Chromosome	895538..897370	1219.74	0.221185	1.16569	0.331492	0.610588	protein_coding	19	3.11475	63	10.3279	45	7.37705	41	6.72131	45	7.37705	26	4.2623	33	5.40984	43	7.04918	21	3.44262	19	3.11475	25	4.09836	17	2.78689	27	4.42623	30	4.91803	39	6.39344	9	1.47541	37	6.06557	53	8.68852	16	2.62295	2	0.327869
CTL0729	Chromosome	862606..863142	52.6598	-0.414852	-1.33316	0.331903	0.610588	protein_coding	13	7.30337	20	11.236	14	7.86517	6	3.37079	24	13.4831	21	11.7978	8	4.49438	9	5.05618	7	3.93258	4	2.24719	10	5.61798	3	1.68539	10	5.61798	3	1.68539	7	3.93258	6	3.37079	4	2.24719	6	3.37079	3	1.68539	0	0
CTL0555	Chromosome	complement(658463..658978)	549.081	0.210405	1.15701	0.332129	0.610588	protein_coding	7	4.09357	26	15.2047	6	3.50877	12	7.01754	19	11.1111	3	1.75439	5	2.92398	11	6.43275	11	6.43275	6	3.50877	8	4.67836	4	2.33918	7	4.09357	8	4.67836	6	3.50877	4	2.33918	8	4.67836	12	7.01754	3	1.75439	5	2.92398
rpmB	Chromosome	complement(421901..422170)	1506.75	-0.258703	-1.1964	0.332241	0.610588	protein_coding	4	4.49438	9	10.1124	4	4.49438	4	4.49438	6	6.74157	2	2.24719	5	5.61798	7	7.86517	2	2.24719	0	0	1	1.1236	2	2.24719	15	16.8539	2	2.24719	2	2.24719	1	1.1236	11	12.3596	8	8.98876	3	3.37079	1	1.1236
CTL0211	Chromosome	complement(267495..268559)	170.094	0.291598	1.224	0.33554	0.615385	protein_coding	26	7.34463	45	12.7119	44	12.4294	16	4.51977	26	7.34463	17	4.80226	23	6.49718	26	7.34463	12	3.38983	5	1.41243	13	3.67232	15	4.23729	22	6.21469	10	2.82486	11	3.10734	9	2.54237	12	3.38983	12	3.38983	6	1.69492	4	1.12994
rpsF	Chromosome	218477..218815	4336.81	0.246162	1.18605	0.338455	0.618115	protein_coding	5	4.46429	12	10.7143	5	4.46429	7	6.25	4	3.57143	2	1.78571	8	7.14286	11	9.82143	9	8.03571	2	1.78571	2	1.78571	2	1.78571	10	8.92857	3	2.67857	12	10.7143	0	0	7	6.25	8	7.14286	2	1.78571	1	0.892857
CTL0097	Chromosome	complement(119836..120582)	768.101	-0.217405	-1.16264	0.33861	0.618115	protein_coding	14	5.64516	31	12.5	23	9.27419	15	6.04839	14	5.64516	10	4.03226	14	5.64516	20	8.06452	9	3.62903	8	3.22581	10	4.03226	6	2.41935	13	5.24194	7	2.82258	16	6.45161	7	2.82258	7	2.82258	14	5.64516	6	2.41935	4	1.6129
CTL0830	Chromosome	complement(956523..957047)	162.649	0.346595	1.27156	0.3391	0.618115	protein_coding	8	4.5977	24	13.7931	12	6.89655	14	8.04598	12	6.89655	5	2.87356	9	5.17241	9	5.17241	8	4.5977	5	2.87356	5	2.87356	1	0.574713	10	5.74713	4	2.29885	14	8.04598	1	0.574713	15	8.62069	11	6.32184	3	1.72414	4	2.29885
smpB	Chromosome	412901..413356	105.293	-0.435382	-1.35227	0.34181	0.621789	protein_coding	6	3.97351	14	9.27152	11	7.28477	9	5.96026	10	6.62252	2	1.3245	5	3.31126	10	6.62252	4	2.64901	7	4.63576	3	1.98675	6	3.97351	16	10.596	5	3.31126	11	7.28477	3	1.98675	14	9.27152	12	7.94702	2	1.3245	1	0.662252
argS	Chromosome	846218..847909	259.719	-0.234336	-1.17636	0.343395	0.623405	protein_coding	33	5.86146	72	12.7886	36	6.39432	21	3.73002	44	7.81528	18	3.19716	33	5.86146	51	9.05861	17	3.01954	22	3.90764	25	4.4405	16	2.84192	28	4.97336	27	4.79574	39	6.92718	10	1.7762	27	4.79574	32	5.68384	10	1.7762	2	0.35524
pdhA	Chromosome	592015..593037	785.692	0.180598	1.13335	0.344753	0.624604	protein_coding	18	5.29412	39	11.4706	24	7.05882	15	4.41176	24	7.05882	11	3.23529	13	3.82353	36	10.5882	9	2.64706	12	3.52941	12	3.52941	11	3.23529	11	3.23529	12	3.52941	25	7.35294	8	2.35294	16	4.70588	31	9.11765	10	2.94118	3	0.882353
CTL0496	Chromosome	complement(590597..591793)	61.6527	-0.309945	-1.23966	0.348437	0.628754	protein_coding	34	8.54271	48	12.0603	29	7.28643	19	4.77387	30	7.53769	17	4.27136	13	3.26633	20	5.02513	10	2.51256	8	2.01005	21	5.27638	13	3.26633	30	7.53769	14	3.51759	33	8.29146	13	3.26633	21	5.27638	21	5.27638	3	0.753769	1	0.251256
gapA	Chromosome	complement(901663..902667)	3738.47	0.296695	1.22833	0.348449	0.628754	protein_coding	15	4.49102	29	8.68263	19	5.68862	35	10.479	20	5.98802	11	3.29341	20	5.98802	35	10.479	9	2.69461	5	1.49701	9	2.69461	14	4.19162	19	5.68862	24	7.18563	15	4.49102	6	1.79641	15	4.49102	24	7.18563	7	2.09581	3	0.898204
CTL0184	Chromosome	235152..235946	275.376	-0.202497	-1.15069	0.35053	0.631235	protein_coding	5	1.89394	26	9.84848	16	6.06061	19	7.19697	16	6.06061	3	1.13636	16	6.06061	22	8.33333	3	1.13636	3	1.13636	16	6.06061	7	2.65152	29	10.9848	9	3.40909	31	11.7424	6	2.27273	5	1.89394	17	6.43939	9	3.40909	6	2.27273
ileS	Chromosome	343680..346790	513.586	-0.164462	-1.12075	0.351247	0.631257	protein_coding	58	5.59846	89	8.59073	62	5.98456	79	7.62548	64	6.17761	47	4.53668	43	4.15058	70	6.75676	40	3.861	24	2.3166	36	3.4749	37	3.57143	58	5.59846	61	5.88803	88	8.49421	14	1.35135	59	5.69498	63	6.08108	19	1.83398	25	2.41313
CTL0026	Chromosome	32884..33201	354.446	0.279009	1.21336	0.352438	0.631934	protein_coding	6	5.71429	17	16.1905	8	7.61905	7	6.66667	5	4.7619	5	4.7619	3	2.85714	7	6.66667	4	3.80952	3	2.85714	6	5.71429	4	3.80952	5	4.7619	3	2.85714	9	8.57143	3	2.85714	6	5.71429	1	0.952381	2	1.90476	1	0.952381
rplE	Chromosome	complement(908869..909411)	2695.23	0.221443	1.1659	0.353741	0.631934	protein_coding	9	5	18	10	12	6.66667	10	5.55556	8	4.44444	4	2.22222	9	5	11	6.11111	4	2.22222	1	0.555556	11	6.11111	5	2.77778	16	8.88889	11	6.11111	10	5.55556	5	2.77778	14	7.77778	14	7.77778	7	3.88889	1	0.555556
CTL0480	Chromosome	complement(573229..573819)	149.797	-0.277954	-1.21247	0.353742	0.631934	protein_coding	4	2.04082	27	13.7755	13	6.63265	15	7.65306	25	12.7551	3	1.53061	10	5.10204	25	12.7551	3	1.53061	0	0	4	2.04082	7	3.57143	11	5.61224	10	5.10204	12	6.12245	5	2.55102	8	4.08163	9	4.59184	4	2.04082	1	0.510204
xseB	Chromosome	690280..690498	940.621	0.232899	1.17519	0.355644	0.632917	protein_coding	1	1.38889	7	9.72222	5	6.94444	3	4.16667	6	8.33333	2	2.77778	3	4.16667	6	8.33333	1	1.38889	0	0	5	6.94444	2	2.77778	6	8.33333	4	5.55556	11	15.2778	1	1.38889	5	6.94444	0	0	4	5.55556	0	0
CTL0500A	Chromosome	597937..598287	274.568	-0.284235	-1.21776	0.35599	0.632917	protein_coding	8	6.89655	13	11.2069	8	6.89655	6	5.17241	10	8.62069	3	2.58621	10	8.62069	18	15.5172	3	2.58621	2	1.72414	5	4.31034	3	2.58621	6	5.17241	4	3.44828	1	0.862069	3	2.58621	2	1.72414	8	6.89655	2	1.72414	1	0.862069
pkn5	Chromosome	48774..50246	735.933	-0.173917	-1.12812	0.356414	0.632917	protein_coding	20	4.08163	55	11.2245	34	6.93878	27	5.5102	48	9.79592	22	4.4898	17	3.46939	26	5.30612	20	4.08163	16	3.26531	31	6.32653	9	1.83673	27	5.5102	22	4.4898	36	7.34694	14	2.85714	25	5.10204	24	4.89796	11	2.2449	6	1.22449
glmS	Chromosome	238344..240164	1230.58	0.182903	1.13517	0.35761	0.633785	protein_coding	25	4.12541	66	10.8911	50	8.25083	36	5.94059	45	7.42574	18	2.9703	26	4.29043	61	10.066	23	3.79538	20	3.30033	23	3.79538	13	2.14521	25	4.12541	27	4.45545	53	8.74587	14	2.31023	32	5.28053	36	5.94059	10	1.65017	3	0.49505
CTL0291	Chromosome	complement(363337..364494)	20.1147	0.520296	1.43425	0.36172	0.637883	protein_coding	29	7.53247	53	13.7662	29	7.53247	17	4.41558	36	9.35065	24	6.23377	24	6.23377	22	5.71429	11	2.85714	11	2.85714	19	4.93506	9	2.33766	25	6.49351	13	3.37662	24	6.23377	6	1.55844	9	2.33766	18	4.67532	4	1.03896	2	0.519481
gatA	Chromosome	324353..325828	979.517	-0.165333	-1.12143	0.362423	0.637883	protein_coding	25	5.09165	43	8.75764	29	5.90631	39	7.94297	34	6.92464	21	4.27699	19	3.86965	50	10.1833	17	3.46232	8	1.62933	17	3.46232	13	2.64766	21	4.27699	31	6.31365	28	5.70265	9	1.83299	32	6.51731	43	8.75764	11	2.24033	1	0.203666
infA2	Chromosome	complement(681981..682202)	402.051	0.305145	1.23554	0.363953	0.637883	protein_coding	1	1.36986	8	10.9589	3	4.10959	9	12.3288	2	2.73973	2	2.73973	5	6.84932	3	4.10959	2	2.73973	3	4.10959	0	0	2	2.73973	4	5.47945	3	4.10959	6	8.21918	1	1.36986	8	10.9589	5	6.84932	6	8.21918	0	0
gnd	Chromosome	395496..396938	879.805	0.18389	1.13594	0.365625	0.637883	protein_coding	23	4.79167	47	9.79167	39	8.125	27	5.625	30	6.25	19	3.95833	17	3.54167	44	9.16667	16	3.33333	9	1.875	19	3.95833	15	3.125	24	5	25	5.20833	31	6.45833	7	1.45833	21	4.375	50	10.4167	9	1.875	8	1.66667
CTL0721	Chromosome	855707..856696	1014.13	0.162288	1.11906	0.366465	0.637883	protein_coding	21	6.38298	44	13.3739	20	6.07903	17	5.16717	26	7.90274	25	7.59878	20	6.07903	18	5.47112	7	2.12766	16	4.86322	8	2.43161	21	6.38298	15	4.55927	13	3.95137	10	3.03951	7	2.12766	17	5.16717	17	5.16717	2	0.607903	5	1.51976
CTL0614	Chromosome	complement(729856..730482)	108.873	-0.418394	-1.33644	0.366555	0.637883	protein_coding	9	4.32692	24	11.5385	12	5.76923	9	4.32692	20	9.61538	1	0.480769	6	2.88462	10	4.80769	3	1.44231	0	0	10	4.80769	4	1.92308	18	8.65385	10	4.80769	37	17.7885	6	2.88462	14	6.73077	8	3.84615	4	1.92308	3	1.44231
dcd	Chromosome	complement(365406..365978)	814.348	-0.281102	-1.21512	0.366582	0.637883	protein_coding	10	5.26316	11	5.78947	18	9.47368	16	8.42105	12	6.31579	11	5.78947	10	5.26316	12	6.31579	10	5.26316	1	0.526316	6	3.15789	8	4.21053	10	5.26316	9	4.73684	16	8.42105	5	2.63158	8	4.21053	12	6.31579	3	1.57895	2	1.05263
CTL0625	Chromosome	742118..742903	103.02	-0.28832	-1.22122	0.367198	0.637883	protein_coding	10	3.83142	32	12.2605	28	10.728	11	4.21456	19	7.27969	12	4.5977	10	3.83142	19	7.27969	13	4.98084	6	2.29885	15	5.74713	11	4.21456	16	6.13027	12	4.5977	16	6.13027	4	1.53257	11	4.21456	10	3.83142	2	0.766284	4	1.53257
leuS	Chromosome	complement(554203..556662)	388.111	0.183573	1.13569	0.368677	0.637883	protein_coding	37	4.5177	75	9.15751	37	4.5177	63	7.69231	48	5.86081	43	5.25031	33	4.0293	64	7.81441	34	4.1514	19	2.3199	31	3.7851	27	3.2967	51	6.22711	39	4.7619	74	9.03541	10	1.221	38	4.6398	57	6.95971	19	2.3199	20	2.442
priA	Chromosome	complement(192260..194521)	47.3317	0.273896	1.20907	0.368886	0.637883	protein_coding	39	5.17928	85	11.2882	60	7.96813	50	6.64011	53	7.03851	35	4.64807	64	8.49934	42	5.57769	21	2.78884	20	2.65604	44	5.84329	24	3.18725	50	6.64011	32	4.24967	36	4.78088	16	2.12483	36	4.78088	33	4.38247	11	1.46082	2	0.265604
rnpA_1	Chromosome	complement(200497..200859)	799.567	-0.272332	-1.20776	0.369041	0.637883	protein_coding	5	4.16667	12	10	4	3.33333	12	10	11	9.16667	8	6.66667	4	3.33333	6	5	1	0.833333	3	2.5	7	5.83333	6	5	9	7.5	2	1.66667	4	3.33333	4	3.33333	17	14.1667	5	4.16667	0	0	0	0
CTL0231	Chromosome	complement(285800..287503)	301.39	-0.170625	-1.12555	0.369146	0.637883	protein_coding	35	6.17284	79	13.933	64	11.2875	32	5.64374	42	7.40741	28	4.93827	40	7.05467	43	7.58377	14	2.46914	10	1.76367	13	2.29277	11	1.94004	29	5.11464	21	3.7037	16	2.82187	8	1.41093	12	2.1164	46	8.11287	17	2.99824	7	1.23457
CTL0089	Chromosome	complement(111783..112565)	77.1144	-0.336103	-1.26234	0.369188	0.637883	protein_coding	16	6.15385	33	12.6923	18	6.92308	16	6.15385	21	8.07692	14	5.38462	10	3.84615	17	6.53846	9	3.46154	10	3.84615	11	4.23077	8	3.07692	10	3.84615	15	5.76923	17	6.53846	4	1.53846	6	2.30769	17	6.53846	5	1.92308	3	1.15385
CTL0323	Chromosome	402067..403047	1167.15	-0.170452	-1.12541	0.370549	0.639001	protein_coding	13	3.98773	32	9.81595	20	6.13497	21	6.44172	31	9.5092	10	3.06748	11	3.37423	18	5.52147	10	3.06748	7	2.14724	12	3.68098	16	4.90798	14	4.29448	21	6.44172	24	7.36196	10	3.06748	23	7.05521	18	5.52147	11	3.37423	4	1.22699
folP	Chromosome	complement(1010857..1012209)	2153.15	0.278909	1.21328	0.371269	0.63901	protein_coding	20	4.44444	49	10.8889	28	6.22222	27	6	39	8.66667	22	4.88889	14	3.11111	35	7.77778	8	1.77778	10	2.22222	15	3.33333	13	2.88889	16	3.55556	24	5.33333	35	7.77778	10	2.22222	31	6.88889	33	7.33333	11	2.44444	10	2.22222
glmU	Chromosome	complement(1034988..1035605)	456.897	0.223365	1.16745	0.37295	0.640424	protein_coding	10	4.87805	16	7.80488	15	7.31707	16	7.80488	17	8.29268	6	2.92683	10	4.87805	15	7.31707	11	5.36585	11	5.36585	4	1.95122	7	3.41463	10	4.87805	3	1.46341	14	6.82927	7	3.41463	8	3.90244	23	11.2195	1	0.487805	1	0.487805
dnlJ	Chromosome	486025..488016	318.17	0.192922	1.14308	0.373521	0.640424	protein_coding	21	3.16742	68	10.2564	43	6.48567	51	7.69231	62	9.35143	27	4.0724	21	3.16742	52	7.84314	18	2.71493	10	1.5083	27	4.0724	16	2.41327	47	7.08899	29	4.37406	58	8.74811	10	1.5083	38	5.73152	45	6.78733	14	2.11161	6	0.904977
fer	Chromosome	complement(390946..391221)	398.648	0.280811	1.21488	0.374843	0.641462	protein_coding	5	5.49451	6	6.59341	6	6.59341	6	6.59341	7	7.69231	2	2.1978	2	2.1978	7	7.69231	1	1.0989	2	2.1978	2	2.1978	3	3.2967	3	3.2967	8	8.79121	12	13.1868	8	8.79121	1	1.0989	8	8.79121	2	2.1978	0	0
CTL0015	Chromosome	22438..23016	264.309	0.225249	1.16898	0.375787	0.641851	protein_coding	8	4.16667	23	11.9792	8	4.16667	14	7.29167	13	6.77083	6	3.125	6	3.125	21	10.9375	2	1.04167	2	1.04167	11	5.72917	7	3.64583	12	6.25	9	4.6875	13	6.77083	2	1.04167	14	7.29167	8	4.16667	3	1.5625	10	5.20833
CTL0869	Chromosome	1004063..1004692	206.28	-0.253995	-1.19251	0.383999	0.652803	protein_coding	12	5.74163	22	10.5263	12	5.74163	8	3.82775	14	6.69856	10	4.78469	9	4.30622	21	10.0478	8	3.82775	6	2.87081	7	3.34928	6	2.87081	19	9.09091	9	4.30622	17	8.13397	4	1.91388	7	3.34928	14	6.69856	3	1.43541	1	0.478469
fmt	Chromosome	complement(916437..917387)	790.07	0.338498	1.26444	0.38436	0.652803	protein_coding	7	2.21519	38	12.0253	16	5.06329	24	7.59494	18	5.6962	16	5.06329	16	5.06329	36	11.3924	9	2.8481	6	1.89873	15	4.74684	8	2.53165	16	5.06329	14	4.43038	15	4.74684	3	0.949367	17	5.37975	31	9.81013	8	2.53165	3	0.949367
lipA	Chromosome	949008..949943	449.055	-0.216013	-1.16152	0.385015	0.652803	protein_coding	11	3.53698	30	9.6463	17	5.46624	18	5.78778	23	7.3955	19	6.10932	25	8.03859	24	7.71704	9	2.89389	12	3.85852	6	1.92926	11	3.53698	17	5.46624	16	5.14469	21	6.75241	6	1.92926	20	6.43087	17	5.46624	7	2.2508	2	0.643087
mdhC	Chromosome	complement(747767..748747)	874.968	-0.185636	-1.13732	0.385117	0.652803	protein_coding	13	3.98773	29	8.89571	20	6.13497	25	7.66871	25	7.66871	16	4.90798	13	3.98773	34	10.4294	5	1.53374	8	2.45399	13	3.98773	12	3.68098	11	3.37423	20	6.13497	16	4.90798	4	1.22699	21	6.44172	26	7.97546	10	3.06748	5	1.53374
CTL0814	Chromosome	940079..940486	175.891	-0.282288	-1.21612	0.386122	0.653268	protein_coding	10	7.40741	22	16.2963	9	6.66667	5	3.7037	12	8.88889	7	5.18519	5	3.7037	6	4.44444	3	2.22222	7	5.18519	8	5.92593	4	2.96296	10	7.40741	3	2.22222	10	7.40741	1	0.740741	7	5.18519	3	2.22222	2	1.48148	1	0.740741
CTL0514	Chromosome	611573..612343	300.172	0.191771	1.14217	0.389595	0.65738	protein_coding	13	5.07812	32	12.5	20	7.8125	10	3.90625	26	10.1562	15	5.85938	17	6.64062	18	7.03125	10	3.90625	7	2.73438	8	3.125	7	2.73438	15	5.85938	14	5.46875	13	5.07812	5	1.95312	10	3.90625	10	3.90625	3	1.17188	3	1.17188
CTL0430	Chromosome	518175..519389	107.213	-0.244752	-1.18489	0.390021	0.65738	protein_coding	40	9.90099	68	16.8317	38	9.40594	23	5.69307	42	10.396	16	3.9604	17	4.20792	31	7.67327	14	3.46535	6	1.48515	9	2.22772	15	3.71287	8	1.9802	10	2.47525	14	3.46535	9	2.22772	15	3.71287	18	4.45545	3	0.742574	8	1.9802
tRNA-Thr_3	Chromosome	complement(681679..681750)	9.49757	-2.17072	-4.50248	0.393725	#N/A	tRNA
CTL0231A	Chromosome	complement(287734..287895)	4.22114	-2.17072	-4.50248	0.393725	#N/A	protein_coding	5	9.43396	8	15.0943	3	5.66038	3	5.66038	15	28.3019	3	5.66038	0	0	3	5.66038	1	1.88679	1	1.88679	0	0	3	5.66038	3	5.66038	1	1.88679	0	0	0	0	2	3.77358	1	1.88679	1	1.88679	0	0
tRNA-Ser_1	Chromosome	264109..264193	8.045	-2.17072	-4.50248	0.393725	#N/A	tRNA
CTL0270	Chromosome	complement(338371..339675)	321.498	0.207208	1.15445	0.393759	0.662433	protein_coding	18	4.14747	53	12.212	33	7.60369	20	4.60829	39	8.98618	21	4.83871	21	4.83871	26	5.99078	15	3.45622	10	2.30415	11	2.53456	19	4.37788	35	8.06452	20	4.60829	30	6.91244	4	0.921659	20	4.60829	24	5.52995	13	2.99539	2	0.460829
rplS	Chromosome	354972..355337	573.418	0.225074	1.16884	0.395203	0.663615	protein_coding	4	3.30579	9	7.43802	6	4.95868	12	9.91736	7	5.78512	1	0.826446	6	4.95868	10	8.26446	2	1.65289	1	0.826446	4	3.30579	3	2.47934	13	10.7438	4	3.30579	9	7.43802	2	1.65289	10	8.26446	15	12.3967	3	2.47934	0	0
tRNA-Glu	Chromosome	complement(55097..55171)	24.8968	-2.17135	-4.50446	0.395812	#N/A	tRNA
copD2	Chromosome	complement(292508..293989)	70.3894	-0.252006	-1.19086	0.39604	0.663774	protein_coding	13	2.63692	56	11.359	29	5.88235	12	2.43408	67	13.5903	23	4.66531	38	7.70791	34	6.89655	5	1.0142	18	3.65112	38	7.70791	12	2.43408	25	5.07099	17	3.44828	44	8.92495	6	1.21704	28	5.67951	17	3.44828	8	1.62272	3	0.608519
tRNA-Val_1	Chromosome	complement(259299..259372)	34.9854	-2.17145	-4.50475	0.396158	#N/A	tRNA
CTL0610	Chromosome	complement(725491..727605)	184.149	-0.242078	-1.1827	0.397104	0.664315	protein_coding	44	6.25	82	11.6477	35	4.97159	37	5.25568	53	7.52841	22	3.125	25	3.55114	49	6.96023	30	4.26136	13	1.84659	28	3.97727	21	2.98295	46	6.53409	32	4.54545	61	8.66477	19	2.69886	33	4.6875	47	6.67614	14	1.98864	13	1.84659
tRNA_31	Chromosome	complement(862446..862519)	34.9854	-2.17145	-4.50475	0.397232	#N/A	tRNA
tRNA-Leu_4	Chromosome	complement(900584..900666)	22.4971	-2.17135	-4.50446	0.397821	#N/A	tRNA
tRNA-His	Chromosome	complement(133365..133438)	34.9854	-2.17145	-4.50475	0.398125	#N/A	tRNA
pfkA_2	Chromosome	551019..552665	285.58	-0.19786	-1.147	0.398848	0.665987	protein_coding	21	3.83212	75	13.6861	37	6.75182	22	4.0146	48	8.75912	27	4.92701	32	5.83942	32	5.83942	19	3.46715	17	3.10219	20	3.64964	21	3.83212	36	6.56934	24	4.37956	40	7.29927	6	1.09489	19	3.46715	35	6.38686	14	2.55474	3	0.547445
CTL0158	Chromosome	203139..203633	501.193	-0.217276	-1.16254	0.40063	0.667716	protein_coding	3	1.82927	14	8.53659	16	9.7561	22	13.4146	9	5.4878	6	3.65854	7	4.26829	6	3.65854	4	2.43902	4	2.43902	5	3.04878	3	1.82927	11	6.70732	9	5.4878	25	15.2439	3	1.82927	6	3.65854	9	5.4878	2	1.21951	0	0
uvrB	Chromosome	978243..980249	291.323	-0.208484	-1.15547	0.408323	0.679273	protein_coding	26	3.89222	68	10.1796	58	8.68263	29	4.34132	43	6.43713	33	4.94012	37	5.53892	51	7.63473	29	4.34132	14	2.09581	38	5.68862	17	2.54491	29	4.34132	36	5.38922	58	8.68263	6	0.898204	47	7.03593	36	5.38922	13	1.94611	0	0
oppA	Chromosome	complement(478245..479525)	97.3547	0.307016	1.23715	0.411792	0.683773	protein_coding	26	6.10329	49	11.5023	30	7.04225	20	4.69484	40	9.38967	28	6.57277	22	5.16432	32	7.51174	20	4.69484	16	3.75587	21	4.92958	9	2.11268	17	3.99061	19	4.46009	25	5.86854	5	1.17371	21	4.92958	19	4.46009	2	0.469484	5	1.17371
nqrD	Chromosome	629971..630612	525.487	0.17714	1.13064	0.413987	0.685551	protein_coding	16	7.51174	26	12.2066	27	12.6761	17	7.98122	16	7.51174	8	3.75587	17	7.98122	17	7.98122	5	2.34742	2	0.938967	3	1.40845	6	2.8169	6	2.8169	4	1.87793	5	2.34742	4	1.87793	8	3.75587	16	7.51174	7	3.28638	3	1.40845
CTL0419A	Chromosome	510245..510505	86.6923	-0.403202	-1.32244	0.415128	0.685551	protein_coding	3	3.48837	12	13.9535	7	8.13953	8	9.30233	14	16.2791	4	4.65116	8	9.30233	2	2.32558	1	1.16279	0	0	1	1.16279	1	1.16279	4	4.65116	0	0	3	3.48837	5	5.81395	3	3.48837	5	5.81395	5	5.81395	0	0
radA	Chromosome	649836..651200	239.67	-0.187061	-1.13844	0.41516	0.685551	protein_coding	16	3.52423	49	10.793	43	9.47137	30	6.60793	44	9.69163	20	4.40529	32	7.04846	21	4.62555	9	1.98238	11	2.42291	23	5.06608	19	4.18502	23	5.06608	12	2.64317	30	6.60793	5	1.10132	19	4.18502	37	8.14978	7	1.54185	4	0.881057
CTL0456	Chromosome	547084..548499	489.336	-0.318159	-1.24674	0.417233	0.68731	protein_coding	38	8.06794	69	14.6497	48	10.1911	26	5.52017	46	9.76645	19	4.03397	31	6.58174	42	8.9172	10	2.12314	10	2.12314	8	1.69851	9	1.91083	17	3.60934	8	1.69851	10	2.12314	4	0.849257	7	1.4862	41	8.70488	12	2.54777	16	3.39703
CTL0174	Chromosome	complement(220834..222186)	328.493	-0.219547	-1.16437	0.419098	0.68731	protein_coding	46	10.2222	63	14	45	10	26	5.77778	42	9.33333	22	4.88889	22	4.88889	23	5.11111	18	4	10	2.22222	8	1.77778	10	2.22222	17	3.77778	6	1.33333	14	3.11111	9	2	18	4	19	4.22222	19	4.22222	13	2.88889
lcrH	Chromosome	complement(295549..296145)	156.345	0.25971	1.19724	0.419948	0.68731	protein_coding	9	4.54545	24	12.1212	9	4.54545	4	2.0202	15	7.57576	11	5.55556	6	3.0303	18	9.09091	21	10.6061	7	3.53535	9	4.54545	7	3.53535	14	7.07071	8	4.0404	15	7.57576	3	1.51515	5	2.52525	5	2.52525	5	2.52525	3	1.51515
tRNA-Met_2	Chromosome	complement(552812..552884)	34.9463	-1.23613	-2.35565	0.421208	0.68731	tRNA
CTL0382	Chromosome	complement(464833..465684)	110.73	-0.242766	-1.18326	0.421217	0.68731	protein_coding	18	6.36042	28	9.89399	20	7.06714	17	6.00707	27	9.54064	20	7.06714	5	1.76678	18	6.36042	8	2.82686	10	3.53357	15	5.30035	18	6.36042	14	4.947	10	3.53357	12	4.24028	8	2.82686	13	4.59364	16	5.65371	3	1.06007	3	1.06007
CTL0325	Chromosome	403820..405175	463.223	0.178782	1.13193	0.42125	0.68731	protein_coding	32	7.09534	66	14.6341	29	6.43016	38	8.42572	40	8.86918	13	2.88248	19	4.21286	28	6.20843	17	3.7694	9	1.99557	14	3.10421	5	1.10865	20	4.43459	16	3.54767	19	4.21286	17	3.7694	24	5.32151	27	5.9867	7	1.55211	11	2.43902
CTL0217	Chromosome	275873..276091	6.24498	-1.23507	-2.35393	0.421601	0.68731	protein_coding	5	6.94444	9	12.5	2	2.77778	3	4.16667	9	12.5	3	4.16667	5	6.94444	2	2.77778	2	2.77778	0	0	1	1.38889	2	2.77778	2	2.77778	7	9.72222	9	12.5	2	2.77778	2	2.77778	5	6.94444	2	2.77778	0	0
groES	Chromosome	complement(450434..450742)	962.068	0.21548	1.16109	0.423891	0.689786	protein_coding	1	0.980392	9	8.82353	8	7.84314	11	10.7843	4	3.92157	3	2.94118	6	5.88235	7	6.86275	2	1.96078	0	0	8	7.84314	0	0	10	9.80392	8	7.84314	10	9.80392	0	0	4	3.92157	9	8.82353	2	1.96078	0	0
tRNA-Asn	Chromosome	complement(364905..364976)	61.8913	-1.23637	-2.35605	0.424967	0.690281	tRNA
sctS	Chromosome	953753..954037	194.402	-0.273801	-1.20899	0.428523	0.692543	protein_coding	9	9.57447	12	12.766	14	14.8936	5	5.31915	6	6.38298	2	2.12766	5	5.31915	11	11.7021	3	3.19149	0	0	6	6.38298	1	1.06383	4	4.25532	0	0	3	3.19149	1	1.06383	1	1.06383	4	4.25532	5	5.31915	2	2.12766
ubiA	Chromosome	566326..567234	98.5025	-0.228173	-1.17135	0.428558	0.692543	protein_coding	28	9.27152	52	17.2185	35	11.5894	10	3.31126	27	8.9404	11	3.64238	16	5.29801	25	8.27815	10	3.31126	3	0.993377	9	2.98013	10	3.31126	11	3.64238	6	1.98675	4	1.3245	10	3.31126	10	3.31126	15	4.96689	8	2.64901	2	0.662252
dapF	Chromosome	complement(818153..818980)	703.032	0.138102	1.10046	0.428873	0.692543	protein_coding	20	7.27273	30	10.9091	9	3.27273	26	9.45455	26	9.45455	9	3.27273	10	3.63636	14	5.09091	6	2.18182	4	1.45455	7	2.54545	8	2.90909	12	4.36364	15	5.45455	21	7.63636	9	3.27273	14	5.09091	23	8.36364	9	3.27273	3	1.09091
CTL0389	Chromosome	474097..474510	224.375	0.246167	1.18605	0.43003	0.692543	protein_coding	5	3.64964	13	9.48905	9	6.56934	17	12.4088	9	6.56934	5	3.64964	4	2.91971	18	13.1387	5	3.64964	3	2.18978	1	0.729927	3	2.18978	3	2.18978	4	2.91971	10	7.29927	9	6.56934	7	5.10949	4	2.91971	5	3.64964	3	2.18978
ribD	Chromosome	121947..123074	89.7516	0.237103	1.17862	0.430228	0.692543	protein_coding	10	2.66667	40	10.6667	12	3.2	41	10.9333	25	6.66667	19	5.06667	14	3.73333	27	7.2	9	2.4	7	1.86667	25	6.66667	4	1.06667	20	5.33333	17	4.53333	24	6.4	13	3.46667	22	5.86667	35	9.33333	4	1.06667	7	1.86667
rpmA	Chromosome	complement(807650..807901)	145.108	0.347802	1.27262	0.433642	0.695938	protein_coding	1	1.20482	5	6.0241	3	3.61446	9	10.8434	6	7.22892	2	2.40964	5	6.0241	7	8.43373	1	1.20482	2	2.40964	4	4.81928	2	2.40964	8	9.63855	5	6.0241	1	1.20482	0	0	8	9.63855	11	13.253	2	2.40964	1	1.20482
oppD	Chromosome	544402..545235	356.182	-0.179513	-1.1325	0.434109	0.695938	protein_coding	5	1.80505	36	12.9964	23	8.30325	16	5.77617	28	10.1083	14	5.05415	19	6.85921	19	6.85921	7	2.52708	9	3.2491	17	6.13718	10	3.61011	9	3.2491	8	2.88809	18	6.49819	5	1.80505	16	5.77617	12	4.33213	6	2.16606	0	0
CTL0647	Chromosome	764264..765271	77.2843	-0.259397	-1.19698	0.43467	0.695938	protein_coding	19	5.67164	30	8.95522	34	10.1493	22	6.56716	38	11.3433	19	5.67164	17	5.07463	24	7.16418	6	1.79104	7	2.08955	12	3.58209	21	6.26866	18	5.37313	8	2.38806	21	6.26866	10	2.98507	10	2.98507	11	3.28358	8	2.38806	0	0
CTL0679	Chromosome	809691..809852	1079.33	-0.185588	-1.13728	0.435785	0.696477	protein_coding	2	3.77358	0	0	2	3.77358	5	9.43396	3	5.66038	4	7.54717	3	5.66038	7	13.2075	1	1.88679	2	3.77358	5	9.43396	1	1.88679	6	11.3208	1	1.88679	0	0	0	0	6	11.3208	3	5.66038	2	3.77358	0	0
CTL0861A	Chromosome	996548..997255	19.2176	-0.51553	-1.42952	0.438674	0.699846	protein_coding	14	5.95745	21	8.93617	16	6.80851	6	2.55319	19	8.08511	25	10.6383	12	5.10638	25	10.6383	4	1.70213	6	2.55319	22	9.3617	9	3.82979	23	9.78723	2	0.851064	13	5.53191	3	1.2766	7	2.97872	5	2.12766	2	0.851064	1	0.425532
tig	Chromosome	complement(92945..94273)	2084.53	0.243381	1.18376	0.439834	0.70002	protein_coding	21	4.75113	48	10.8597	20	4.52489	31	7.01357	43	9.72851	20	4.52489	14	3.16742	31	7.01357	9	2.0362	3	0.678733	19	4.29864	18	4.0724	35	7.91855	26	5.88235	51	11.5385	6	1.35747	26	5.88235	14	3.16742	6	1.35747	1	0.226244
cpa	Chromosome	289633..291438	1946.7	-0.171483	-1.12622	0.440427	0.70002	protein_coding	35	5.82363	62	10.3161	33	5.49085	43	7.15474	50	8.31947	32	5.32446	34	5.65724	36	5.99002	20	3.32779	14	2.32945	23	3.82696	22	3.66057	29	4.82529	36	5.99002	33	5.49085	7	1.16473	29	4.82529	43	7.15474	10	1.66389	10	1.66389
CTL0831	Chromosome	complement(957032..957487)	573.455	0.168379	1.12379	0.44113	0.70002	protein_coding	9	5.96026	21	13.9073	7	4.63576	11	7.28477	10	6.62252	4	2.64901	7	4.63576	11	7.28477	6	3.97351	0	0	5	3.31126	2	1.3245	7	4.63576	7	4.63576	12	7.94702	7	4.63576	13	8.60927	9	5.96026	3	1.98675	0	0
pgsA_1	Chromosome	214619..215227	814.349	-0.144285	-1.10518	0.451983	0.715973	protein_coding	19	9.40594	30	14.8515	20	9.90099	15	7.42574	19	9.40594	8	3.9604	11	5.44554	13	6.43564	7	3.46535	1	0.49505	5	2.47525	4	1.9802	8	3.9604	10	4.9505	4	1.9802	3	1.48515	9	4.45545	9	4.45545	5	2.47525	2	0.990099
CTL0271	Chromosome	339884..340612	2186.02	0.159746	1.11709	0.453373	0.71602	protein_coding	6	2.47934	24	9.91736	19	7.85124	13	5.3719	18	7.43802	13	5.3719	13	5.3719	12	4.95868	6	2.47934	8	3.30579	15	6.19835	8	3.30579	12	4.95868	13	5.3719	21	8.67769	9	3.71901	5	2.06612	18	7.43802	7	2.89256	2	0.826446
clpP_1	Chromosome	complement(92167..92778)	2060.49	0.137449	1.09996	0.453613	0.71602	protein_coding	5	2.46305	19	9.35961	24	11.8227	8	3.94089	15	7.38916	6	2.95567	13	6.40394	19	9.35961	7	3.44828	3	1.47783	8	3.94089	4	1.97044	11	5.41872	12	5.91133	13	6.40394	3	1.47783	8	3.94089	17	8.37438	8	3.94089	0	0
CTL0599	Chromosome	713227..713592	81.4288	-0.334903	-1.26129	0.459077	0.72337	protein_coding	7	5.78512	21	17.3554	15	12.3967	7	5.78512	15	12.3967	12	9.91736	4	3.30579	7	5.78512	2	1.65289	1	0.826446	4	3.30579	1	0.826446	7	5.78512	1	0.826446	3	2.47934	2	1.65289	3	2.47934	7	5.78512	2	1.65289	0	0
plsC	Chromosome	845553..846203	212.641	-0.182736	-1.13503	0.460707	0.724352	protein_coding	15	6.94444	20	9.25926	23	10.6481	10	4.62963	11	5.09259	12	5.55556	12	5.55556	22	10.1852	6	2.77778	4	1.85185	7	3.24074	9	4.16667	15	6.94444	6	2.77778	7	3.24074	2	0.925926	12	5.55556	18	8.33333	3	1.38889	2	0.925926
rpsN	Chromosome	201647..201952	1213.38	0.198572	1.14756	0.461319	0.724352	protein_coding	3	2.9703	9	8.91089	3	2.9703	6	5.94059	9	8.91089	3	2.9703	2	1.9802	11	10.8911	1	0.990099	1	0.990099	2	1.9802	3	2.9703	10	9.90099	2	1.9802	8	7.92079	2	1.9802	17	16.8317	4	3.9604	4	3.9604	1	0.990099
trmB	Chromosome	258634..259308	32.8631	-0.332689	-1.25936	0.462521	0.724968	protein_coding	15	6.69643	17	7.58929	11	4.91071	21	9.375	12	5.35714	11	4.91071	7	3.125	9	4.01786	12	5.35714	5	2.23214	10	4.46429	15	6.69643	14	6.25	11	4.91071	12	5.35714	5	2.23214	12	5.35714	12	5.35714	5	2.23214	8	3.57143
tyrP	Chromosome	240267..241463	524.194	0.152103	1.11119	0.463816	0.725727	protein_coding	34	8.54271	53	13.3166	28	7.03518	41	10.3015	19	4.77387	14	3.51759	18	4.52261	31	7.78894	16	4.0201	4	1.00503	6	1.50754	8	2.01005	24	6.03015	9	2.26131	11	2.76382	9	2.26131	10	2.51256	38	9.54774	14	3.51759	11	2.76382
CTL0209	Chromosome	264419..266395	346.474	-0.284894	-1.21832	0.464911	0.726169	protein_coding	41	6.231	84	12.766	32	4.86322	37	5.6231	48	7.29483	20	3.03951	19	2.88754	40	6.07903	30	4.55927	18	2.73556	26	3.95137	37	5.6231	54	8.20669	41	6.231	53	8.05471	6	0.911854	30	4.55927	23	3.49544	16	2.43161	3	0.455927
CTL0756	Chromosome	complement(890971..892593)	455.3	0.277145	1.21179	0.467391	0.728008	protein_coding	34	6.2963	69	12.7778	39	7.22222	53	9.81481	46	8.51852	15	2.77778	26	4.81481	49	9.07407	22	4.07407	4	0.740741	10	1.85185	12	2.22222	24	4.44444	13	2.40741	27	5	1	0.185185	25	4.62963	45	8.33333	13	2.40741	13	2.40741
pmpD	Chromosome	230359..234951	771.917	-0.151044	-1.11037	0.467715	0.728008	protein_coding	80	5.22876	130	8.49673	79	5.1634	109	7.12418	161	10.5229	35	2.28758	69	4.5098	151	9.86928	33	2.15686	22	1.43791	61	3.98693	79	5.1634	63	4.11765	69	4.5098	105	6.86275	26	1.69935	45	2.94118	187	12.2222	16	1.04575	10	0.653595
CTL0290	Chromosome	362599..363372	335.647	-0.172763	-1.12722	0.471574	0.732098	protein_coding	17	6.61479	29	11.284	12	4.66926	19	7.393	17	6.61479	14	5.44747	6	2.33463	22	8.56031	13	5.05837	9	3.50195	7	2.72374	10	3.89105	7	2.72374	7	2.72374	20	7.7821	8	3.11284	14	5.44747	22	8.56031	2	0.77821	2	0.77821
pgi	Chromosome	complement(749192..750769)	685.518	-0.12865	-1.09327	0.472561	0.732098	protein_coding	31	5.90476	54	10.2857	29	5.52381	30	5.71429	46	8.7619	18	3.42857	22	4.19048	48	9.14286	11	2.09524	12	2.28571	29	5.52381	20	3.80952	19	3.61905	19	3.61905	39	7.42857	9	1.71429	26	4.95238	44	8.38095	14	2.66667	5	0.952381
CTL0105	Chromosome	128877..129329	1030	-0.172541	-1.12704	0.472796	0.732098	protein_coding	4	2.66667	13	8.66667	9	6	13	8.66667	11	7.33333	13	8.66667	5	3.33333	12	8	9	6	3	2	6	4	3	2	6	4	9	6	11	7.33333	3	2	4	2.66667	11	7.33333	3	2	2	1.33333
CTL0012	Chromosome	complement(19675..20679)	222.138	-0.15997	-1.11726	0.473876	0.732503	protein_coding	15	4.49102	32	9.58084	17	5.08982	22	6.58683	28	8.38323	18	5.38922	18	5.38922	21	6.28743	11	3.29341	6	1.79641	12	3.59281	6	1.79641	18	5.38922	16	4.79042	28	8.38323	7	2.09581	18	5.38922	28	8.38323	10	2.99401	3	0.898204
secY	Chromosome	complement(905143..906516)	2877.12	0.144632	1.10545	0.475825	0.734247	protein_coding	32	7.00219	62	13.5667	41	8.97155	48	10.5033	32	7.00219	21	4.59519	24	5.25164	31	6.78337	12	2.62582	1	0.218818	19	4.15755	11	2.407	17	3.71991	10	2.18818	11	2.407	3	0.656455	25	5.47046	38	8.3151	15	3.28228	4	0.875274
rpsD	Chromosome	complement(1031988..1032617)	1619.02	-0.13708	-1.09968	0.477153	0.735028	protein_coding	10	4.78469	23	11.0048	9	4.30622	16	7.6555	13	6.2201	10	4.78469	3	1.43541	15	7.17703	6	2.87081	4	1.91388	13	6.2201	9	4.30622	22	10.5263	6	2.87081	12	5.74163	4	1.91388	15	7.17703	14	6.69856	5	2.39234	0	0
CTL0144	Chromosome	188783..189544	1983.18	0.16137	1.11835	0.47833	0.735197	protein_coding	16	6.32411	27	10.6719	13	5.13834	26	10.2767	16	6.32411	13	5.13834	9	3.55731	13	5.13834	10	3.95257	4	1.58103	8	3.16206	9	3.55731	17	6.71937	9	3.55731	17	6.71937	6	2.37154	19	7.50988	14	5.5336	2	0.790514	5	1.97628
CTL0737	Chromosome	869359..870324	1175.79	-0.135528	-1.0985	0.478905	0.735197	protein_coding	17	5.29595	22	6.85358	18	5.60748	20	6.23053	21	6.54206	13	4.04984	26	8.09969	17	5.29595	16	4.98442	10	3.11526	8	2.49221	17	5.29595	22	6.85358	11	3.42679	24	7.47664	5	1.55763	17	5.29595	28	8.72274	4	1.24611	5	1.55763
CTL0054	Chromosome	66537..67304	359.649	0.168892	1.12419	0.480777	0.736808	protein_coding	11	4.31373	33	12.9412	10	3.92157	20	7.84314	15	5.88235	12	4.70588	7	2.7451	13	5.09804	3	1.17647	13	5.09804	10	3.92157	11	4.31373	12	4.70588	13	5.09804	26	10.1961	7	2.7451	10	3.92157	20	7.84314	8	3.13725	1	0.392157
CTL0093	Chromosome	115490..116014	257.235	-0.173879	-1.12809	0.48461	0.740305	protein_coding	17	9.77011	31	17.8161	6	3.44828	4	2.29885	11	6.32184	5	2.87356	8	4.5977	17	9.77011	6	3.44828	4	2.29885	9	5.17241	1	0.574713	9	5.17241	3	1.72414	17	9.77011	2	1.14943	10	5.74713	9	5.17241	3	1.72414	2	1.14943
oxaA	Chromosome	complement(599788..602151)	1382.76	0.219193	1.16408	0.487117	0.740305	protein_coding	44	5.59085	86	10.9276	54	6.8615	50	6.35324	65	8.25921	46	5.84498	36	4.57433	56	7.11563	31	3.93901	5	0.635324	40	5.08259	37	4.7014	43	5.46379	24	3.04956	47	5.97205	4	0.508259	34	4.3202	53	6.73443	21	2.66836	11	1.39771
CTL0797	Chromosome	complement(921341..921823)	690.922	0.169094	1.12435	0.48717	0.740305	protein_coding	7	4.375	13	8.125	10	6.25	14	8.75	10	6.25	5	3.125	7	4.375	13	8.125	5	3.125	4	2.5	3	1.875	10	6.25	10	6.25	8	5	13	8.125	5	3.125	14	8.75	4	2.5	3	1.875	2	1.25
CTL0340	Chromosome	complement(420042..421781)	103.587	0.200508	1.1491	0.488269	0.740305	protein_coding	38	6.56304	83	14.3351	29	5.00864	31	5.35406	50	8.63558	46	7.94473	22	3.79965	28	4.83592	15	2.59067	20	3.45423	23	3.97237	17	2.9361	27	4.66321	27	4.66321	34	5.87219	7	1.20898	30	5.18135	37	6.39033	8	1.38169	7	1.20898
CTL0639	Chromosome	755256..755987	124.373	-0.218076	-1.16318	0.488534	0.740305	protein_coding	9	3.7037	28	11.5226	21	8.64198	17	6.99588	21	8.64198	18	7.40741	16	6.58436	17	6.99588	9	3.7037	8	3.29218	7	2.88066	11	4.52675	12	4.93827	5	2.05761	6	2.46914	11	4.52675	11	4.52675	12	4.93827	2	0.823045	2	0.823045
infC	Chromosome	261951..262511	1834.06	0.126967	1.092	0.488711	0.740305	protein_coding	4	2.15054	15	8.06452	13	6.98925	15	8.06452	8	4.30108	7	3.76344	4	2.15054	14	7.52688	4	2.15054	4	2.15054	10	5.37634	7	3.76344	25	13.4409	11	5.91398	15	8.06452	4	2.15054	12	6.45161	11	5.91398	3	1.6129	0	0
ribA	Chromosome	123184..124458	557.614	0.213514	1.15951	0.490974	0.740305	protein_coding	15	3.53774	40	9.43396	26	6.13208	36	8.49057	27	6.36792	14	3.30189	26	6.13208	36	8.49057	14	3.30189	12	2.83019	22	5.18868	6	1.41509	14	3.30189	29	6.83962	28	6.60377	8	1.88679	25	5.89623	32	7.54717	13	3.06604	1	0.235849
pgsA_2	Chromosome	complement(892805..893311)	653.01	0.165606	1.12164	0.491392	0.740305	protein_coding	18	10.7143	30	17.8571	12	7.14286	14	8.33333	9	5.35714	3	1.78571	6	3.57143	10	5.95238	7	4.16667	2	1.19048	3	1.78571	3	1.78571	3	1.78571	7	4.16667	5	2.97619	4	2.38095	13	7.7381	11	6.54762	3	1.78571	5	2.97619
CTL0641	Chromosome	complement(757632..757967)	491.575	-0.212667	-1.15883	0.493195	0.740305	protein_coding	7	6.30631	13	11.7117	14	12.6126	8	7.20721	2	1.8018	3	2.7027	2	1.8018	6	5.40541	1	0.900901	5	4.5045	5	4.5045	5	4.5045	7	6.30631	6	5.40541	9	8.10811	1	0.900901	3	2.7027	12	10.8108	2	1.8018	0	0
CTL0478	Chromosome	complement(571903..572418)	92.2359	0.278764	1.21316	0.493823	0.740305	protein_coding	5	2.92398	35	20.4678	6	3.50877	9	5.26316	18	10.5263	6	3.50877	8	4.67836	15	8.77193	4	2.33918	1	0.584795	7	4.09357	3	1.75439	9	5.26316	3	1.75439	14	8.18713	4	2.33918	6	3.50877	15	8.77193	3	1.75439	0	0
CTL0148	Chromosome	complement(194476..195165)	26.6204	0.422113	1.33989	0.494307	0.740305	protein_coding	11	4.80349	26	11.3537	13	5.67686	10	4.36681	25	10.917	28	12.2271	14	6.11354	11	4.80349	11	4.80349	10	4.36681	9	3.93013	6	2.62009	14	6.11354	7	3.05677	15	6.55022	4	1.74672	8	3.49345	3	1.31004	2	0.873362	2	0.873362
CTL0505	Chromosome	603530..604177	1350.89	-0.148267	-1.10824	0.49492	0.740305	protein_coding	10	4.65116	24	11.1628	9	4.18605	15	6.97674	27	12.5581	8	3.72093	11	5.11628	20	9.30233	8	3.72093	6	2.7907	7	3.25581	9	4.18605	10	4.65116	6	2.7907	13	6.04651	2	0.930233	13	6.04651	9	4.18605	5	2.32558	3	1.39535
pfkA	Chromosome	548519..550180	471.163	0.121781	1.08808	0.495413	0.740305	protein_coding	26	4.70163	67	12.1157	49	8.86076	24	4.33996	43	7.77577	25	4.5208	27	4.88246	30	5.42495	19	3.4358	23	4.15913	20	3.61664	27	4.88246	30	5.42495	27	4.88246	36	6.50995	13	2.35081	22	3.9783	37	6.69078	5	0.904159	3	0.542495
CTL0536	Chromosome	complement(634016..635440)	123.538	-0.175032	-1.12899	0.495496	0.740305	protein_coding	26	5.48523	43	9.07173	33	6.96203	36	7.59494	37	7.80591	20	4.21941	17	3.5865	29	6.11814	24	5.06329	11	2.32068	13	2.74262	20	4.21941	28	5.90717	33	6.96203	27	5.6962	14	2.95359	23	4.85232	21	4.43038	12	2.53165	7	1.47679
CTL0360	Chromosome	442875..444845	113.27	-0.175493	-1.12935	0.496011	0.740305	protein_coding	14	2.13415	78	11.8902	22	3.35366	35	5.33537	91	13.872	23	3.5061	37	5.64024	55	8.38415	8	1.21951	6	0.914634	33	5.03049	24	3.65854	25	3.81098	26	3.96341	35	5.33537	30	4.57317	23	3.5061	70	10.6707	15	2.28659	6	0.914634
fabZ	Chromosome	complement(918231..918692)	1459.06	0.153487	1.11225	0.496294	0.740305	protein_coding	10	6.53595	20	13.0719	12	7.84314	14	9.15033	7	4.57516	9	5.88235	3	1.96078	15	9.80392	2	1.30719	2	1.30719	8	5.22876	6	3.92157	13	8.49673	6	3.92157	8	5.22876	0	0	4	2.61438	12	7.84314	2	1.30719	0	0
murA	Chromosome	complement(847947..849281)	684.415	0.172777	1.12723	0.498325	0.742098	protein_coding	18	4.05405	47	10.5856	37	8.33333	40	9.00901	24	5.40541	21	4.72973	21	4.72973	36	8.10811	10	2.25225	16	3.6036	15	3.37838	12	2.7027	19	4.27928	20	4.5045	27	6.08108	8	1.8018	21	4.72973	41	9.23423	6	1.35135	5	1.12613
CTL0508	Chromosome	605731..606975	184.577	0.123509	1.08938	0.50165	0.745052	protein_coding	23	5.55556	52	12.5604	39	9.42029	30	7.24638	31	7.48792	18	4.34783	20	4.83092	28	6.76329	14	3.38164	10	2.41546	16	3.86473	16	3.86473	24	5.7971	15	3.62319	23	5.55556	8	1.93237	12	2.89855	27	6.52174	5	1.20773	3	0.724638
CTL0718	Chromosome	complement(853462..853965)	424.071	-0.157994	-1.11573	0.501973	0.745052	protein_coding	7	4.19162	24	14.3713	8	4.79042	15	8.98204	6	3.59281	6	3.59281	10	5.98802	9	5.38922	10	5.98802	5	2.99401	2	1.1976	8	4.79042	10	5.98802	5	2.99401	13	7.78443	1	0.598802	11	6.58683	11	6.58683	4	2.39521	2	1.1976
CTL0276	Chromosome	complement(348920..349663)	132.155	-0.215522	-1.16112	0.504211	0.746154	protein_coding	16	6.47773	28	11.336	17	6.88259	10	4.04858	32	12.9555	20	8.09717	11	4.45344	15	6.07287	6	2.42915	5	2.02429	13	5.26316	9	3.64372	21	8.50202	3	1.21457	15	6.07287	0	0	8	3.23887	6	2.42915	5	2.02429	7	2.83401
nqrE	Chromosome	630618..631352	323.998	0.161882	1.11875	0.504383	0.746154	protein_coding	16	6.55738	40	16.3934	22	9.01639	12	4.91803	22	9.01639	11	4.5082	17	6.96721	21	8.60656	6	2.45902	3	1.22951	5	2.04918	10	4.09836	5	2.04918	5	2.04918	6	2.45902	4	1.63934	6	2.45902	19	7.78689	9	3.68852	5	2.04918
parB	Chromosome	69829..70674	568.279	0.162623	1.11932	0.505483	0.746547	protein_coding	9	3.20285	36	12.8114	16	5.69395	26	9.25267	21	7.47331	11	3.91459	13	4.62633	21	7.47331	5	1.77936	2	0.711744	12	4.27046	8	2.84698	20	7.11744	9	3.20285	29	10.3203	3	1.06762	21	7.47331	14	4.98221	4	1.42349	1	0.355872
glgP	Chromosome	complement(595337..597781)	865.613	-0.136707	-1.09939	0.50818	0.749293	protein_coding	38	4.6683	82	10.0737	63	7.73956	51	6.26536	51	6.26536	27	3.31695	37	4.54545	56	6.87961	36	4.4226	16	1.9656	27	3.31695	52	6.38821	47	5.77396	44	5.40541	59	7.24816	5	0.614251	41	5.03686	50	6.14251	18	2.2113	14	1.7199
CTL0202	Chromosome	259424..260008	27.469	0.451122	1.3671	0.509669	0.750183	protein_coding	7	3.60825	22	11.3402	12	6.18557	14	7.21649	13	6.70103	6	3.09278	10	5.15464	15	7.73196	7	3.60825	5	2.57732	11	5.6701	6	3.09278	7	3.60825	9	4.63918	13	6.70103	7	3.60825	11	5.6701	14	7.21649	4	2.06186	1	0.515464
CTL0836	Chromosome	complement(962821..964050)	149.951	0.171899	1.12654	0.51046	0.750183	protein_coding	20	4.88998	41	10.0244	20	4.88998	34	8.31296	33	8.06846	17	4.15648	18	4.40098	26	6.35697	6	1.46699	6	1.46699	21	5.13447	5	1.22249	20	4.88998	22	5.37897	32	7.82396	6	1.46699	29	7.09046	34	8.31296	9	2.20049	10	2.44499
glgB	Chromosome	300529..302745	540.63	0.116215	1.08389	0.511925	0.750337	protein_coding	43	5.82656	74	10.0271	33	4.47154	49	6.63957	46	6.23306	48	6.50407	28	3.79404	34	4.60705	36	4.87805	33	4.47154	36	4.87805	19	2.57453	24	3.25203	44	5.96206	50	6.77507	9	1.21951	31	4.20054	64	8.67209	14	1.89702	23	3.11653
CTL0246	Chromosome	complement(302756..303775)	106.662	-0.188242	-1.13937	0.51239	0.750337	protein_coding	17	5.01475	35	10.3245	16	4.71976	19	5.60472	27	7.9646	24	7.07965	26	7.66962	17	5.01475	10	2.94985	5	1.47493	19	5.60472	12	3.53982	10	2.94985	22	6.48968	20	5.89971	18	5.30973	14	4.12979	12	3.53982	10	2.94985	6	1.76991
CTL0238	Chromosome	complement(296067..297515)	614.5	-0.132886	-1.09649	0.51308	0.750337	protein_coding	14	2.90456	39	8.09129	18	3.73444	25	5.18672	67	13.9004	29	6.0166	29	6.0166	31	6.43154	6	1.24481	13	2.6971	40	8.29876	19	3.94191	22	4.56432	21	4.35685	45	9.3361	3	0.622407	26	5.39419	19	3.94191	13	2.6971	3	0.622407
hemN_2	Chromosome	complement(381336..382466)	178.133	0.157198	1.11512	0.520224	0.759544	protein_coding	18	4.78723	48	12.766	31	8.24468	10	2.65957	36	9.57447	21	5.58511	18	4.78723	31	8.24468	17	4.52128	15	3.98936	13	3.45745	13	3.45745	20	5.31915	15	3.98936	24	6.38298	7	1.8617	15	3.98936	16	4.25532	7	1.8617	1	0.265957
fabH	Chromosome	complement(584445..585428)	1398.96	0.137161	1.09974	0.521826	0.760642	protein_coding	14	4.28135	27	8.25688	25	7.64526	22	6.72783	25	7.64526	8	2.44648	15	4.58716	43	13.1498	8	2.44648	7	2.14067	12	3.66972	7	2.14067	21	6.42202	17	5.19878	19	5.8104	8	2.44648	15	4.58716	26	7.95107	4	1.22324	4	1.22324
trpB	Chromosome	512040..513218	71.0943	-0.197091	-1.14638	0.524857	0.763475	protein_coding	19	4.84694	42	10.7143	23	5.86735	25	6.37755	21	5.35714	19	4.84694	17	4.33673	39	9.94898	11	2.80612	17	4.33673	17	4.33673	12	3.06122	20	5.10204	18	4.59184	22	5.61224	7	1.78571	18	4.59184	39	9.94898	4	1.02041	2	0.510204
CTL0103	Chromosome	126682..127347	2980.76	-0.132332	-1.09606	0.525476	0.763475	protein_coding	10	4.52489	23	10.4072	14	6.33484	12	5.42986	25	11.3122	8	3.61991	8	3.61991	27	12.2172	5	2.26244	1	0.452489	5	2.26244	5	2.26244	21	9.50226	11	4.97738	13	5.88235	4	1.80995	8	3.61991	13	5.88235	5	2.26244	3	1.35747
CTL0642	Chromosome	complement(757964..758833)	1559.07	-0.144238	-1.10515	0.528344	0.766399	protein_coding	21	7.26644	29	10.0346	13	4.49827	20	6.92042	19	6.57439	11	3.80623	10	3.46021	14	4.84429	8	2.76817	10	3.46021	13	4.49827	8	2.76817	11	3.80623	21	7.26644	22	7.61246	10	3.46021	18	6.22837	21	7.26644	5	1.7301	5	1.7301
CTL0643	Chromosome	759120..761195	277.932	-0.155721	-1.11398	0.529411	0.766704	protein_coding	32	4.63097	87	12.5904	46	6.65702	35	5.06512	50	7.23589	40	5.78871	35	5.06512	49	7.09117	32	4.63097	28	4.0521	32	4.63097	22	3.18379	30	4.34153	30	4.34153	45	6.5123	10	1.44718	26	3.76266	49	7.09117	9	1.30246	4	0.578871
CTL0802	Chromosome	complement(924963..925418)	174.496	0.217292	1.16255	0.531442	0.767767	protein_coding	5	3.31126	20	13.245	9	5.96026	11	7.28477	12	7.94702	6	3.97351	9	5.96026	9	5.96026	8	5.29801	1	0.662252	4	2.64901	5	3.31126	6	3.97351	6	3.97351	10	6.62252	3	1.98675	9	5.96026	13	8.60927	4	2.64901	1	0.662252
ftsH	Chromosome	269783..272524	3550.1	-0.157565	-1.1154	0.532398	0.767767	protein_coding	44	4.81928	96	10.5148	48	5.25739	67	7.33844	64	7.00986	38	4.1621	43	4.70975	77	8.43373	22	2.40964	19	2.08105	33	3.61446	30	3.28587	62	6.7908	50	5.47645	77	8.43373	4	0.438116	52	5.69551	61	6.68127	19	2.08105	7	0.766703
CTL0033	Chromosome	40573..43062	1624.6	0.123784	1.08959	0.532719	0.767767	protein_coding	31	3.73945	72	8.68516	51	6.15199	60	7.23764	84	10.1327	44	5.3076	45	5.42823	56	6.75513	14	1.68878	11	1.3269	45	5.42823	36	4.34258	47	5.66948	44	5.3076	86	10.3739	4	0.482509	22	2.6538	64	7.72014	11	1.3269	2	0.241255
CTL0304	Chromosome	375546..376259	101.008	0.203729	1.15167	0.534412	0.768149	protein_coding	9	3.79747	27	11.3924	15	6.32911	15	6.32911	22	9.2827	16	6.75105	10	4.21941	13	5.48523	7	2.95359	5	2.1097	9	3.79747	7	2.95359	12	5.06329	12	5.06329	14	5.90717	6	2.53165	15	6.32911	16	6.75105	4	1.68776	3	1.26582
fabG	Chromosome	complement(582759..583505)	2161.57	0.10529	1.07571	0.5347	0.768149	protein_coding	7	2.82258	18	7.25806	23	9.27419	20	8.06452	25	10.0806	5	2.01613	11	4.43548	26	10.4839	4	1.6129	0	0	10	4.03226	18	7.25806	12	4.83871	9	3.62903	11	4.43548	2	0.806452	9	3.62903	27	10.8871	8	3.22581	3	1.20968
CTL0252	Chromosome	318047..318643	135.518	0.225096	1.16886	0.53885	0.772869	protein_coding	4	2.0202	20	10.101	7	3.53535	14	7.07071	13	6.56566	9	4.54545	14	7.07071	14	7.07071	6	3.0303	5	2.52525	9	4.54545	5	2.52525	10	5.05051	7	3.53535	12	6.06061	12	6.06061	14	7.07071	14	7.07071	5	2.52525	4	2.0202
CTL0347	Chromosome	429132..430232	173.32	0.141498	1.10305	0.541806	0.774568	protein_coding	11	3.00546	40	10.929	28	7.65027	29	7.9235	21	5.7377	15	4.09836	17	4.64481	31	8.46995	9	2.45902	9	2.45902	12	3.27869	13	3.55191	19	5.19126	24	6.55738	27	7.37705	5	1.36612	19	5.19126	30	8.19672	6	1.63934	1	0.273224
recR	Chromosome	585566..586168	118.575	-0.208693	-1.15564	0.542515	0.774568	protein_coding	15	7.5	27	13.5	15	7.5	5	2.5	22	11	9	4.5	8	4	18	9	4	2	3	1.5	5	2.5	5	2.5	17	8.5	8	4	12	6	8	4	5	2.5	9	4.5	4	2	1	0.5
CTL0515	Chromosome	612336..612926	206.964	-0.151901	-1.11103	0.542922	0.774568	protein_coding	12	6.12245	24	12.2449	10	5.10204	14	7.14286	15	7.65306	14	7.14286	14	7.14286	15	7.65306	8	4.08163	3	1.53061	6	3.06122	8	4.08163	11	5.61224	8	4.08163	12	6.12245	2	1.02041	6	3.06122	8	4.08163	4	2.04082	2	1.02041
rpsI	Chromosome	464396..464785	571.704	0.124582	1.09019	0.543496	0.774568	protein_coding	5	3.87597	12	9.30233	7	5.42636	10	7.75194	8	6.20155	3	2.32558	5	3.87597	9	6.97674	2	1.55039	0	0	10	7.75194	3	2.32558	14	10.8527	5	3.87597	7	5.42636	0	0	15	11.6279	12	9.30233	2	1.55039	0	0
CTL0731	Chromosome	complement(863840..864442)	199.742	-0.150955	-1.1103	0.546415	0.77749	protein_coding	14	7	17	8.5	12	6	19	9.5	15	7.5	7	3.5	11	5.5	6	3	5	2.5	4	2	5	2.5	6	3	14	7	7	3.5	16	8	4	2	13	6.5	16	8	7	3.5	2	1
CTL0179	Chromosome	228663..228989	311.653	0.192839	1.14301	0.54818	0.777598	protein_coding	8	7.40741	9	8.33333	4	3.7037	9	8.33333	14	12.963	4	3.7037	3	2.77778	2	1.85185	3	2.77778	0	0	4	3.7037	4	3.7037	8	7.40741	1	0.925926	9	8.33333	2	1.85185	12	11.1111	9	8.33333	1	0.925926	2	1.85185
CTL0339	Chromosome	complement(418786..419871)	1894.59	-0.134624	-1.09781	0.548229	0.777598	protein_coding	18	4.98615	34	9.41828	36	9.9723	17	4.70914	31	8.58726	16	4.43213	21	5.81717	26	7.20222	9	2.49307	11	3.04709	22	6.09418	12	3.3241	31	8.58726	14	3.87812	23	6.37119	7	1.93906	6	1.66205	17	4.70914	7	1.93906	3	0.831025
aroA	Chromosome	736651..737973	169.5	0.136668	1.09936	0.550785	0.779988	protein_coding	20	4.54545	54	12.2727	31	7.04545	13	2.95455	58	13.1818	31	7.04545	20	4.54545	37	8.40909	9	2.04545	25	5.68182	17	3.86364	14	3.18182	16	3.63636	19	4.31818	13	2.95455	8	1.81818	18	4.09091	27	6.13636	8	1.81818	2	0.454545
CTL0395	Chromosome	479701..480387	418.543	-0.134576	-1.09777	0.554131	0.782608	protein_coding	21	9.21053	35	15.3509	17	7.45614	21	9.21053	21	9.21053	5	2.19298	9	3.94737	20	8.77193	4	1.75439	5	2.19298	6	2.63158	7	3.07018	11	4.82456	5	2.19298	7	3.07018	5	2.19298	7	3.07018	12	5.26316	6	2.63158	4	1.75439
trmU	Chromosome	complement(638975..640051)	196.37	0.138165	1.1005	0.554384	0.782608	protein_coding	17	4.7486	29	8.10056	19	5.30726	32	8.93855	17	4.7486	17	4.7486	17	4.7486	18	5.02793	18	5.02793	5	1.39665	15	4.18994	12	3.35196	26	7.26257	21	5.86592	24	6.70391	9	2.51397	19	5.30726	34	9.49721	7	1.95531	2	0.558659
dsdD	Chromosome	complement(993212..995290)	256.653	-0.105678	-1.076	0.556287	0.783277	protein_coding	44	6.35838	85	12.2832	47	6.79191	54	7.80347	51	7.36994	40	5.78035	34	4.91329	59	8.52601	14	2.02312	8	1.15607	25	3.61272	16	2.31214	31	4.47977	17	2.45665	41	5.92486	12	1.7341	21	3.03468	55	7.94798	17	2.45665	21	3.03468
gyrA2	Chromosome	complement(34765..36237)	111.879	0.170171	1.12519	0.556722	0.783277	protein_coding	17	3.46939	69	14.0816	38	7.7551	17	3.46939	28	5.71429	24	4.89796	37	7.55102	38	7.7551	15	3.06122	17	3.46939	18	3.67347	13	2.65306	40	8.16327	33	6.73469	30	6.12245	5	1.02041	21	4.28571	20	4.08163	8	1.63265	2	0.408163
incA	Chromosome	complement(459340..460080)	289.056	-0.169016	-1.12429	0.557483	0.783277	protein_coding	11	4.47154	41	16.6667	19	7.72358	7	2.84553	29	11.7886	4	1.62602	14	5.69106	19	7.72358	5	2.03252	4	1.62602	14	5.69106	6	2.43902	17	6.91057	10	4.06504	19	7.72358	2	0.813008	12	4.87805	10	4.06504	3	1.21951	0	0
dsbB	Chromosome	complement(516909..517316)	166.391	-0.208329	-1.15535	0.563341	0.787402	protein_coding	6	4.44444	22	16.2963	15	11.1111	9	6.66667	9	6.66667	5	3.7037	6	4.44444	12	8.88889	10	7.40741	1	0.740741	3	2.22222	1	0.740741	6	4.44444	2	1.48148	3	2.22222	10	7.40741	3	2.22222	7	5.18519	4	2.96296	1	0.740741
CTL0223	Chromosome	278970..280187	559.656	-0.181277	-1.13389	0.56414	0.787402	protein_coding	19	4.69136	59	14.5679	21	5.18519	34	8.39506	40	9.87654	4	0.987654	12	2.96296	25	6.17284	11	2.71605	8	1.97531	23	5.67901	12	2.96296	27	6.66667	15	3.7037	45	11.1111	4	0.987654	19	4.69136	21	5.18519	2	0.493827	4	0.987654
CTL0069	Chromosome	82872..84197	763.341	0.118497	1.0856	0.56438	0.787402	protein_coding	15	3.40136	57	12.9252	25	5.66893	27	6.12245	18	4.08163	8	1.81406	8	1.81406	60	13.6054	23	5.21542	13	2.94785	17	3.85488	8	1.81406	26	5.89569	19	4.30839	33	7.48299	13	2.94785	34	7.70975	19	4.30839	10	2.26757	8	1.81406
CTL0369	Chromosome	455671..457131	434.904	0.141727	1.10323	0.564382	0.787402	protein_coding	20	4.11523	72	14.8148	22	4.52675	27	5.55556	40	8.23045	19	3.90947	20	4.11523	38	7.81893	24	4.93827	7	1.44033	21	4.32099	5	1.02881	33	6.79012	22	4.52675	41	8.43621	10	2.05761	32	6.58436	24	4.93827	7	1.44033	2	0.411523
sctQ	Chromosome	47518..48639	457.624	-0.097114	-1.06963	0.564818	0.787402	protein_coding	25	6.70241	40	10.7239	20	5.36193	28	7.5067	32	8.57909	19	5.09383	12	3.21716	28	7.5067	9	2.41287	5	1.34048	21	5.63003	5	1.34048	16	4.28954	19	5.09383	36	9.65147	8	2.14477	13	3.48525	28	7.5067	6	1.60858	3	0.80429
5S_rRNA_1	Chromosome	complement(138824..138938)	10.7084	1.60183	3.03527	0.567853	#N/A	rRNA
tRNA-Leu_1	Chromosome	297883..297964	15.0179	1.60183	3.03527	0.567853	#N/A	tRNA
tRNA-Val_2	Chromosome	complement(568807..568879)	8.43724	1.60141	3.03439	0.567964	#N/A	tRNA
tRNA_28	Chromosome	803833..803919	16.7401	1.60189	3.03541	0.568731	#N/A	tRNA
tRNA-Leu_2	Chromosome	859647..859729	14.8369	1.60183	3.03527	0.570331	#N/A	tRNA
tRNA_27	Chromosome	complement(727820..727906)	16.7401	1.60189	3.03541	0.570361	#N/A	tRNA
accA	Chromosome	complement(614853..615827)	728.89	0.216668	1.16205	0.570828	0.792229	protein_coding	13	4.01235	30	9.25926	21	6.48148	20	6.17284	18	5.55556	15	4.62963	12	3.7037	25	7.71605	9	2.77778	7	2.16049	10	3.08642	7	2.16049	25	7.71605	15	4.62963	33	10.1852	7	2.16049	18	5.55556	26	8.02469	9	2.77778	4	1.23457
CTL0295	Chromosome	366065..366217	8.0488	1.60183	3.03527	0.570882	#N/A	protein_coding	4	8	8	16	2	4	3	6	5	10	0	0	3	6	2	4	2	4	0	0	4	8	3	6	2	4	0	0	5	10	1	2	2	4	4	8	0	0	0	0
CTL0634	Chromosome	complement(750882..752225)	524.815	0.220135	1.16484	0.571912	0.792229	protein_coding	11	2.46085	63	14.094	23	5.14541	28	6.26398	26	5.81655	17	3.80313	26	5.81655	31	6.93512	13	2.90828	8	1.78971	20	4.47427	15	3.3557	27	6.04027	19	4.25056	44	9.8434	8	1.78971	36	8.05369	23	5.14541	6	1.34228	3	0.671141
CTL0411	Chromosome	complement(502302..503240)	5.72532	0.692638	1.61624	0.572283	0.792229	protein_coding	6	1.92308	33	10.5769	20	6.41026	18	5.76923	34	10.8974	9	2.88462	21	6.73077	18	5.76923	8	2.5641	11	3.52564	17	5.44872	16	5.12821	18	5.76923	8	2.5641	24	7.69231	8	2.5641	23	7.37179	13	4.16667	4	1.28205	3	0.961538
CTL0426	Chromosome	complement(514761..514916)	61.2714	-0.507564	-1.42165	0.572765	0.792229	protein_coding	4	7.84314	9	17.6471	2	3.92157	5	9.80392	0	0	1	1.96078	1	1.96078	2	3.92157	2	3.92157	0	0	2	3.92157	3	5.88235	4	7.84314	1	1.96078	4	7.84314	2	3.92157	1	1.96078	6	11.7647	2	3.92157	0	0
gcp	Chromosome	539896..540912	289.383	0.132152	1.09593	0.57286	0.792229	protein_coding	18	5.32544	38	11.2426	20	5.91716	17	5.02959	32	9.46746	16	4.73373	16	4.73373	43	12.7219	8	2.36686	6	1.77515	12	3.5503	13	3.84615	15	4.43787	12	3.5503	18	5.32544	9	2.66272	12	3.5503	27	7.98817	5	1.47929	1	0.295858
dsbG	Chromosome	complement(517313..518029)	653.199	-0.127485	-1.09239	0.574793	0.792229	protein_coding	10	4.20168	19	7.98319	22	9.2437	13	5.46218	12	5.04202	19	7.98319	20	8.40336	15	6.30252	8	3.36134	9	3.78151	8	3.36134	5	2.10084	16	6.72269	8	3.36134	18	7.56303	6	2.52101	11	4.62185	12	5.04202	6	2.52101	1	0.420168
nqrC	Chromosome	629031..629981	556.357	0.115467	1.08333	0.576087	0.792229	protein_coding	16	5.06329	36	11.3924	17	5.37975	20	6.32911	34	10.7595	15	4.74684	21	6.64557	28	8.86076	12	3.79747	9	2.8481	16	5.06329	16	5.06329	15	4.74684	11	3.48101	14	4.43038	1	0.316456	5	1.58228	22	6.96203	3	0.949367	5	1.58228
dnaA2	Chromosome	624880..626247	909.154	-0.105533	-1.07589	0.576151	0.792229	protein_coding	22	4.83516	49	10.7692	33	7.25275	34	7.47253	28	6.15385	18	3.95604	24	5.27473	34	7.47253	12	2.63736	15	3.2967	20	4.3956	26	5.71429	36	7.91209	19	4.17582	30	6.59341	9	1.97802	19	4.17582	19	4.17582	5	1.0989	3	0.659341
CTL0853	Chromosome	complement(985713..988577)	283.218	-0.112062	-1.08077	0.576247	0.792229	protein_coding	53	5.55556	119	12.4738	49	5.13627	55	5.7652	69	7.2327	42	4.40252	49	5.13627	76	7.96646	47	4.92662	27	2.83019	45	4.71698	28	2.93501	40	4.19287	55	5.7652	66	6.91824	9	0.943396	54	5.66038	45	4.71698	13	1.36268	13	1.36268
CTL0602	Chromosome	715912..717501	1701.9	0.173131	1.1275	0.578014	0.79344	protein_coding	25	4.7259	59	11.1531	43	8.12854	28	5.29301	33	6.23819	18	3.40265	27	5.10397	33	6.23819	13	2.45747	11	2.0794	20	3.78072	21	3.96975	35	6.61626	35	6.61626	38	7.18336	4	0.756144	23	4.34783	45	8.50662	14	2.6465	4	0.756144
CTL0472	Chromosome	567231..567809	53.6686	0.230196	1.17299	0.583057	0.798912	protein_coding	3	1.5625	24	12.5	21	10.9375	17	8.85417	18	9.375	12	6.25	8	4.16667	18	9.375	4	2.08333	6	3.125	6	3.125	8	4.16667	9	4.6875	8	4.16667	8	4.16667	2	1.04167	8	4.16667	8	4.16667	2	1.04167	2	1.04167
CTL0357	Chromosome	440285..440746	370.753	-0.145279	-1.10594	0.583786	0.798912	protein_coding	11	7.18954	24	15.6863	7	4.57516	10	6.53595	15	9.80392	6	3.92157	5	3.26797	4	2.61438	1	0.653595	2	1.30719	6	3.92157	5	3.26797	12	7.84314	5	3.26797	11	7.18954	2	1.30719	10	6.53595	12	7.84314	4	2.61438	1	0.653595
CTL0363	Chromosome	447076..447831	180.719	-0.128518	-1.09317	0.585778	0.800415	protein_coding	11	4.38247	28	11.1554	15	5.9761	17	6.77291	14	5.57769	11	4.38247	12	4.78088	26	10.3586	9	3.58566	9	3.58566	12	4.78088	12	4.78088	12	4.78088	10	3.98406	15	5.9761	2	0.796813	6	2.39044	21	8.36653	5	1.99203	4	1.59363
CTL0605	Chromosome	719816..721918	144.944	0.132489	1.09618	0.588106	0.800954	protein_coding	40	5.71429	80	11.4286	46	6.57143	29	4.14286	76	10.8571	35	5	35	5	27	3.85714	30	4.28571	36	5.14286	16	2.28571	32	4.57143	43	6.14286	33	4.71429	27	3.85714	13	1.85714	37	5.28571	42	6	9	1.28571	14	2
uvrD	Chromosome	1005660..1007564	539.609	-0.105583	-1.07593	0.589459	0.800954	protein_coding	25	3.94322	83	13.0915	43	6.78233	25	3.94322	43	6.78233	19	2.99685	33	5.20505	48	7.57098	26	4.10095	15	2.36593	34	5.36278	34	5.36278	37	5.83596	33	5.20505	50	7.88644	10	1.57729	38	5.99369	24	3.78549	9	1.41956	5	0.788644
CTL0528	Chromosome	626299..626883	275.353	-0.16382	-1.12025	0.589737	0.800954	protein_coding	8	4.12371	14	7.21649	12	6.18557	14	7.21649	16	8.24742	8	4.12371	13	6.70103	11	5.6701	5	2.57732	2	1.03093	12	6.18557	7	3.60825	7	3.60825	7	3.60825	25	12.8866	2	1.03093	9	4.63918	19	9.79381	2	1.03093	1	0.515464
lysC	Chromosome	complement(731514..732809)	2576.86	-0.121299	-1.08771	0.589753	0.800954	protein_coding	18	4.17633	54	12.529	25	5.80046	38	8.81671	33	7.65661	14	3.24826	28	6.49652	35	8.12065	7	1.62413	6	1.39211	16	3.7123	6	1.39211	21	4.87239	18	4.17633	36	8.35267	14	3.24826	20	4.64037	27	6.2645	7	1.62413	8	1.85615
CTL0407	Chromosome	497305..497982	158.645	-0.161329	-1.11832	0.59145	0.801381	protein_coding	7	3.11111	30	13.3333	17	7.55556	16	7.11111	14	6.22222	6	2.66667	7	3.11111	17	7.55556	1	0.444444	8	3.55556	13	5.77778	6	2.66667	12	5.33333	14	6.22222	17	7.55556	3	1.33333	17	7.55556	16	7.11111	4	1.77778	0	0
tsf	Chromosome	complement(56560..57408)	4110.46	0.166242	1.12213	0.591858	0.801381	protein_coding	14	4.96454	25	8.86525	12	4.25532	29	10.2837	23	8.15603	7	2.48227	11	3.90071	29	10.2837	3	1.06383	6	2.12766	15	5.31915	9	3.19149	20	7.0922	10	3.5461	29	10.2837	2	0.70922	13	4.60993	18	6.38298	6	2.12766	1	0.35461
CTL0482	Chromosome	574842..576089	263.294	-0.15171	-1.11089	0.598093	0.807502	protein_coding	31	7.46988	80	19.2771	27	6.50602	30	7.22892	48	11.5663	22	5.3012	26	6.26506	32	7.71084	7	1.68675	2	0.481928	1	0.240964	21	5.06024	14	3.37349	3	0.722892	17	4.09639	8	1.92771	11	2.6506	19	4.57831	13	3.13253	3	0.722892
CTL0880	Chromosome	complement(1014463..1015752)	201.439	-0.114169	-1.08235	0.598183	0.807502	protein_coding	22	5.12821	57	13.2867	17	3.9627	24	5.59441	18	4.1958	12	2.7972	20	4.662	33	7.69231	16	3.7296	8	1.8648	29	6.75991	16	3.7296	25	5.82751	16	3.7296	39	9.09091	6	1.3986	34	7.92541	22	5.12821	9	2.0979	6	1.3986
pdhB	Chromosome	593030..594016	891.799	0.109821	1.07909	0.599116	0.807544	protein_coding	9	2.7439	28	8.53659	34	10.3659	22	6.70732	16	4.87805	18	5.4878	21	6.40244	31	9.45122	10	3.04878	7	2.13415	8	2.43902	15	4.57317	18	5.4878	14	4.26829	25	7.62195	6	1.82927	14	4.26829	20	6.09756	9	2.7439	3	0.914634
incD	Chromosome	457317..457799	613.397	-0.12258	-1.08868	0.601551	0.809607	protein_coding	5	3.125	22	13.75	6	3.75	20	12.5	15	9.375	2	1.25	9	5.625	20	12.5	1	0.625	2	1.25	4	2.5	7	4.375	9	5.625	3	1.875	9	5.625	4	2.5	9	5.625	9	5.625	2	1.25	2	1.25
CTL0506	Chromosome	604181..604951	228.403	-0.14527	-1.10594	0.602999	0.80973	protein_coding	24	9.375	46	17.9688	26	10.1562	16	6.25	21	8.20312	14	5.46875	17	6.64062	21	8.20312	3	1.17188	6	2.34375	9	3.51562	3	1.17188	7	2.73438	2	0.78125	9	3.51562	4	1.5625	9	3.51562	13	5.07812	3	1.17188	3	1.17188
CTL0196	Chromosome	248502..251426	517.365	0.122423	1.08856	0.603453	0.80973	protein_coding	49	5.0308	121	12.423	48	4.92813	70	7.18686	79	8.11088	37	3.79877	34	3.49076	73	7.49487	38	3.90144	23	2.3614	41	4.20945	34	3.49076	43	4.41478	49	5.0308	81	8.31622	15	1.54004	54	5.54415	62	6.3655	19	1.95072	4	0.410678
CTL0298	Chromosome	complement(368138..370138)	415.215	0.0982121	1.07045	0.605522	0.809802	protein_coding	40	6.00601	65	9.75976	38	5.70571	26	3.9039	66	9.90991	35	5.25526	39	5.85586	36	5.40541	36	5.40541	25	3.75375	19	2.85285	31	4.65465	31	4.65465	39	5.85586	40	6.00601	11	1.65165	29	4.35435	39	5.85586	7	1.05105	14	2.1021
sodM	Chromosome	complement(645896..646516)	1336.56	-0.101232	-1.07269	0.605741	0.809802	protein_coding	10	4.85437	23	11.165	13	6.31068	11	5.33981	13	6.31068	11	5.33981	6	2.91262	16	7.76699	9	4.36893	8	3.8835	11	5.33981	12	5.82524	11	5.33981	9	4.36893	11	5.33981	1	0.485437	5	2.42718	14	6.79612	6	2.91262	6	2.91262
secE	Chromosome	complement(680058..680306)	58.0667	-0.384011	-1.30497	0.606221	0.809802	protein_coding	10	12.1951	8	9.7561	6	7.31707	6	7.31707	6	7.31707	0	0	1	1.21951	5	6.09756	2	2.43902	1	1.21951	2	2.43902	2	2.43902	11	13.4146	3	3.65854	4	4.87805	1	1.21951	5	6.09756	6	7.31707	2	2.43902	1	1.21951
ptsH	Chromosome	complement(703259..703588)	123.467	-0.183678	-1.13578	0.610087	0.813556	protein_coding	4	3.66972	10	9.17431	5	4.58716	11	10.0917	11	10.0917	5	4.58716	5	4.58716	8	7.33945	2	1.83486	3	2.75229	1	0.917431	5	4.58716	4	3.66972	2	1.83486	10	9.17431	1	0.917431	5	4.58716	12	11.0092	5	4.58716	0	0
trpR	Chromosome	511407..511691	54.4861	-0.318605	-1.24712	0.610848	0.813556	protein_coding	7	7.44681	11	11.7021	6	6.38298	2	2.12766	8	8.51064	1	1.06383	3	3.19149	6	6.38298	2	2.12766	1	1.06383	8	8.51064	2	2.12766	9	9.57447	3	3.19149	10	10.6383	1	1.06383	5	5.31915	6	6.38298	2	2.12766	1	1.06383
CTL0326	Chromosome	405165..406121	669.167	0.118404	1.08553	0.613217	0.814511	protein_coding	29	9.1195	54	16.9811	25	7.86164	39	12.2642	32	10.0629	4	1.25786	13	4.08805	30	9.43396	10	3.14465	6	1.88679	5	1.57233	5	1.57233	10	3.14465	8	2.51572	5	1.57233	6	1.88679	8	2.51572	18	5.66038	11	3.45912	0	0
accB	Chromosome	461824..462318	141.743	0.189515	1.14038	0.613386	0.814511	protein_coding	8	4.87805	10	6.09756	14	8.53659	15	9.14634	10	6.09756	12	7.31707	6	3.65854	9	5.4878	2	1.21951	0	0	6	3.65854	6	3.65854	13	7.92683	8	4.87805	17	10.3659	1	0.609756	8	4.87805	12	7.31707	7	4.26829	0	0
CTL0685	Chromosome	814549..815658	139.022	-0.146652	-1.107	0.615663	0.816323	protein_coding	17	4.60705	47	12.7371	25	6.77507	14	3.79404	31	8.40108	19	5.14905	21	5.69106	28	7.58808	12	3.25203	12	3.25203	14	3.79404	17	4.60705	19	5.14905	18	4.87805	18	4.87805	8	2.16802	17	4.60705	19	5.14905	9	2.43902	4	1.08401
CTL0222	Chromosome	278763..278951	417.189	-0.198253	-1.14731	0.61768	0.817787	protein_coding	2	3.22581	8	12.9032	1	1.6129	6	9.67742	4	6.45161	2	3.22581	3	4.83871	5	8.06452	2	3.22581	0	0	3	4.83871	2	3.22581	2	3.22581	5	8.06452	7	11.2903	2	3.22581	2	3.22581	4	6.45161	2	3.22581	0	0
acpP	Chromosome	complement(582157..582390)	5389.11	-0.102248	-1.07344	0.618814	0.818078	protein_coding	3	3.8961	8	10.3896	7	9.09091	7	9.09091	6	7.79221	1	1.2987	3	3.8961	4	5.19481	1	1.2987	1	1.2987	4	5.19481	2	2.5974	4	5.19481	11	14.2857	10	12.987	0	0	1	1.2987	2	2.5974	2	2.5974	0	0
CTL0080	Chromosome	101136..103439	716.132	-0.10767	-1.07749	0.621709	0.819381	protein_coding	37	4.82399	72	9.38722	49	6.38853	43	5.60626	60	7.82269	22	2.86832	57	7.43155	69	8.99609	30	3.91134	4	0.521512	47	6.12777	51	6.64928	50	6.5189	37	4.82399	58	7.56193	2	0.260756	23	2.9987	29	3.78096	20	2.60756	7	0.912647
engA	Chromosome	complement(88063..89535)	304.407	-0.141061	-1.10272	0.622134	0.819381	protein_coding	14	2.85714	54	11.0204	43	8.77551	28	5.71429	36	7.34694	18	3.67347	28	5.71429	39	7.95918	15	3.06122	14	2.85714	25	5.10204	21	4.28571	32	6.53061	29	5.91837	30	6.12245	5	1.02041	31	6.32653	16	3.26531	9	1.83673	3	0.612245
ihfA	Chromosome	complement(617259..617561)	4498	-0.138972	-1.10112	0.623821	0.819381	protein_coding	4	4	6	6	7	7	9	9	4	4	7	7	8	8	6	6	0	0	4	4	4	4	4	4	12	12	5	5	3	3	0	0	9	9	4	4	4	4	0	0
recO	Chromosome	863112..863843	49.4886	0.206128	1.15359	0.623894	0.819381	protein_coding	20	8.23045	31	12.7572	17	6.99588	8	3.29218	30	12.3457	14	5.76132	14	5.76132	12	4.93827	6	2.46914	7	2.88066	15	6.17284	5	2.05761	17	6.99588	6	2.46914	17	6.99588	5	2.05761	6	2.46914	8	3.29218	4	1.64609	1	0.411523
ompH	Chromosome	588987..589508	1007.16	-0.0891092	-1.06371	0.624377	0.819381	protein_coding	6	3.46821	21	12.1387	9	5.20231	7	4.04624	21	12.1387	1	0.578035	7	4.04624	12	6.93642	5	2.89017	0	0	9	5.20231	10	5.78035	16	9.24855	10	5.78035	18	10.4046	1	0.578035	5	2.89017	7	4.04624	8	4.62428	0	0
proS	Chromosome	766611..768356	556.613	0.0935231	1.06697	0.626454	0.820902	protein_coding	28	4.81928	67	11.5318	35	6.0241	30	5.16351	31	5.33563	28	4.81928	30	5.16351	36	6.19621	22	3.78657	10	1.72117	24	4.13081	25	4.30293	39	6.71256	27	4.64716	50	8.60585	16	2.75387	27	4.64716	41	7.0568	8	1.37694	7	1.20482
CTL0303	Chromosome	374507..375451	129.648	0.113233	1.08165	0.629278	0.822917	protein_coding	23	7.32484	45	14.3312	23	7.32484	11	3.50318	37	11.7834	6	1.91083	10	3.18471	19	6.05096	6	1.91083	5	1.59236	18	5.73248	11	3.50318	19	6.05096	13	4.14013	25	7.96178	3	0.955414	17	5.41401	14	4.4586	7	2.2293	2	0.636943
ptsI	Chromosome	complement(701544..703259)	269.656	0.120802	1.08734	0.62983	0.822917	protein_coding	18	3.15236	67	11.7338	44	7.70578	47	8.23117	50	8.75657	22	3.85289	27	4.72855	35	6.1296	11	1.92644	12	2.10158	32	5.6042	17	2.97723	32	5.6042	18	3.15236	54	9.45709	9	1.57618	30	5.25394	32	5.6042	10	1.75131	4	0.700525
hemL	Chromosome	556859..558127	341.772	-0.130533	-1.0947	0.631384	0.823458	protein_coding	32	7.58294	40	9.47867	30	7.109	27	6.3981	37	8.76777	24	5.6872	23	5.45024	36	8.53081	11	2.60664	13	3.08057	18	4.2654	13	3.08057	15	3.5545	15	3.5545	21	4.9763	8	1.89573	14	3.31754	34	8.05687	10	2.36967	1	0.236967
aspC_1	Chromosome	5345..6547	630.162	0.148155	1.10815	0.632085	0.823458	protein_coding	26	6.5	39	9.75	26	6.5	21	5.25	35	8.75	16	4	15	3.75	29	7.25	17	4.25	8	2	18	4.5	15	3.75	17	4.25	17	4.25	32	8	5	1.25	22	5.5	35	8.75	3	0.75	4	1
CTL0541	Chromosome	complement(642064..643209)	3354.84	-0.0988035	-1.07088	0.635408	0.825989	protein_coding	9	2.3622	26	6.82415	12	3.14961	21	5.51181	35	9.18635	11	2.88714	31	8.13648	50	13.1234	5	1.31234	5	1.31234	16	4.19948	16	4.19948	40	10.4987	12	3.14961	28	7.34908	8	2.09974	26	6.82415	17	4.46194	9	2.3622	4	1.04987
efp_2	Chromosome	461254..461811	680.249	-0.109833	-1.0791	0.635873	0.825989	protein_coding	11	5.94595	20	10.8108	9	4.86486	22	11.8919	13	7.02703	6	3.24324	8	4.32432	10	5.40541	7	3.78378	2	1.08108	5	2.7027	5	2.7027	16	8.64865	11	5.94595	15	8.10811	1	0.540541	4	2.16216	14	7.56757	6	3.24324	0	0
pheT	Chromosome	866990..869362	293.568	0.146957	1.10723	0.638951	0.828642	protein_coding	30	3.79747	98	12.4051	51	6.4557	44	5.56962	75	9.49367	45	5.6962	39	4.93671	66	8.35443	23	2.91139	20	2.53165	50	6.32911	21	2.65823	37	4.68354	31	3.92405	51	6.4557	17	2.1519	35	4.43038	43	5.44304	10	1.26582	4	0.506329
CTL0085	Chromosome	complement(108240..108605)	22.0336	0.432699	1.34976	0.639767	0.828642	protein_coding	2	1.65289	16	13.2231	10	8.26446	1	0.826446	8	6.61157	1	0.826446	8	6.61157	5	4.13223	5	4.13223	8	6.61157	13	10.7438	3	2.47934	17	14.0496	6	4.95868	8	6.61157	1	0.826446	7	5.78512	1	0.826446	1	0.826446	0	0
CTL0684	Chromosome	812487..814352	657.085	0.0874992	1.06253	0.645021	0.83424	protein_coding	44	7.08535	50	8.05153	47	7.56844	25	4.02576	52	8.37359	38	6.11916	35	5.63607	36	5.7971	25	4.02576	11	1.77134	22	3.54267	36	5.7971	25	4.02576	32	5.15298	49	7.8905	10	1.61031	30	4.83092	42	6.76329	5	0.805153	7	1.12721
CTL0267	Chromosome	complement(334791..335585)	1408.88	0.0948396	1.06795	0.646999	0.835274	protein_coding	13	4.92424	40	15.1515	25	9.4697	20	7.57576	14	5.30303	6	2.27273	14	5.30303	22	8.33333	5	1.89394	7	2.65152	5	1.89394	10	3.78788	9	3.40909	10	3.78788	15	5.68182	2	0.757576	22	8.33333	13	4.92424	9	3.40909	3	1.13636
rpmI	Chromosome	262498..262683	591.787	-0.138136	-1.10048	0.648524	0.835274	protein_coding	1	1.63934	6	9.83607	0	0	4	6.55738	7	11.4754	2	3.27869	2	3.27869	2	3.27869	1	1.63934	1	1.63934	6	9.83607	2	3.27869	10	16.3934	1	1.63934	0	0	0	0	7	11.4754	5	8.19672	4	6.55738	0	0
rplQ	Chromosome	complement(902711..903136)	4490.64	0.0909044	1.06504	0.64862	0.835274	protein_coding	4	2.83688	16	11.3475	7	4.96454	8	5.67376	7	4.96454	1	0.70922	9	6.38298	14	9.92908	3	2.12766	4	2.83688	4	2.83688	9	6.38298	13	9.21986	5	3.5461	5	3.5461	2	1.41844	18	12.766	7	4.96454	5	3.5461	0	0
CTL0875	Chromosome	complement(1009678..1010409)	716.407	0.10754	1.07739	0.652798	0.839446	protein_coding	7	2.88066	24	9.87654	17	6.99588	18	7.40741	17	6.99588	13	5.34979	12	4.93827	16	6.58436	10	4.11523	4	1.64609	10	4.11523	7	2.88066	14	5.76132	11	4.52675	19	7.81893	8	3.29218	11	4.52675	16	6.58436	6	2.46914	3	1.23457
CTL0897	Chromosome	complement(1036956..1038545)	395.153	-0.142274	-1.10364	0.656242	0.841613	protein_coding	30	5.67108	65	12.2873	23	4.34783	24	4.53686	35	6.61626	20	3.78072	18	3.40265	39	7.3724	26	4.91493	15	2.83554	25	4.7259	16	3.02457	26	4.91493	33	6.23819	43	8.12854	6	1.13422	39	7.3724	32	6.04915	11	2.0794	3	0.567108
dnaX_2	Chromosome	699851..701251	340.689	0.120261	1.08693	0.656364	0.841613	protein_coding	18	3.86266	50	10.7296	38	8.15451	21	4.50644	48	10.3004	26	5.5794	36	7.72532	39	8.3691	12	2.57511	9	1.93133	27	5.79399	13	2.7897	28	6.00858	17	3.64807	35	7.51073	6	1.28755	21	4.50644	16	3.43348	6	1.28755	0	0
CTL0273	Chromosome	complement(342161..342634)	318.714	0.105433	1.07582	0.658297	0.84255	protein_coding	10	6.36943	15	9.55414	10	6.36943	8	5.09554	14	8.9172	12	7.64331	8	5.09554	10	6.36943	3	1.91083	6	3.82166	9	5.73248	7	4.4586	7	4.4586	5	3.18471	6	3.82166	6	3.82166	10	6.36943	6	3.82166	3	1.91083	2	1.27389
CTL0733	Chromosome	864920..865714	267.782	-0.0914426	-1.06543	0.658977	0.84255	protein_coding	13	4.92424	37	14.0152	19	7.19697	22	8.33333	22	8.33333	10	3.78788	13	4.92424	15	5.68182	8	3.0303	9	3.40909	7	2.65152	15	5.68182	14	5.30303	13	4.92424	21	7.95455	4	1.51515	9	3.40909	7	2.65152	1	0.378788	5	1.89394
CTL0751	Chromosome	884965..885216	23.1104	0.431315	1.34846	0.661563	0.843515	protein_coding	6	7.22892	11	13.253	13	15.6627	3	3.61446	4	4.81928	5	6.0241	4	4.81928	4	4.81928	3	3.61446	3	3.61446	5	6.0241	1	1.20482	4	4.81928	1	1.20482	7	8.43373	0	0	4	4.81928	4	4.81928	1	1.20482	0	0
gatB	Chromosome	325830..327296	1170.87	-0.0785863	-1.05598	0.661617	0.843515	protein_coding	23	4.71311	37	7.58197	29	5.94262	38	7.78689	25	5.12295	26	5.32787	24	4.91803	42	8.60656	15	3.07377	12	2.45902	10	2.04918	20	4.09836	30	6.14754	28	5.7377	41	8.40164	7	1.43443	31	6.35246	29	5.94262	17	3.48361	4	0.819672
hemN_1	Chromosome	complement(147226..148599)	197.683	-0.108653	-1.07822	0.663887	0.844931	protein_coding	33	7.22101	55	12.035	32	7.00219	16	3.50109	38	8.3151	20	4.37637	21	4.59519	24	5.25164	18	3.93873	15	3.28228	25	5.47046	12	2.62582	24	5.25164	26	5.68928	29	6.34573	6	1.31291	30	6.56455	22	4.814	7	1.53173	4	0.875274
lpxC	Chromosome	complement(918689..919549)	1211.89	0.0837105	1.05974	0.664616	0.844931	protein_coding	12	4.1958	31	10.8392	20	6.99301	22	7.69231	24	8.39161	9	3.14685	14	4.8951	22	7.69231	11	3.84615	10	3.4965	13	4.54545	7	2.44755	10	3.4965	13	4.54545	19	6.64336	6	2.0979	14	4.8951	25	8.74126	4	1.3986	0	0
CTL0022	Chromosome	complement(30083..30802)	141.153	-0.12958	-1.09397	0.666112	0.845631	protein_coding	8	3.34728	32	13.3891	23	9.62343	15	6.27615	14	5.85774	9	3.76569	13	5.43933	15	6.27615	8	3.34728	4	1.67364	8	3.34728	13	5.43933	19	7.94979	12	5.02092	11	4.60251	4	1.67364	10	4.1841	17	7.11297	4	1.67364	0	0
CTL0045	Chromosome	complement(54382..54903)	598.591	-0.0958018	-1.06866	0.670828	0.849704	protein_coding	3	1.7341	18	10.4046	14	8.09249	1	0.578035	12	6.93642	8	4.62428	13	7.51445	12	6.93642	9	5.20231	5	2.89017	9	5.20231	11	6.35838	5	2.89017	7	4.04624	15	8.67052	11	6.35838	12	6.93642	5	2.89017	2	1.15607	1	0.578035
CTL0227	Chromosome	complement(282504..284273)	216.7	-0.0967485	-1.06936	0.671218	0.849704	protein_coding	37	6.28183	95	16.129	37	6.28183	32	5.43294	46	7.80985	38	6.45161	44	7.47029	38	6.45161	17	2.88625	10	1.69779	23	3.90492	14	2.37691	30	5.09338	19	3.22581	27	4.58404	12	2.03735	15	2.54669	37	6.28183	10	1.69779	8	1.35823
dmpP	Chromosome	complement(139457..140752)	819.555	0.0866356	1.06189	0.675002	0.853286	protein_coding	21	4.87239	51	11.8329	23	5.33643	26	6.03248	43	9.9768	26	6.03248	21	4.87239	20	4.64037	18	4.17633	9	2.08817	16	3.7123	20	4.64037	28	6.49652	30	6.96056	23	5.33643	9	2.08817	12	2.78422	23	5.33643	4	0.928074	8	1.85615
gatC	Chromosome	324039..324341	783.759	0.0956389	1.06854	0.676489	0.85396	protein_coding	4	4	9	9	9	9	13	13	7	7	3	3	6	6	7	7	1	1	3	3	2	2	4	4	4	4	7	7	13	13	0	0	1	1	3	3	4	4	0	0
tRNA-Ser_4	Chromosome	complement(893493..893581)	34.5938	-0.485535	-1.4001	0.678438	0.854631	tRNA
mviN	Chromosome	complement(1029243..1030826)	676.108	-0.0790667	-1.05633	0.67893	0.854631	protein_coding	42	7.96964	84	15.9393	35	6.64137	54	10.2467	33	6.26186	21	3.98482	32	6.07211	37	7.02087	17	3.22581	8	1.51803	15	2.8463	14	2.65655	17	3.22581	9	1.70778	15	2.8463	11	2.08729	23	4.36433	36	6.83112	15	2.8463	9	1.70778
xseA	Chromosome	688746..690296	305.244	-0.0948915	-1.06799	0.680869	0.855868	protein_coding	23	4.45736	57	11.0465	34	6.58915	35	6.78295	44	8.52713	13	2.51938	24	4.65116	41	7.94574	17	3.29457	17	3.29457	39	7.55814	22	4.26357	35	6.78295	20	3.87597	27	5.23256	7	1.35659	33	6.39535	21	4.06977	3	0.581395	4	0.775194
tyrS	Chromosome	394248..395486	844.77	0.0773084	1.05505	0.684408	0.856926	protein_coding	14	3.39806	53	12.8641	27	6.5534	28	6.79612	32	7.76699	13	3.15534	17	4.12621	31	7.52427	15	3.64078	6	1.45631	22	5.33981	10	2.42718	24	5.82524	26	6.31068	21	5.09709	4	0.970874	22	5.33981	37	8.98058	5	1.21359	5	1.21359
lplA_1	Chromosome	complement(635446..636165)	72.209	-0.172488	-1.127	0.685108	0.856926	protein_coding	14	5.85774	28	11.7155	14	5.85774	17	7.11297	24	10.0418	9	3.76569	10	4.1841	11	4.60251	7	2.92887	5	2.09205	6	2.51046	9	3.76569	16	6.69456	12	5.02092	15	6.27615	2	0.83682	14	5.85774	19	7.94979	5	2.09205	2	0.83682
ltuA	Chromosome	complement(748937..749077)	46.862	0.421845	1.33964	0.685313	0.856926	protein_coding	6	13.0435	2	4.34783	4	8.69565	4	8.69565	4	8.69565	1	2.17391	0	0	3	6.52174	2	4.34783	2	4.34783	2	4.34783	0	0	3	6.52174	1	2.17391	0	0	0	0	3	6.52174	6	13.0435	2	4.34783	1	2.17391
tRNA-Thr_2	Chromosome	481086..481158	60.5252	-0.486805	-1.40134	0.685715	0.856926	tRNA
plsX	Chromosome	229174..230139	462.655	0.111783	1.08056	0.686498	0.856926	protein_coding	18	5.60748	35	10.9034	17	5.29595	31	9.65732	32	9.96885	11	3.42679	16	4.98442	23	7.16511	3	0.934579	7	2.18069	8	2.49221	11	3.42679	12	3.73832	21	6.54206	12	3.73832	2	0.623053	18	5.60748	32	9.96885	11	3.42679	1	0.311526
hemB	Chromosome	1..1017	169.192	-0.0930281	-1.06661	0.689101	0.858633	protein_coding	11	3.25444	30	8.87574	27	7.98817	24	7.10059	27	7.98817	15	4.43787	10	2.95858	30	8.87574	12	3.5503	8	2.36686	11	3.25444	10	2.95858	19	5.6213	19	5.6213	22	6.50888	6	1.77515	17	5.02959	21	6.21302	14	4.14201	5	1.47929
CTL0077	Chromosome	94632..98123	1735.57	-0.07817	-1.05568	0.690631	0.858633	protein_coding	65	5.58899	138	11.8659	71	6.1049	81	6.96475	80	6.87876	44	3.78332	45	3.8693	65	5.58899	43	3.69733	25	2.14961	51	4.38521	46	3.95529	72	6.19089	62	5.33104	105	9.02837	19	1.63371	62	5.33104	60	5.15907	20	1.71969	9	0.773861
CTL0163	Chromosome	210167..210454	20.8055	0.422061	1.33984	0.69154	0.858633	protein_coding	6	6.31579	15	15.7895	2	2.10526	5	5.26316	13	13.6842	2	2.10526	4	4.21053	16	16.8421	2	2.10526	2	2.10526	4	4.21053	3	3.15789	2	2.10526	1	1.05263	6	6.31579	1	1.05263	2	2.10526	8	8.42105	1	1.05263	0	0
rplC	Chromosome	complement(914275..914940)	1020.23	0.0831334	1.05932	0.692642	0.858633	protein_coding	11	4.97738	12	5.42986	9	4.0724	30	13.5747	21	9.50226	6	2.71493	4	1.80995	12	5.42986	1	0.452489	6	2.71493	6	2.71493	6	2.71493	22	9.95475	10	4.52489	10	4.52489	6	2.71493	12	5.42986	30	13.5747	7	3.16742	0	0
CTL0678	Chromosome	808805..809506	583.489	-0.0965731	-1.06923	0.693804	0.858633	protein_coding	22	9.44206	26	11.1588	19	8.15451	20	8.58369	16	6.86695	14	6.00858	18	7.72532	13	5.5794	5	2.14592	3	1.28755	9	3.86266	5	2.14592	14	6.00858	9	3.86266	5	2.14592	5	2.14592	6	2.57511	15	6.43777	9	3.86266	0	0
plsB	Chromosome	complement(225287..226288)	728.798	-0.0882891	-1.06311	0.693956	0.858633	protein_coding	19	5.70571	39	11.7117	24	7.20721	9	2.7027	24	7.20721	22	6.60661	10	3.003	24	7.20721	14	4.2042	13	3.9039	17	5.10511	8	2.4024	21	6.30631	20	6.00601	24	7.20721	8	2.4024	13	3.9039	13	3.9039	10	3.003	1	0.3003
dppF	Chromosome	complement(70666..71496)	222.781	-0.130293	-1.09452	0.694888	0.858633	protein_coding	9	3.26087	44	15.942	18	6.52174	13	4.71014	28	10.1449	13	4.71014	15	5.43478	15	5.43478	10	3.62319	10	3.62319	19	6.88406	9	3.26087	14	5.07246	8	2.89855	11	3.98551	3	1.08696	15	5.43478	15	5.43478	6	2.17391	1	0.362319
CTL0133	Chromosome	complement(177820..178626)	57.596	-0.1516	-1.1108	0.695541	0.858633	protein_coding	26	9.70149	42	15.6716	17	6.34328	11	4.10448	27	10.0746	25	9.32836	16	5.97015	13	4.85075	7	2.61194	10	3.73134	16	5.97015	4	1.49254	9	3.35821	10	3.73134	9	3.35821	5	1.86567	7	2.61194	11	4.10448	1	0.373134	2	0.746269
rpmF	Chromosome	228973..229152	1660.19	0.0988231	1.0709	0.700179	0.860755	protein_coding	2	3.38983	0	0	3	5.08475	5	8.47458	5	8.47458	2	3.38983	2	3.38983	9	15.2542	1	1.69492	4	6.77966	1	1.69492	4	6.77966	7	11.8644	0	0	1	1.69492	5	8.47458	5	8.47458	2	3.38983	1	1.69492	0	0
rplO	Chromosome	complement(906539..906973)	3037.27	-0.0926404	-1.06632	0.700503	0.860755	protein_coding	4	2.77778	13	9.02778	7	4.86111	11	7.63889	11	7.63889	5	3.47222	6	4.16667	6	4.16667	3	2.08333	4	2.77778	2	1.38889	2	1.38889	16	11.1111	6	4.16667	11	7.63889	2	1.38889	16	11.1111	17	11.8056	1	0.694444	1	0.694444
atpK	Chromosome	complement(658899..659324)	349.508	0.0941633	1.06745	0.700892	0.860755	protein_coding	8	5.67376	14	9.92908	14	9.92908	14	9.92908	18	12.766	2	1.41844	0	0	21	14.8936	3	2.12766	2	1.41844	3	2.12766	1	0.70922	5	3.5461	4	2.83688	2	1.41844	3	2.12766	2	1.41844	16	11.3475	9	6.38298	0	0
CTL0164	Chromosome	210580..211071	1162.02	-0.0907271	-1.06491	0.701666	0.860755	protein_coding	11	6.74847	19	11.6564	8	4.90798	13	7.97546	15	9.20245	10	6.13497	10	6.13497	18	11.0429	5	3.06748	2	1.22699	6	3.68098	1	0.613497	2	1.22699	9	5.52147	17	10.4294	3	1.84049	4	2.45399	5	3.06748	5	3.06748	0	0
CTL0479	Chromosome	complement(572547..572948)	83.6965	-0.157355	-1.11524	0.702583	0.860755	protein_coding	7	5.26316	20	15.0376	10	7.5188	7	5.26316	23	17.2932	2	1.50376	5	3.7594	10	7.5188	4	3.00752	1	0.75188	1	0.75188	4	3.00752	3	2.25564	3	2.25564	6	4.51128	8	6.01504	6	4.51128	10	7.5188	2	1.50376	1	0.75188
CTL0512	Chromosome	610378..610869	843.139	-0.106609	-1.07669	0.703526	0.860755	protein_coding	8	4.90798	23	14.1104	15	9.20245	7	4.29448	5	3.06748	7	4.29448	10	6.13497	5	3.06748	5	3.06748	5	3.06748	10	6.13497	11	6.74847	6	3.68098	10	6.13497	14	8.58896	3	1.84049	7	4.29448	8	4.90798	3	1.84049	1	0.613497
CTL0043	Chromosome	50243..53008	3527.62	-0.0748763	-1.05327	0.704169	0.860755	protein_coding	28	3.04017	90	9.77199	65	7.05755	74	8.03474	85	9.2291	47	5.10315	53	5.75461	76	8.2519	19	2.06298	14	1.52009	61	6.62324	50	5.42888	54	5.86319	42	4.56026	56	6.08035	7	0.760043	30	3.25733	53	5.75461	12	1.30293	5	0.542888
rpoN	Chromosome	1007568..1008878	93.4533	-0.0905502	-1.06478	0.705515	0.860755	protein_coding	18	4.12844	54	12.3853	29	6.65138	19	4.3578	39	8.94495	32	7.33945	29	6.65138	38	8.7156	7	1.6055	20	4.58716	27	6.19266	13	2.98165	19	4.3578	16	3.66972	22	5.04587	9	2.06422	25	5.73394	9	2.06422	5	1.14679	6	1.37615
CTL0432	Chromosome	complement(520047..520739)	997.199	0.132664	1.09632	0.7061	0.860755	protein_coding	10	4.34783	32	13.913	16	6.95652	13	5.65217	21	9.13043	7	3.04348	9	3.91304	14	6.08696	5	2.17391	6	2.6087	17	7.3913	4	1.73913	16	6.95652	10	4.34783	15	6.52174	3	1.30435	8	3.47826	17	7.3913	5	2.17391	2	0.869565
CTL0469	Chromosome	564468..565232	244.464	0.0990777	1.07109	0.706933	0.860755	protein_coding	10	3.93701	30	11.811	19	7.48031	15	5.90551	17	6.69291	12	4.72441	20	7.87402	22	8.66142	6	2.3622	8	3.14961	6	2.3622	6	2.3622	15	5.90551	8	3.14961	14	5.51181	7	2.75591	17	6.69291	15	5.90551	6	2.3622	1	0.393701
artJ	Chromosome	complement(753067..753840)	1270.36	-0.0690317	-1.04901	0.707839	0.860755	protein_coding	10	3.89105	29	11.284	18	7.00389	23	8.94942	17	6.61479	11	4.28016	13	5.05837	18	7.00389	7	2.72374	5	1.94553	9	3.50195	7	2.72374	17	6.61479	12	4.66926	22	8.56031	4	1.55642	10	3.89105	17	6.61479	5	1.94553	3	1.16732
nth	Chromosome	complement(79658..80293)	29.8473	0.198701	1.14766	0.70913	0.861156	protein_coding	9	4.2654	27	12.7962	13	6.16114	10	4.73934	19	9.00474	18	8.53081	12	5.6872	20	9.47867	8	3.79147	10	4.73934	9	4.2654	7	3.31754	10	4.73934	7	3.31754	6	2.8436	4	1.89573	9	4.2654	8	3.79147	3	1.4218	2	0.947867
CTL0640	Chromosome	complement(755998..757617)	191.658	0.0778793	1.05547	0.712552	0.862983	protein_coding	19	3.52505	63	11.6883	28	5.19481	42	7.79221	48	8.90538	11	2.04082	18	3.33952	65	12.0594	11	2.04082	12	2.22635	31	5.75139	7	1.2987	19	3.52505	23	4.26716	45	8.34879	16	2.96846	40	7.42115	24	4.45269	12	2.22635	5	0.927644
lgt	Chromosome	complement(602461..603279)	134.241	-0.123933	-1.0897	0.713334	0.862983	protein_coding	16	5.88235	36	13.2353	28	10.2941	18	6.61765	22	8.08824	8	2.94118	8	2.94118	20	7.35294	9	3.30882	6	2.20588	6	2.20588	6	2.20588	11	4.04412	3	1.10294	11	4.04412	8	2.94118	13	4.77941	31	11.3971	4	1.47059	8	2.94118
dapL	Chromosome	763072..764256	226.25	0.0942591	1.06752	0.713901	0.862983	protein_coding	30	7.61421	42	10.6599	31	7.86802	14	3.5533	28	7.1066	25	6.34518	19	4.82234	39	9.89848	12	3.04569	9	2.28426	16	4.06091	14	3.5533	13	3.29949	22	5.58376	22	5.58376	7	1.77665	21	5.32995	25	6.34518	2	0.507614	3	0.761421
rpoA	Chromosome	complement(903145..904278)	2485.75	-0.113846	-1.08211	0.714492	0.862983	protein_coding	16	4.24403	42	11.1406	21	5.57029	36	9.54907	25	6.6313	12	3.18302	15	3.97878	24	6.36605	6	1.59151	6	1.59151	10	2.65252	16	4.24403	28	7.42706	19	5.03979	37	9.81432	4	1.06101	18	4.77454	28	7.42706	13	3.44828	1	0.265252
rpsJ	Chromosome	complement(823772..824089)	6079.1	-0.0679788	-1.04825	0.718979	0.867232	protein_coding	2	1.90476	9	8.57143	10	9.52381	7	6.66667	4	3.80952	6	5.71429	8	7.61905	7	6.66667	1	0.952381	2	1.90476	7	6.66667	1	0.952381	12	11.4286	7	6.66667	4	3.80952	0	0	10	9.52381	6	5.71429	2	1.90476	0	0
CTL0436	Chromosome	524471..524917	251.391	0.122667	1.08875	0.720043	0.867347	protein_coding	4	2.7027	20	13.5135	12	8.10811	7	4.72973	17	11.4865	5	3.37838	6	4.05405	17	11.4865	3	2.02703	0	0	10	6.75676	5	3.37838	9	6.08108	5	3.37838	8	5.40541	1	0.675676	8	5.40541	6	4.05405	4	2.7027	1	0.675676
CTL0301	Chromosome	372044..373543	1159.41	0.07351	1.05227	0.724104	0.871066	protein_coding	21	4.20842	56	11.2224	25	5.01002	40	8.01603	31	6.21242	15	3.00601	30	6.01202	58	11.6232	18	3.60721	6	1.2024	10	2.00401	18	3.60721	39	7.81563	27	5.41082	33	6.61323	3	0.601202	15	3.00601	38	7.61523	12	2.40481	4	0.801603
nqrB	Chromosome	627516..629027	1577.01	0.107266	1.07719	0.730571	0.876993	protein_coding	41	8.15109	64	12.7237	37	7.35586	30	5.96421	38	7.55467	28	5.5666	30	5.96421	46	9.14513	11	2.18688	9	1.78926	14	2.7833	15	2.98211	20	3.97614	13	2.58449	16	3.18091	8	1.59046	14	2.7833	42	8.3499	17	3.37972	10	1.98807
CTL0019	Chromosome	26424..28250	84.4073	0.103447	1.07434	0.730991	0.876993	protein_coding	33	5.42763	90	14.8026	27	4.44079	38	6.25	46	7.56579	16	2.63158	20	3.28947	42	6.90789	28	4.60526	16	2.63158	34	5.59211	17	2.79605	34	5.59211	28	4.60526	48	7.89474	14	2.30263	32	5.26316	23	3.78289	13	2.13816	9	1.48026
rpmC	Chromosome	complement(910390..910608)	358.224	0.122705	1.08877	0.733592	0.878336	protein_coding	3	4.16667	9	12.5	4	5.55556	3	4.16667	4	5.55556	0	0	1	1.38889	9	12.5	1	1.38889	2	2.77778	3	4.16667	3	4.16667	12	16.6667	3	4.16667	7	9.72222	0	0	5	6.94444	2	2.77778	1	1.38889	0	0
CTL0843	Chromosome	complement(971272..972255)	94.9702	-0.122656	-1.08874	0.734073	0.878336	protein_coding	28	8.56269	59	18.0428	16	4.89297	27	8.25688	30	9.17431	13	3.97554	13	3.97554	28	8.56269	10	3.0581	2	0.611621	5	1.52905	8	2.44648	8	2.44648	2	0.611621	14	4.28135	12	3.66972	13	3.97554	23	7.03364	9	2.75229	7	2.14067
rpsR	Chromosome	218832..219077	325.954	0.108168	1.07786	0.737073	0.880748	protein_coding	5	6.17284	6	7.40741	4	4.93827	7	8.64198	3	3.7037	4	4.93827	5	6.17284	6	7.40741	1	1.23457	3	3.7037	2	2.46914	2	2.46914	8	9.87654	3	3.7037	3	3.7037	1	1.23457	11	13.5802	5	6.17284	1	1.23457	1	1.23457
lpxA	Chromosome	complement(917377..918219)	419.708	0.0872593	1.06235	0.738105	0.880806	protein_coding	16	5.71429	11	3.92857	23	8.21429	30	10.7143	20	7.14286	11	3.92857	19	6.78571	15	5.35714	5	1.78571	8	2.85714	8	2.85714	11	3.92857	13	4.64286	11	3.92857	21	7.5	7	2.5	15	5.35714	27	9.64286	7	2.5	2	0.714286
cydA	Chromosome	335860..337200	1865.68	-0.100908	-1.07245	0.745586	0.888548	protein_coding	37	8.29596	58	13.0045	30	6.72646	41	9.19283	33	7.3991	15	3.36323	18	4.03587	32	7.17489	11	2.46637	10	2.24215	16	3.58744	9	2.01794	26	5.8296	9	2.01794	17	3.81166	6	1.34529	11	2.46637	33	7.3991	19	4.26009	15	3.36323
dnaN	Chromosome	complement(411521..412771)	901	0.0588143	1.04161	0.748753	0.891135	protein_coding	28	6.73077	42	10.0962	28	6.73077	34	8.17308	44	10.5769	16	3.84615	34	8.17308	18	4.32692	7	1.68269	11	2.64423	11	2.64423	15	3.60577	21	5.04808	22	5.28846	27	6.49038	6	1.44231	21	5.04808	20	4.80769	11	2.64423	0	0
nusB	Chromosome	complement(261013..261519)	378.798	-0.0893004	-1.06385	0.750909	0.892514	protein_coding	5	2.97619	23	13.6905	10	5.95238	9	5.35714	13	7.7381	11	6.54762	10	5.95238	20	11.9048	3	1.78571	2	1.19048	6	3.57143	4	2.38095	7	4.16667	9	5.35714	10	5.95238	5	2.97619	10	5.95238	4	2.38095	7	4.16667	0	0
hemC	Chromosome	651244..651903	278.778	-0.0769085	-1.05476	0.753108	0.893941	protein_coding	9	4.10959	30	13.6986	19	8.6758	11	5.02283	17	7.76256	13	5.93607	16	7.30594	14	6.39269	3	1.36986	5	2.28311	10	4.56621	4	1.82648	8	3.65297	12	5.47945	10	4.56621	6	2.73973	17	7.76256	11	5.02283	2	0.913242	2	0.913242
clpB	Chromosome	453042..455645	645.638	-0.0562119	-1.03973	0.758659	0.899337	protein_coding	28	3.22953	112	12.9181	52	5.99769	61	7.03576	51	5.88235	33	3.80623	36	4.15225	80	9.22722	20	2.30681	11	1.26874	26	2.99885	26	2.99885	64	7.38178	45	5.19031	91	10.496	6	0.692042	51	5.88235	52	5.99769	17	1.96078	5	0.576701
CTL0673	Chromosome	805055..805765	92.0589	0.114845	1.08286	0.760038	0.899781	protein_coding	11	4.66102	29	12.2881	15	6.35593	13	5.50847	14	5.9322	11	4.66102	22	9.32203	14	5.9322	7	2.9661	9	3.81356	11	4.66102	8	3.38983	8	3.38983	12	5.08475	10	4.23729	8	3.38983	11	4.66102	16	6.77966	5	2.11864	2	0.847458
CTL0655	Chromosome	774813..775577	926.054	0.116691	1.08425	0.762647	0.901185	protein_coding	3	1.1811	27	10.6299	18	7.08661	11	4.33071	17	6.69291	4	1.5748	12	4.72441	16	6.29921	2	0.787402	7	2.75591	19	7.48031	12	4.72441	23	9.05512	12	4.72441	32	12.5984	4	1.5748	21	8.26772	6	2.3622	7	2.75591	1	0.393701
CTL0745	Chromosome	complement(879104..880102)	379.791	0.0710058	1.05045	0.76393	0.901185	protein_coding	24	7.22892	47	14.1566	19	5.72289	22	6.62651	14	4.21687	11	3.31325	14	4.21687	24	7.22892	19	5.72289	8	2.40964	16	4.81928	8	2.40964	33	9.93976	13	3.91566	18	5.42169	7	2.10843	10	3.01205	12	3.61446	10	3.01205	3	0.903614
lysS	Chromosome	196047..197627	416.225	-0.116978	-1.08446	0.764245	0.901185	protein_coding	24	4.56274	63	11.9772	32	6.08365	34	6.46388	26	4.94297	20	3.80228	27	5.13308	34	6.46388	20	3.80228	13	2.47148	18	3.42205	15	2.85171	32	6.08365	34	6.46388	47	8.93536	8	1.52091	31	5.89354	30	5.70342	15	2.85171	3	0.570342
CTL0392	Chromosome	476478..477323	367.795	0.0650146	1.0461	0.766757	0.902957	protein_coding	17	6.04982	27	9.60854	24	8.54093	22	7.82918	27	9.60854	17	6.04982	12	4.27046	19	6.76157	8	2.84698	9	3.20285	16	5.69395	6	2.13523	13	4.62633	10	3.55872	19	6.76157	5	1.77936	12	4.27046	17	6.04982	1	0.355872	0	0
atpE	Chromosome	complement(665992..666618)	114.224	0.108294	1.07795	0.767801	0.902999	protein_coding	5	2.40385	22	10.5769	10	4.80769	16	7.69231	15	7.21154	2	0.961538	7	3.36538	25	12.0192	1	0.480769	3	1.44231	13	6.25	5	2.40385	19	9.13462	10	4.80769	25	12.0192	2	0.961538	11	5.28846	12	5.76923	3	1.44231	2	0.961538
pnp	Chromosome	complement(272739..274826)	1909.65	0.0597103	1.04226	0.76989	0.904267	protein_coding	29	4.17266	61	8.77698	57	8.20144	48	6.90647	56	8.05755	23	3.30935	34	4.89209	64	9.20863	9	1.29496	9	1.29496	30	4.31655	22	3.16547	44	6.33094	35	5.03597	52	7.48201	10	1.43885	33	4.7482	58	8.34532	17	2.44604	4	0.57554
CTL0286	Chromosome	356655..356957	234.886	-0.09029	-1.06458	0.771468	0.904933	protein_coding	4	4	9	9	4	4	5	5	9	9	2	2	3	3	7	7	4	4	1	1	3	3	7	7	7	7	8	8	7	7	0	0	13	13	5	5	1	1	1	1
CTL0393	Chromosome	477301..478248	167.977	-0.0820851	-1.05855	0.774298	0.906414	protein_coding	19	6.03175	43	13.6508	18	5.71429	19	6.03175	24	7.61905	13	4.12698	8	2.53968	25	7.93651	4	1.26984	12	3.80952	16	5.07937	13	4.12698	15	4.7619	23	7.30159	23	7.30159	4	1.26984	13	4.12698	17	5.39683	5	1.5873	1	0.31746
CTL0309	Chromosome	complement(382456..382902)	253.293	-0.0861884	-1.06156	0.774756	0.906414	protein_coding	2	1.35135	15	10.1351	9	6.08108	6	4.05405	12	8.10811	7	4.72973	6	4.05405	4	2.7027	3	2.02703	2	1.35135	4	2.7027	3	2.02703	10	6.75676	16	10.8108	25	16.8919	0	0	11	7.43243	8	5.40541	2	1.35135	3	2.02703
flhA	Chromosome	391403..393220	103.12	0.0663962	1.0471	0.777183	0.907809	protein_coding	34	5.61983	97	16.0331	44	7.27273	53	8.76033	56	9.2562	22	3.63636	17	2.80992	47	7.7686	13	2.14876	8	1.32231	18	2.97521	18	2.97521	22	3.63636	19	3.1405	40	6.61157	11	1.81818	36	5.95041	35	5.78512	6	0.991736	9	1.4876
CTL0672	Chromosome	804228..805058	145.611	-0.0688647	-1.04889	0.778008	0.907809	protein_coding	14	5.07246	32	11.5942	23	8.33333	18	6.52174	21	7.6087	8	2.89855	16	5.7971	18	6.52174	8	2.89855	10	3.62319	13	4.71014	13	4.71014	15	5.43478	14	5.07246	16	5.7971	8	2.89855	15	5.43478	9	3.26087	3	1.08696	2	0.724638
fliY	Chromosome	complement(881225..882010)	812.503	-0.0595957	-1.04217	0.778992	0.907809	protein_coding	11	4.21456	33	12.6437	17	6.51341	25	9.57854	24	9.1954	11	4.21456	8	3.06513	18	6.89655	11	4.21456	3	1.14943	10	3.83142	11	4.21456	12	4.5977	11	4.21456	16	6.13027	2	0.766284	15	5.74713	18	6.89655	3	1.14943	2	0.766284
rplY	Chromosome	217235..217792	1572.5	0.0582829	1.04123	0.781086	0.909066	protein_coding	5	2.7027	20	10.8108	15	8.10811	26	14.0541	14	7.56757	6	3.24324	10	5.40541	8	4.32432	4	2.16216	2	1.08108	7	3.78378	3	1.62162	13	7.02703	11	5.94595	10	5.40541	5	2.7027	13	7.02703	12	6.48649	1	0.540541	0	0
CTL0734	Chromosome	865720..866034	63.9846	0.158314	1.11598	0.783036	0.910153	protein_coding	6	5.76923	13	12.5	5	4.80769	5	4.80769	11	10.5769	10	9.61538	7	6.73077	6	5.76923	3	2.88462	3	2.88462	2	1.92308	0	0	5	4.80769	3	2.88462	5	4.80769	4	3.84615	8	7.69231	5	4.80769	1	0.961538	2	1.92308
CTL0356	Chromosome	complement(439688..440149)	106.001	-0.0984882	-1.07065	0.786009	0.911084	protein_coding	10	6.53595	26	16.9935	15	9.80392	7	4.57516	24	15.6863	4	2.61438	4	2.61438	11	7.18954	7	4.57516	5	3.26797	3	1.96078	0	0	13	8.49673	1	0.653595	4	2.61438	2	1.30719	6	3.92157	1	0.653595	6	3.92157	4	2.61438
CTL0417	Chromosome	complement(507306..508052)	11.458	-0.205114	-1.15278	0.786438	0.911084	protein_coding	12	4.83871	34	13.7097	11	4.43548	11	4.43548	23	9.27419	17	6.85484	12	4.83871	15	6.04839	10	4.03226	4	1.6129	7	2.82258	10	4.03226	24	9.67742	15	6.04839	17	6.85484	4	1.6129	10	4.03226	10	4.03226	2	0.806452	0	0
CTL0364	Chromosome	complement(447844..448632)	198.558	-0.0855506	-1.06109	0.786892	0.911084	protein_coding	16	6.10687	27	10.3053	21	8.01527	15	5.72519	34	12.9771	12	4.58015	15	5.72519	11	4.19847	11	4.19847	6	2.29008	7	2.67176	12	4.58015	19	7.25191	7	2.67176	15	5.72519	7	2.67176	9	3.43511	11	4.19847	3	1.14504	4	1.52672
CTL0006	Chromosome	6522..7532	98.5883	0.0811432	1.05786	0.792162	0.916002	protein_coding	20	5.95238	34	10.119	21	6.25	33	9.82143	30	8.92857	20	5.95238	12	3.57143	19	5.65476	4	1.19048	3	0.892857	14	4.16667	10	2.97619	17	5.05952	20	5.95238	19	5.65476	7	2.08333	18	5.35714	24	7.14286	5	1.4881	6	1.78571
CTL0644	Chromosome	complement(761209..761556)	194.855	-0.086679	-1.06192	0.795092	0.918203	protein_coding	5	4.34783	17	14.7826	5	4.34783	13	11.3043	10	8.69565	4	3.47826	6	5.21739	8	6.95652	0	0	0	0	1	0.869565	4	3.47826	12	10.4348	3	2.6087	11	9.56522	1	0.869565	9	7.82609	5	4.34783	0	0	1	0.869565
sucA	Chromosome	383234..385945	424.098	0.0502992	1.03548	0.796409	0.918539	protein_coding	43	4.7619	90	9.96678	48	5.31561	61	6.75526	79	8.74862	43	4.7619	30	3.32226	52	5.75858	41	4.54042	30	3.32226	45	4.98339	23	2.54707	44	4.87265	43	4.7619	80	8.85936	18	1.99336	42	4.65116	57	6.31229	24	2.65781	10	1.10742
CTL0577	Chromosome	683523..683969	115.372	0.0982862	1.0705	0.800022	0.920703	protein_coding	13	8.78378	20	13.5135	6	4.05405	7	4.72973	10	6.75676	6	4.05405	11	7.43243	9	6.08108	5	3.37838	3	2.02703	6	4.05405	5	3.37838	12	8.10811	3	2.02703	12	8.10811	3	2.02703	6	4.05405	8	5.40541	3	2.02703	0	0
pmpH	Chromosome	314612..317632	2961.45	-0.0552727	-1.03906	0.800343	0.920703	protein_coding	53	5.26839	68	6.75944	41	4.07555	70	6.95825	110	10.9344	38	3.77734	87	8.64811	83	8.2505	41	4.07555	21	2.08748	21	2.08748	64	6.36183	37	3.67793	44	4.37376	36	3.57853	15	1.49105	40	3.97614	108	10.7356	20	1.98807	9	0.894632
CTL0748	Chromosome	complement(882056..882628)	188.402	0.075923	1.05404	0.803494	0.922628	protein_coding	11	5.78947	25	13.1579	11	5.78947	15	7.89474	20	10.5263	7	3.68421	5	2.63158	15	7.89474	4	2.10526	3	1.57895	9	4.73684	9	4.73684	10	5.26316	7	3.68421	12	6.31579	2	1.05263	11	5.78947	13	6.84211	1	0.526316	0	0
ispA	Chromosome	complement(1034057..1034932)	332.126	-0.0606024	-1.0429	0.805584	0.922628	protein_coding	16	5.49828	37	12.7148	16	5.49828	16	5.49828	16	5.49828	6	2.06186	6	2.06186	25	8.59107	9	3.09278	8	2.74914	7	2.4055	6	2.06186	19	6.52921	23	7.90378	28	9.62199	7	2.4055	14	4.811	25	8.59107	5	1.71821	2	0.687285
tRNA_7	Chromosome	94310..94381	35.9572	-0.425382	-1.34293	0.807429	0.922628	tRNA
tRNA_21	Chromosome	552812..552884	9.36747	-0.424655	-1.34225	0.8075	0.922628	tRNA
CTL0413	Chromosome	complement(503754..504959)	1.20762	-0.42417	-1.3418	0.808401	0.922628	protein_coding	13	3.2419	41	10.2244	42	10.4738	16	3.99002	42	10.4738	28	6.98254	31	7.73067	25	6.23441	7	1.74564	15	3.74065	19	4.73815	21	5.23691	24	5.98504	17	4.2394	14	3.49127	3	0.74813	22	5.48628	11	2.74314	5	1.24688	5	1.24688
CTL0231B	Chromosome	complement(287935..288144)	6.93517	-0.42417	-1.3418	0.808682	0.922628	protein_coding	1	1.44928	9	13.0435	4	5.7971	3	4.34783	11	15.942	2	2.89855	8	11.5942	1	1.44928	2	2.89855	2	2.89855	3	4.34783	3	4.34783	7	10.1449	1	1.44928	2	2.89855	0	0	6	8.69565	2	2.89855	1	1.44928	1	1.44928
pdhC	Chromosome	594021..595310	637.13	-0.0517267	-1.0365	0.809925	0.922628	protein_coding	12	2.7972	48	11.1888	35	8.15851	29	6.75991	32	7.45921	31	7.22611	24	5.59441	38	8.85781	8	1.8648	6	1.3986	15	3.4965	15	3.4965	29	6.75991	19	4.4289	30	6.99301	5	1.1655	14	3.2634	28	6.52681	9	2.0979	2	0.4662
lpxD	Chromosome	589536..590600	1650.91	-0.0438376	-1.03085	0.810263	0.922628	protein_coding	11	3.10734	21	5.9322	39	11.0169	31	8.75706	26	7.34463	12	3.38983	18	5.08475	29	8.19209	9	2.54237	21	5.9322	20	5.64972	8	2.25989	19	5.36723	10	2.82486	23	6.49718	6	1.69492	14	3.9548	33	9.32203	4	1.12994	0	0
rpsO	Chromosome	complement(274855..275124)	7095.02	0.0409969	1.02882	0.81308	0.924659	protein_coding	1	1.1236	15	16.8539	5	5.61798	2	2.24719	5	5.61798	1	1.1236	7	7.86517	4	4.49438	2	2.24719	3	3.37079	4	4.49438	4	4.49438	12	13.4831	5	5.61798	8	8.98876	0	0	7	7.86517	3	3.37079	1	1.1236	0	0
atpB	Chromosome	complement(661937..663253)	562.722	0.0722369	1.05135	0.817829	0.92794	protein_coding	22	5.02283	42	9.58904	37	8.44749	27	6.16438	28	6.39269	19	4.3379	23	5.25114	32	7.30594	10	2.28311	7	1.59817	15	3.42466	15	3.42466	26	5.93607	29	6.621	28	6.39269	7	1.59817	22	5.02283	32	7.30594	14	3.19635	3	0.684932
brnQ	Chromosome	941739..942974	753.65	0.0526567	1.03717	0.819213	0.92794	protein_coding	33	8.0292	63	15.3285	32	7.78589	32	7.78589	37	9.00243	16	3.89294	20	4.86618	35	8.51582	14	3.40633	13	3.16302	11	2.6764	6	1.45985	19	4.62287	6	1.45985	9	2.18978	8	1.94647	8	1.94647	30	7.29927	14	3.40633	5	1.21655
lpxB	Chromosome	787931..789754	207.734	0.0551506	1.03897	0.819747	0.92794	protein_coding	44	7.24876	87	14.3328	45	7.41351	26	4.28336	47	7.743	32	5.27183	29	4.77759	42	6.91928	24	3.95387	18	2.9654	25	4.11862	26	4.28336	31	5.10708	17	2.80066	21	3.45964	16	2.63591	26	4.28336	30	4.94234	9	1.4827	12	1.97694
trmE	Chromosome	complement(80300..81634)	94.4982	-0.0550626	-1.0389	0.82026	0.92794	protein_coding	16	3.6036	50	11.2613	43	9.68468	22	4.95495	37	8.33333	17	3.82883	24	5.40541	46	10.3604	5	1.12613	11	2.47748	25	5.63063	19	4.27928	15	3.37838	19	4.27928	32	7.20721	7	1.57658	18	4.05405	30	6.75676	4	0.900901	4	0.900901
clpP_2	Chromosome	complement(818949..819527)	3120.18	0.0426319	1.02999	0.821149	0.92794	protein_coding	8	4.16667	16	8.33333	18	9.375	13	6.77083	14	7.29167	10	5.20833	11	5.72917	17	8.85417	2	1.04167	4	2.08333	6	3.125	4	2.08333	9	4.6875	12	6.25	12	6.25	1	0.520833	9	4.6875	14	7.29167	9	4.6875	3	1.5625
sdhB	Chromosome	complement(988674..989372)	68.7308	0.0840765	1.06001	0.823632	0.929475	protein_coding	7	3.01724	20	8.62069	13	5.60345	15	6.46552	16	6.89655	12	5.17241	7	3.01724	19	8.18966	3	1.2931	5	2.15517	8	3.44828	8	3.44828	14	6.03448	5	2.15517	25	10.7759	14	6.03448	14	6.03448	16	6.89655	9	3.87931	2	0.862069
rnhC	Chromosome	complement(330463..331365)	115.34	0.0684263	1.04857	0.825738	0.929475	protein_coding	17	5.66667	30	10	21	7	22	7.33333	31	10.3333	12	4	13	4.33333	26	8.66667	6	2	7	2.33333	22	7.33333	10	3.33333	20	6.66667	9	3	17	5.66667	6	2	13	4.33333	16	5.33333	1	0.333333	1	0.333333
CTL0375	Chromosome	complement(460207..460482)	7.50835	0.342159	1.26765	0.826409	0.929475	protein_coding	7	7.69231	10	10.989	11	12.0879	4	4.3956	7	7.69231	4	4.3956	3	3.2967	8	8.79121	3	3.2967	5	5.49451	3	3.2967	8	8.79121	3	3.2967	1	1.0989	3	3.2967	3	3.2967	4	4.3956	1	1.0989	2	2.1978	1	1.0989
groEL2	Chromosome	complement(1000960..1002561)	387.66	0.0494613	1.03488	0.826662	0.929475	protein_coding	28	5.25328	48	9.00563	33	6.19137	40	7.50469	51	9.56848	16	3.00188	28	5.25328	48	9.00563	13	2.43902	16	3.00188	21	3.93996	11	2.06379	14	2.62664	20	3.75235	53	9.94371	10	1.87617	32	6.00375	37	6.94184	11	2.06379	3	0.562852
CTL0735	Chromosome	complement(865973..866902)	95.7926	-0.066665	-1.04729	0.828385	0.930244	protein_coding	20	6.47249	47	15.2104	22	7.11974	17	5.50162	22	7.11974	11	3.55987	9	2.91262	21	6.79612	8	2.589	7	2.26537	14	4.53074	5	1.61812	15	4.85437	16	5.17799	20	6.47249	8	2.589	21	6.79612	16	5.17799	6	1.94175	4	1.2945
incG	Chromosome	458670..459173	718.483	-0.0522299	-1.03687	0.82961	0.930452	protein_coding	6	3.59281	20	11.976	8	4.79042	15	8.98204	30	17.9641	6	3.59281	7	4.19162	18	10.7784	2	1.1976	0	0	7	4.19162	2	1.1976	7	4.19162	7	4.19162	7	4.19162	6	3.59281	9	5.38922	8	4.79042	2	1.1976	0	0
pmpG	Chromosome	311543..314581	3580.29	-0.0453967	-1.03197	0.831483	0.930893	protein_coding	49	4.8419	84	8.3004	45	4.44664	62	6.12648	111	10.9684	39	3.85375	69	6.81818	94	9.28854	43	4.24901	17	1.67984	37	3.65613	70	6.917	35	3.4585	44	4.34783	36	3.55731	15	1.48221	32	3.16206	110	10.8696	12	1.18577	8	0.790514
apbE	Chromosome	complement(413334..414284)	55.6998	0.0827427	1.05903	0.83291	0.930893	protein_coding	17	5.37975	36	11.3924	18	5.6962	12	3.79747	29	9.17722	16	5.06329	24	7.59494	27	8.5443	8	2.53165	16	5.06329	16	5.06329	9	2.8481	16	5.06329	17	5.37975	12	3.79747	7	2.21519	11	3.48101	15	4.74684	3	0.949367	7	2.21519
rpmE	Chromosome	349739..350065	1419.47	0.0596516	1.04221	0.833499	0.930893	protein_coding	6	5.55556	4	3.7037	2	1.85185	11	10.1852	12	11.1111	7	6.48148	7	6.48148	3	2.77778	6	5.55556	2	1.85185	4	3.7037	1	0.925926	18	16.6667	5	4.62963	7	6.48148	2	1.85185	3	2.77778	7	6.48148	1	0.925926	0	0
fliA	Chromosome	393328..394089	200.845	-0.0676762	-1.04803	0.834163	0.930893	protein_coding	5	1.97628	36	14.2292	15	5.92885	15	5.92885	22	8.69565	6	2.37154	8	3.16206	20	7.90514	10	3.95257	7	2.7668	9	3.55731	4	1.58103	16	6.32411	20	7.90514	22	8.69565	2	0.790514	17	6.71937	11	4.34783	4	1.58103	4	1.58103
dut	Chromosome	complement(644425..644862)	1324.14	0.0455249	1.03206	0.836306	0.932122	protein_coding	5	3.44828	10	6.89655	12	8.27586	13	8.96552	11	7.58621	7	4.82759	9	6.2069	14	9.65517	4	2.75862	2	1.37931	6	4.13793	3	2.06897	4	2.75862	3	2.06897	13	8.96552	2	1.37931	8	5.51724	17	11.7241	2	1.37931	0	0
CTL0463	Chromosome	complement(558119..558688)	259.345	0.0576303	1.04075	0.838615	0.932134	protein_coding	13	6.87831	27	14.2857	11	5.82011	7	3.7037	20	10.582	11	5.82011	5	2.6455	8	4.2328	2	1.0582	4	2.1164	6	3.1746	7	3.7037	7	3.7037	11	5.82011	14	7.40741	4	2.1164	6	3.1746	18	9.52381	5	2.6455	3	1.5873
rpsK	Chromosome	complement(904299..904697)	3089.01	0.0391231	1.02749	0.839397	0.932134	protein_coding	2	1.51515	5	3.78788	7	5.30303	17	12.8788	13	9.84848	5	3.78788	7	5.30303	17	12.8788	1	0.757576	2	1.51515	4	3.0303	6	4.54545	12	9.09091	3	2.27273	4	3.0303	1	0.757576	11	8.33333	13	9.84848	1	0.757576	1	0.757576
tRNA-Gln	Chromosome	216887..216958	59.8707	-0.20208	-1.15036	0.839445	0.932134	tRNA
CTL0592	Chromosome	complement(703726..704187)	146.91	0.0756481	1.05383	0.840482	0.932134	protein_coding	12	7.84314	17	11.1111	12	7.84314	6	3.92157	14	9.15033	8	5.22876	3	1.96078	7	4.57516	13	8.49673	5	3.26797	7	4.57516	4	2.61438	6	3.92157	8	5.22876	8	5.22876	2	1.30719	8	5.22876	10	6.53595	2	1.30719	1	0.653595
lpdA	Chromosome	947614..949011	1675.62	-0.0627866	-1.04448	0.84348	0.933663	protein_coding	16	3.44086	34	7.31183	49	10.5376	37	7.95699	34	7.31183	23	4.94624	27	5.80645	49	10.5376	8	1.72043	12	2.58065	14	3.01075	18	3.87097	20	4.30108	16	3.44086	29	6.23656	7	1.50538	21	4.51613	42	9.03226	7	1.50538	2	0.430108
nlpD	Chromosome	171913..172650	1743.34	0.0383484	1.02694	0.843948	0.933663	protein_coding	4	1.63265	21	8.57143	14	5.71429	26	10.6122	17	6.93878	18	7.34694	16	6.53061	18	7.34694	3	1.22449	2	0.816327	10	4.08163	12	4.89796	25	10.2041	10	4.08163	22	8.97959	0	0	14	5.71429	8	3.26531	4	1.63265	1	0.408163
dnaQ	Chromosome	610878..611576	893.045	0.0431174	1.03034	0.847252	0.935671	protein_coding	10	4.31034	23	9.91379	16	6.89655	11	4.74138	10	4.31034	15	6.46552	15	6.46552	19	8.18966	13	5.60345	6	2.58621	13	5.60345	9	3.87931	14	6.03448	14	6.03448	17	7.32759	3	1.2931	11	4.74138	10	4.31034	1	0.431034	2	0.862069
trpA	Chromosome	513211..513972	194.436	-0.0593848	-1.04202	0.847854	0.935671	protein_coding	11	4.34783	29	11.4625	19	7.50988	17	6.71937	14	5.5336	14	5.5336	16	6.32411	19	7.50988	11	4.34783	5	1.97628	9	3.55731	6	2.37154	11	4.34783	18	7.11462	19	7.50988	3	1.18577	12	4.74308	17	6.71937	3	1.18577	0	0
birA	Chromosome	116041..116595	158.915	0.0624751	1.04426	0.850289	0.935974	protein_coding	5	2.71739	22	11.9565	13	7.06522	14	7.6087	9	4.8913	6	3.26087	16	8.69565	10	5.43478	3	1.63043	2	1.08696	8	4.34783	7	3.80435	10	5.43478	7	3.80435	15	8.15217	3	1.63043	9	4.8913	17	9.23913	4	2.17391	4	2.17391
rplI	Chromosome	219098..219601	2187.28	-0.0409643	-1.0288	0.850558	0.935974	protein_coding	2	1.1976	24	14.3713	5	2.99401	17	10.1796	10	5.98802	4	2.39521	4	2.39521	14	8.38323	3	1.79641	4	2.39521	11	6.58683	6	3.59281	11	6.58683	9	5.38922	15	8.98204	0	0	11	6.58683	13	7.78443	4	2.39521	0	0
trxB	Chromosome	438267..439322	481.733	-0.0372177	-1.02613	0.851266	0.935974	protein_coding	26	7.40741	25	7.12251	19	5.41311	31	8.83191	25	7.12251	10	2.849	24	6.83761	34	9.68661	8	2.2792	4	1.1396	11	3.1339	11	3.1339	19	5.41311	17	4.8433	17	4.8433	8	2.2792	16	4.5584	35	9.97151	9	2.5641	2	0.569801
CTL0455	Chromosome	546305..547054	534.949	0.0423539	1.02979	0.853048	0.936085	protein_coding	11	4.41767	31	12.4498	26	10.4418	15	6.0241	20	8.03213	10	4.01606	9	3.61446	21	8.43373	10	4.01606	9	3.61446	6	2.40964	4	1.60643	10	4.01606	18	7.22892	25	10.0402	4	1.60643	8	3.21285	6	2.40964	4	1.60643	2	0.803213
CTL0458	Chromosome	550189..551037	358.126	-0.0402873	-1.02832	0.85423	0.936085	protein_coding	15	5.31915	39	13.8298	20	7.0922	13	4.60993	27	9.57447	17	6.02837	15	5.31915	14	4.96454	10	3.5461	13	4.60993	21	7.44681	5	1.77305	14	4.96454	13	4.60993	12	4.25532	2	0.70922	4	1.41844	18	6.38298	6	2.12766	4	1.41844
pcnB_1	Chromosome	complement(89651..90883)	532.931	-0.072492	-1.05153	0.855276	0.936085	protein_coding	26	6.34146	55	13.4146	31	7.56098	17	4.14634	29	7.07317	19	4.63415	16	3.90244	38	9.26829	7	1.70732	6	1.46341	16	3.90244	8	1.95122	29	7.07317	22	5.36585	34	8.29268	1	0.243902	28	6.82927	18	4.39024	6	1.46341	4	0.97561
incE	Chromosome	457866..458264	1165.07	0.0432294	1.03042	0.85701	0.936085	protein_coding	5	3.78788	19	14.3939	8	6.06061	14	10.6061	7	5.30303	5	3.78788	6	4.54545	15	11.3636	0	0	2	1.51515	5	3.78788	5	3.78788	7	5.30303	4	3.0303	4	3.0303	9	6.81818	3	2.27273	13	9.84848	1	0.757576	0	0
polA	Chromosome	complement(887219..889819)	2541.13	0.0412511	1.02901	0.857338	0.936085	protein_coding	42	4.84988	103	11.8938	42	4.84988	63	7.27483	61	7.04388	31	3.57968	38	4.38799	75	8.66051	24	2.77136	14	1.61663	53	6.12009	27	3.11778	55	6.35104	43	4.96536	74	8.54503	11	1.27021	39	4.50346	50	5.77367	17	1.96305	4	0.461894
oppB	Chromosome	542591..543532	206.862	0.0459232	1.03234	0.858378	0.936085	protein_coding	24	7.66773	50	15.9744	33	10.5431	13	4.15335	27	8.6262	15	4.79233	19	6.07029	22	7.02875	17	5.43131	2	0.638978	7	2.23642	8	2.55591	18	5.7508	9	2.8754	6	1.91693	9	2.8754	8	2.55591	18	5.7508	4	1.27796	4	1.27796
lepB	Chromosome	complement(346848..348734)	358.293	0.0607766	1.04303	0.858688	0.936085	protein_coding	44	7.00637	64	10.1911	44	7.00637	28	4.4586	42	6.6879	53	8.43949	37	5.89172	30	4.77707	30	4.77707	17	2.70701	25	3.98089	30	4.77707	35	5.57325	27	4.29936	32	5.09554	7	1.11465	28	4.4586	37	5.89172	14	2.2293	4	0.636943
CTL0509	Chromosome	606965..608179	92.3931	-0.0457823	-1.03224	0.863562	0.93871	protein_coding	22	5.44554	47	11.6337	43	10.6436	28	6.93069	28	6.93069	21	5.19802	26	6.43564	20	4.9505	14	3.46535	9	2.22772	13	3.21782	24	5.94059	24	5.94059	12	2.9703	23	5.69307	7	1.73267	16	3.9604	16	3.9604	9	2.22772	2	0.49505
sctU	Chromosome	complement(427793..428875)	863.694	-0.0319912	-1.02242	0.863835	0.93871	protein_coding	24	6.66667	40	11.1111	33	9.16667	28	7.77778	18	5	17	4.72222	17	4.72222	30	8.33333	11	3.05556	6	1.66667	13	3.61111	15	4.16667	35	9.72222	11	3.05556	25	6.94444	1	0.277778	11	3.05556	18	5	6	1.66667	1	0.277778
CTL0483	Chromosome	576273..577745	77.469	0.0636527	1.04511	0.864249	0.93871	protein_coding	39	7.95918	71	14.4898	46	9.38776	26	5.30612	37	7.55102	16	3.26531	20	4.08163	43	8.77551	18	3.67347	8	1.63265	11	2.2449	23	4.69388	19	3.87755	8	1.63265	11	2.2449	9	1.83673	13	2.65306	41	8.36735	15	3.06122	16	3.26531
pyrG	Chromosome	522865..524484	340.386	-0.0288857	-1.02022	0.865291	0.93871	protein_coding	18	3.33952	61	11.3173	34	6.30798	39	7.23562	38	7.05009	32	5.93692	19	3.52505	35	6.49351	18	3.33952	21	3.8961	18	3.33952	18	3.33952	29	5.38033	25	4.63822	44	8.16327	16	2.96846	25	4.63822	34	6.30798	12	2.22635	3	0.556586
CTL0744	Chromosome	878760..879125	34.425	-0.114712	-1.08276	0.868962	0.941551	protein_coding	5	4.13223	19	15.7025	10	8.26446	10	8.26446	17	14.0496	9	7.43802	7	5.78512	13	10.7438	3	2.47934	2	1.65289	4	3.30579	1	0.826446	0	0	1	0.826446	2	1.65289	2	1.65289	7	5.78512	6	4.95868	2	1.65289	1	0.826446
CTL0385	Chromosome	467365..468066	350.88	-0.0352625	-1.02474	0.870104	0.941649	protein_coding	10	4.29185	28	12.0172	15	6.43777	17	7.29614	22	9.44206	12	5.15021	11	4.72103	15	6.43777	5	2.14592	5	2.14592	13	5.5794	4	1.71674	12	5.15021	16	6.86695	11	4.72103	2	0.858369	11	4.72103	17	7.29614	7	3.00429	0	0
tufA	Chromosome	complement(680449..681633)	2943.78	0.0351847	1.02469	0.872163	0.94173	protein_coding	14	3.5533	27	6.85279	30	7.61421	38	9.64467	14	3.5533	18	4.56853	27	6.85279	27	6.85279	9	2.28426	10	2.53807	9	2.28426	12	3.04569	22	5.58376	22	5.58376	36	9.13706	4	1.01523	24	6.09137	38	9.64467	13	3.29949	0	0
nusA	Chromosome	complement(434891..436195)	1954	0.0505903	1.03569	0.872284	0.94173	protein_coding	10	2.30415	37	8.52535	42	9.67742	38	8.75576	25	5.76037	16	3.68664	10	2.30415	32	7.37327	17	3.91705	6	1.38249	23	5.29954	15	3.45622	31	7.14286	26	5.99078	45	10.3687	3	0.691244	26	5.99078	26	5.99078	6	1.38249	0	0
CTL0523	Chromosome	complement(622179..622466)	369.987	0.0485267	1.03421	0.873632	0.942049	protein_coding	3	3.15789	21	22.1053	5	5.26316	3	3.15789	7	7.36842	4	4.21053	1	1.05263	5	5.26316	7	7.36842	1	1.05263	6	6.31579	3	3.15789	4	4.21053	2	2.10526	11	11.5789	4	4.21053	6	6.31579	0	0	1	1.05263	1	1.05263
pcnB_2	Chromosome	786593..787870	481.026	-0.0388345	-1.02728	0.877132	0.942748	protein_coding	31	7.29412	56	13.1765	28	6.58824	18	4.23529	35	8.23529	15	3.52941	27	6.35294	23	5.41176	18	4.23529	9	2.11765	14	3.29412	16	3.76471	30	7.05882	20	4.70588	29	6.82353	6	1.41176	28	6.58824	13	3.05882	7	1.64706	2	0.470588
gyrB	Chromosome	complement(36252..38069)	82.2707	0.0460585	1.03244	0.877574	0.942748	protein_coding	40	6.61157	65	10.7438	43	7.10744	30	4.95868	50	8.26446	16	2.64463	40	6.61157	32	5.28926	19	3.1405	18	2.97521	21	3.47107	28	4.6281	53	8.76033	28	4.6281	45	7.43802	4	0.661157	25	4.13223	40	6.61157	8	1.32231	0	0
CTL0053	Chromosome	65083..66534	170.055	0.0450348	1.03171	0.878457	0.942748	protein_coding	25	5.17598	40	8.28157	29	6.00414	37	7.66046	42	8.69565	21	4.34783	24	4.96894	32	6.62526	19	3.93375	11	2.27743	17	3.51967	16	3.31263	29	6.00414	23	4.7619	38	7.86749	11	2.27743	22	4.55487	34	7.03934	8	1.65631	5	1.0352
rpsL	Chromosome	complement(826746..827135)	1059.56	-0.0361431	-1.02537	0.878494	0.942748	protein_coding	0	0	10	7.75194	6	4.65116	11	8.52713	8	6.20155	7	5.42636	4	3.10078	9	6.97674	4	3.10078	3	2.32558	9	6.97674	6	4.65116	16	12.4031	2	1.55039	5	3.87597	2	1.55039	14	10.8527	11	8.52713	1	0.775194	1	0.775194
CTL0140	Chromosome	185041..185493	926.912	0.0375386	1.02636	0.881303	0.94463	protein_coding	15	10	9	6	9	6	11	7.33333	6	4	7	4.66667	7	4.66667	8	5.33333	4	2.66667	5	3.33333	4	2.66667	5	3.33333	11	7.33333	7	4.66667	19	12.6667	3	2	6	4	10	6.66667	2	1.33333	2	1.33333
CTL0884	Chromosome	1020329..1022845	2205.4	0.0342345	1.02401	0.883562	0.945348	protein_coding	42	5.01193	90	10.7399	52	6.20525	49	5.84726	76	9.06921	25	2.98329	58	6.92124	65	7.75656	25	2.98329	7	0.835322	62	7.39857	60	7.1599	44	5.2506	46	5.48926	49	5.84726	4	0.477327	24	2.86396	38	4.53461	18	2.14797	4	0.477327
secG	Chromosome	complement(721992..722300)	285.391	0.053214	1.03757	0.884086	0.945348	protein_coding	8	7.84314	19	18.6275	5	4.90196	10	9.80392	9	8.82353	3	2.94118	4	3.92157	5	4.90196	3	2.94118	0	0	4	3.92157	1	0.980392	4	3.92157	4	3.92157	7	6.86275	4	3.92157	1	0.980392	10	9.80392	0	0	1	0.980392
CTL0868	Chromosome	complement(1002641..1003867)	351.618	0.0352408	1.02473	0.885901	0.94616	protein_coding	21	5.14706	47	11.5196	26	6.37255	34	8.33333	22	5.39216	29	7.10784	15	3.67647	32	7.84314	17	4.16667	7	1.71569	16	3.92157	10	2.45098	26	6.37255	13	3.18627	24	5.88235	10	2.45098	17	4.16667	27	6.61765	11	2.69608	4	0.980392
greA	Chromosome	3010..5157	646.169	-0.0345868	-1.02426	0.887197	0.946414	protein_coding	38	5.31469	90	12.5874	40	5.59441	54	7.55245	53	7.41259	23	3.21678	22	3.07692	51	7.13287	13	1.81818	8	1.11888	30	4.1958	22	3.07692	63	8.81119	41	5.73427	70	9.79021	8	1.11888	30	4.1958	36	5.03497	12	1.67832	11	1.53846
CTL0604	Chromosome	718109..719809	163.011	-0.0331069	-1.02321	0.888273	0.946433	protein_coding	20	3.53357	94	16.6078	34	6.00707	21	3.71025	54	9.54064	25	4.41696	37	6.5371	55	9.71731	27	4.77032	10	1.76678	28	4.947	14	2.4735	30	5.30035	19	3.35689	42	7.42049	6	1.06007	25	4.41696	15	2.65018	9	1.59011	1	0.176678
atoC	Chromosome	861219..862379	102.682	-0.0317344	-1.02224	0.890242	0.947301	protein_coding	18	4.66321	49	12.6943	35	9.06736	13	3.36788	29	7.51295	23	5.95855	19	4.92228	30	7.77202	8	2.07254	13	3.36788	18	4.66321	18	4.66321	22	5.69948	18	4.66321	26	6.73575	4	1.03627	17	4.40415	18	4.66321	7	1.81347	1	0.259067
CTL0699	Chromosome	827377..827715	49.5211	-0.0855616	-1.0611	0.891204	0.947301	protein_coding	13	11.6071	15	13.3929	9	8.03571	9	8.03571	7	6.25	8	7.14286	9	8.03571	7	6.25	2	1.78571	1	0.892857	5	4.46429	7	6.25	4	3.57143	0	0	2	1.78571	3	2.67857	3	2.67857	3	2.67857	4	3.57143	1	0.892857
tRNA-Tyr	Chromosome	481169..481251	126.531	0.111161	1.0801	0.893195	0.947489	tRNA
CTL0891	Chromosome	1033001..1033984	705.423	0.0557967	1.03943	0.894533	0.947489	protein_coding	15	4.58716	22	6.72783	19	5.8104	14	4.28135	16	4.89297	17	5.19878	13	3.97554	22	6.72783	18	5.50459	9	2.75229	11	3.36391	16	4.89297	23	7.03364	17	5.19878	29	8.8685	18	5.50459	18	5.50459	18	5.50459	8	2.44648	4	1.22324
CTL0674	Chromosome	805756..806637	92.1185	0.0425079	1.0299	0.894557	0.947489	protein_coding	14	4.77816	44	15.0171	41	13.9932	20	6.82594	34	11.6041	14	4.77816	8	2.73038	22	7.50853	13	4.43686	7	2.38908	3	1.02389	9	3.07167	7	2.38908	6	2.04778	5	1.70648	7	2.38908	5	1.70648	18	6.14334	12	4.09556	4	1.36519
CTL0157	Chromosome	complement(202608..202859)	62.2158	-0.0811392	-1.05785	0.903427	0.955753	protein_coding	7	8.43373	12	14.4578	9	10.8434	5	6.0241	5	6.0241	3	3.61446	2	2.40964	2	2.40964	3	3.61446	2	2.40964	2	2.40964	2	2.40964	5	6.0241	2	2.40964	1	1.20482	3	3.61446	6	7.22892	7	8.43373	3	3.61446	2	2.40964
uvrA	Chromosome	694273..699633	92.0302	-0.0273105	-1.01911	0.906916	0.958311	protein_coding	76	4.25532	237	13.2699	127	7.11086	89	4.9832	162	9.07055	113	6.32699	120	6.71892	104	5.82307	56	3.1355	59	3.30347	86	4.81523	64	3.58343	91	5.09518	69	3.86338	102	5.71109	36	2.01568	59	3.30347	113	6.32699	17	0.951848	6	0.335946
grpE	Chromosome	769600..770172	1615.28	-0.0259006	-1.01812	0.911226	0.960655	protein_coding	7	3.68421	15	7.89474	10	5.26316	9	4.73684	12	6.31579	9	4.73684	11	5.78947	14	7.36842	5	2.63158	1	0.526316	13	6.84211	11	5.78947	15	7.89474	5	2.63158	31	16.3158	0	0	6	3.15789	8	4.21053	7	3.68421	1	0.526316
CTL0226	Chromosome	complement(281710..282309)	1218.22	-0.0217306	-1.01518	0.911505	0.960655	protein_coding	8	4.0201	39	19.598	13	6.53266	13	6.53266	20	10.0503	9	4.52261	15	7.53769	20	10.0503	2	1.00503	0	0	12	6.03015	5	2.51256	5	2.51256	2	1.00503	2	1.00503	7	3.51759	4	2.01005	12	6.03015	7	3.51759	4	2.01005
alaS	Chromosome	complement(152810..155437)	518.428	0.0236461	1.01653	0.912354	0.960655	protein_coding	45	5.14286	88	10.0571	54	6.17143	48	5.48571	61	6.97143	23	2.62857	65	7.42857	66	7.54286	26	2.97143	22	2.51429	34	3.88571	39	4.45714	55	6.28571	53	6.05714	66	7.54286	12	1.37143	41	4.68571	60	6.85714	11	1.25714	6	0.685714
CTL0475	Chromosome	complement(569159..569545)	115.757	-0.0388194	-1.02727	0.913669	0.960909	protein_coding	4	3.125	21	16.4062	5	3.90625	13	10.1562	14	10.9375	0	0	3	2.34375	10	7.8125	1	0.78125	1	0.78125	5	3.90625	2	1.5625	8	6.25	4	3.125	8	6.25	6	4.6875	9	7.03125	10	7.8125	4	3.125	0	0
thrS	Chromosome	972560..974467	524.855	0.0211043	1.01474	0.91913	0.964142	protein_coding	31	4.88189	69	10.8661	40	6.29921	31	4.88189	40	6.29921	31	4.88189	35	5.51181	45	7.08661	19	2.99213	26	4.09449	31	4.88189	20	3.14961	32	5.03937	31	4.88189	55	8.66142	7	1.10236	33	5.19685	33	5.19685	16	2.51969	10	1.5748
CTL0681	Chromosome	810043..810528	591.866	-0.0243097	-1.01699	0.921476	0.964142	protein_coding	8	4.96894	23	14.2857	9	5.59006	12	7.45342	14	8.69565	7	4.34783	7	4.34783	10	6.21118	6	3.72671	6	3.72671	15	9.31677	1	0.621118	4	2.48447	16	9.93789	11	6.8323	0	0	6	3.72671	3	1.86335	3	1.86335	0	0
dapA	Chromosome	complement(730644..731504)	2288.88	-0.0185291	-1.01293	0.921509	0.964142	protein_coding	11	3.84615	35	12.2378	18	6.29371	24	8.39161	26	9.09091	16	5.59441	13	4.54545	23	8.04196	5	1.74825	2	0.699301	10	3.4965	10	3.4965	10	3.4965	14	4.8951	14	4.8951	8	2.7972	15	5.24476	20	6.99301	5	1.74825	7	2.44755
CTL0232	Chromosome	288258..289523	287.045	0.0222581	1.01555	0.921999	0.964142	protein_coding	21	4.98812	66	15.677	36	8.55107	43	10.2138	32	7.60095	13	3.08789	15	3.56295	35	8.31354	8	1.90024	11	2.61283	3	0.712589	13	3.08789	12	2.85036	16	3.80048	11	2.61283	10	2.3753	15	3.56295	33	7.83848	18	4.27553	10	2.3753
rplL	Chromosome	complement(677290..677682)	4558.68	0.0177968	1.01241	0.922129	0.964142	protein_coding	1	0.769231	16	12.3077	2	1.53846	16	12.3077	7	5.38462	5	3.84615	11	8.46154	20	15.3846	0	0	0	0	3	2.30769	0	0	16	12.3077	6	4.61538	16	12.3077	0	0	1	0.769231	8	6.15385	1	0.769231	1	0.769231
CTL0095	Chromosome	complement(116602..117741)	164.646	0.0243941	1.01705	0.925094	0.964568	protein_coding	22	5.80475	53	13.9842	33	8.70712	39	10.2902	34	8.97098	16	4.22164	11	2.90237	22	5.80475	19	5.01319	9	2.37467	10	2.63852	7	1.84697	19	5.01319	8	2.11082	8	2.11082	8	2.11082	14	3.69393	29	7.65172	10	2.63852	8	2.11082
CTL0065	Chromosome	78483..79661	335.616	-0.0242233	-1.01693	0.925218	0.964568	protein_coding	19	4.84694	47	11.9898	24	6.12245	25	6.37755	37	9.43878	16	4.08163	12	3.06122	20	5.10204	12	3.06122	12	3.06122	22	5.61224	7	1.78571	21	5.35714	24	6.12245	31	7.90816	3	0.765306	30	7.65306	13	3.31633	11	2.80612	6	1.53061
serS	Chromosome	complement(120619..121905)	751.112	-0.0185924	-1.01297	0.928054	0.964568	protein_coding	18	4.20561	57	13.3178	18	4.20561	28	6.54206	21	4.90654	25	5.84112	20	4.6729	32	7.47664	12	2.80374	11	2.57009	28	6.54206	15	3.50467	26	6.07477	22	5.14019	34	7.94393	5	1.16822	21	4.90654	23	5.37383	8	1.86916	4	0.934579
pgk	Chromosome	74711..75922	1059.4	-0.0218981	-1.01529	0.92861	0.964568	protein_coding	16	3.97022	44	10.9181	23	5.7072	38	9.42928	30	7.44417	22	5.45906	10	2.48139	41	10.1737	8	1.98511	13	3.22581	15	3.72208	6	1.48883	22	5.45906	20	4.96278	28	6.94789	5	1.24069	15	3.72208	39	9.67742	6	1.48883	2	0.496278
CTL0477A	Chromosome	complement(571436..571804)	81.6394	-0.0419316	-1.02949	0.929017	0.964568	protein_coding	6	4.91803	18	14.7541	7	5.7377	13	10.6557	12	9.83607	0	0	3	2.45902	9	7.37705	5	4.09836	3	2.45902	4	3.27869	5	4.09836	5	4.09836	3	2.45902	6	4.91803	2	1.63934	6	4.91803	13	10.6557	1	0.819672	1	0.819672
sohB	Chromosome	complement(889836..890831)	1394.68	0.0220018	1.01537	0.93003	0.964568	protein_coding	19	5.74018	33	9.96979	22	6.64653	28	8.45921	24	7.25076	11	3.32326	11	3.32326	31	9.36556	10	3.02115	4	1.20846	16	4.83384	10	3.02115	22	6.64653	13	3.92749	18	5.43807	6	1.81269	11	3.32326	35	10.574	3	0.906344	4	1.20846
CTL0152	Chromosome	199370..200419	7024.45	-0.0180436	-1.01259	0.931129	0.964568	protein_coding	19	5.44413	41	11.7479	17	4.87106	22	6.30372	36	10.3152	12	3.4384	9	2.5788	27	7.73639	9	2.5788	6	1.7192	21	6.01719	15	4.29799	13	3.72493	19	5.44413	35	10.0287	7	2.00573	20	5.73066	12	3.4384	6	1.7192	3	0.859599
gspG	Chromosome	complement(957471..957800)	326.987	-0.0268153	-1.01876	0.932139	0.964568	protein_coding	3	2.75229	11	10.0917	8	7.33945	9	8.25688	5	4.58716	0	0	2	1.83486	8	7.33945	2	1.83486	0	0	4	3.66972	6	5.50459	12	11.0092	7	6.42202	8	7.33945	2	1.83486	4	3.66972	10	9.17431	6	5.50459	2	1.83486
CTL0216	Chromosome	275350..275841	62.9401	-0.0350226	-1.02457	0.932784	0.964568	protein_coding	6	3.68098	15	9.20245	11	6.74847	8	4.90798	6	3.68098	6	3.68098	4	2.45399	16	9.81595	4	2.45399	5	3.06748	6	3.68098	5	3.06748	12	7.36196	8	4.90798	15	9.20245	9	5.52147	9	5.52147	10	6.13497	5	3.06748	3	1.84049
ftsY	Chromosome	complement(243695..244549)	309.834	0.0177676	1.01239	0.933313	0.964568	protein_coding	19	6.69014	33	11.6197	17	5.98592	16	5.6338	18	6.33803	11	3.87324	21	7.39437	23	8.09859	6	2.11268	7	2.46479	7	2.46479	9	3.16901	19	6.69014	16	5.6338	17	5.98592	5	1.76056	15	5.28169	21	7.39437	3	1.05634	1	0.352113
CTL0564	Chromosome	complement(667445..667816)	1981.6	-0.015492	-1.0108	0.93837	0.966347	protein_coding	11	8.94309	15	12.1951	5	4.06504	11	8.94309	9	7.31707	3	2.43902	0	0	11	8.94309	3	2.43902	1	0.813008	4	3.25203	4	3.25203	4	3.25203	7	5.69106	8	6.50407	10	8.13008	8	6.50407	6	4.87805	3	2.43902	0	0
rho	Chromosome	complement(885226..886620)	2898.05	0.0175857	1.01226	0.938563	0.966347	protein_coding	14	3.01724	52	11.2069	33	7.11207	37	7.97414	25	5.38793	22	4.74138	25	5.38793	33	7.11207	8	1.72414	10	2.15517	13	2.80172	15	3.23276	36	7.75862	24	5.17241	45	9.69828	0	0	32	6.89655	32	6.89655	8	1.72414	0	0
gcpE	Chromosome	complement(387815..389623)	166.959	-0.0179548	-1.01252	0.93985	0.966347	protein_coding	18	2.99003	64	10.6312	44	7.30897	49	8.13953	42	6.97674	29	4.81728	37	6.14618	35	5.81395	15	2.49169	18	2.99003	20	3.32226	22	3.65449	29	4.81728	31	5.1495	42	6.97674	17	2.82392	29	4.81728	42	6.97674	14	2.32558	5	0.830565
CTL0178	Chromosome	228403..228723	154.203	0.0274776	1.01923	0.940027	0.966347	protein_coding	5	4.71698	12	11.3208	9	8.49057	7	6.60377	8	7.54717	4	3.77358	2	1.88679	2	1.88679	0	0	1	0.943396	6	5.66038	1	0.943396	3	2.83019	7	6.60377	11	10.3774	7	6.60377	10	9.43396	7	6.60377	2	1.88679	2	1.88679
nfo	Chromosome	1031026..1031892	510.081	-0.0180746	-1.01261	0.940468	0.966347	protein_coding	14	4.86111	33	11.4583	21	7.29167	12	4.16667	20	6.94444	16	5.55556	14	4.86111	25	8.68056	7	2.43056	10	3.47222	13	4.51389	10	3.47222	10	3.47222	13	4.51389	17	5.90278	8	2.77778	12	4.16667	23	7.98611	7	2.43056	3	1.04167
pyrH	Chromosome	complement(55810..56547)	4009.79	-0.0239042	-1.01671	0.942557	0.966347	protein_coding	5	2.04082	28	11.4286	14	5.71429	20	8.16327	21	8.57143	7	2.85714	11	4.4898	27	11.0204	5	2.04082	3	1.22449	10	4.08163	8	3.26531	12	4.89796	16	6.53061	13	5.30612	5	2.04082	12	4.89796	19	7.7551	9	3.67347	0	0
CTL0406	Chromosome	495789..497300	364.806	0.0123743	1.00861	0.942594	0.966347	protein_coding	30	5.96421	58	11.5308	35	6.95825	42	8.3499	56	11.1332	21	4.17495	11	2.18688	29	5.76541	19	3.77734	10	1.98807	23	4.57256	11	2.18688	25	4.97018	23	4.57256	32	6.36183	5	0.994036	21	4.17495	34	6.75944	12	2.38569	6	1.19284
miaA	Chromosome	179116..180135	242.8	0.0159645	1.01113	0.943974	0.966655	protein_coding	15	4.42478	35	10.3245	20	5.89971	19	5.60472	31	9.14454	15	4.42478	18	5.30973	24	7.07965	12	3.53982	8	2.35988	15	4.42478	7	2.0649	22	6.48968	19	5.60472	20	5.89971	6	1.76991	17	5.01475	23	6.78466	8	2.35988	5	1.47493
CTL0548	Chromosome	complement(648581..649048)	252.075	0.0152134	1.0106	0.955901	0.977175	protein_coding	9	5.80645	21	13.5484	5	3.22581	14	9.03226	7	4.51613	4	2.58065	3	1.93548	11	7.09677	2	1.29032	8	5.16129	7	4.51613	3	1.93548	8	5.16129	10	6.45161	11	7.09677	4	2.58065	12	7.74194	10	6.45161	2	1.29032	4	2.58065
pckA	Chromosome	99225..101024	794.266	-0.0125526	-1.00874	0.95784	0.977175	protein_coding	27	4.50751	54	9.01503	27	4.50751	33	5.50918	36	6.01002	39	6.51085	34	5.67613	51	8.51419	13	2.17028	17	2.83806	18	3.00501	21	3.50584	22	3.67279	29	4.8414	37	6.17696	16	2.67112	29	4.8414	56	9.34891	22	3.67279	18	3.00501
ribH	Chromosome	124427..124900	237.917	-0.0141693	-1.00987	0.95787	0.977175	protein_coding	9	5.73248	13	8.28025	11	7.00637	13	8.28025	14	8.9172	9	5.73248	7	4.4586	19	12.1019	1	0.636943	3	1.91083	3	1.91083	3	1.91083	8	5.09554	6	3.82166	8	5.09554	5	3.18471	5	3.18471	15	9.55414	4	2.54777	1	0.636943
CTL0511	Chromosome	complement(609313..610059)	805.496	-0.011814	-1.00822	0.958615	0.977175	protein_coding	9	3.62903	29	11.6935	11	4.43548	20	8.06452	19	7.66129	2	0.806452	11	4.43548	13	5.24194	9	3.62903	8	3.22581	8	3.22581	13	5.24194	9	3.62903	17	6.85484	16	6.45161	3	1.20968	19	7.66129	21	8.46774	9	3.62903	2	0.806452
clpC	Chromosome	636430..638994	3803.79	0.0108973	1.00758	0.960153	0.977422	protein_coding	23	2.69321	96	11.2412	58	6.79157	56	6.55738	47	5.50351	32	3.74707	38	4.44965	68	7.96253	17	1.99063	22	2.57611	35	4.09836	25	2.9274	64	7.49415	40	4.68384	91	10.6557	5	0.58548	54	6.32319	62	7.25995	20	2.34192	1	0.117096
glyQ	Chromosome	complement(211154..214165)	463.804	0.0118957	1.00828	0.961041	0.977422	protein_coding	44	4.38684	131	13.0608	71	7.07876	50	4.98504	82	8.17547	53	5.28415	64	6.38086	73	7.27817	30	2.99103	24	2.39282	54	5.38385	35	3.48953	42	4.18744	49	4.88534	61	6.08175	12	1.19641	47	4.68594	51	5.08475	15	1.49551	15	1.49551
rpsP	Chromosome	353522..353872	526.443	-0.0114275	-1.00795	0.963285	0.977561	protein_coding	1	0.862069	12	10.3448	3	2.58621	10	8.62069	3	2.58621	3	2.58621	1	0.862069	17	14.6552	7	6.03448	2	1.72414	8	6.89655	3	2.58621	11	9.48276	3	2.58621	8	6.89655	0	0	14	12.069	7	6.03448	1	0.862069	2	1.72414
uhpC	Chromosome	929754..931124	6650.09	0.00937486	1.00652	0.963362	0.977561	protein_coding	40	8.77193	50	10.9649	40	8.77193	22	4.82456	33	7.23684	17	3.72807	26	5.70175	32	7.01754	17	3.72807	9	1.97368	9	1.97368	10	2.19298	21	4.60526	14	3.07018	18	3.94737	5	1.09649	15	3.28947	44	9.64912	12	2.63158	22	4.82456
CTL0749	Chromosome	complement(882625..883359)	381.212	-0.0101365	-1.00705	0.965974	0.979101	protein_coding	9	3.68852	27	11.0656	13	5.32787	22	9.01639	16	6.55738	14	5.7377	7	2.86885	14	5.7377	9	3.68852	11	4.5082	7	2.86885	6	2.45902	9	3.68852	17	6.96721	15	6.14754	3	1.22951	15	6.14754	18	7.37705	6	2.45902	6	2.45902
CTL0650	Chromosome	768425..769603	2431.14	0.0100215	1.00697	0.97577	0.98637	protein_coding	21	5.35714	54	13.7755	19	4.84694	21	5.35714	33	8.41837	21	5.35714	24	6.12245	17	4.33673	18	4.59184	5	1.27551	22	5.61224	14	3.57143	22	5.61224	18	4.59184	30	7.65306	7	1.78571	22	5.61224	16	4.08163	7	1.78571	1	0.255102
hemA	Chromosome	38449..39456	214.262	0.00649689	1.00451	0.975833	0.98637	protein_coding	18	5.37313	40	11.9403	16	4.77612	26	7.76119	21	6.26866	12	3.58209	8	2.38806	25	7.46269	14	4.1791	11	3.28358	24	7.16418	7	2.08955	10	2.98507	15	4.47761	25	7.46269	7	2.08955	31	9.25373	17	5.07463	4	1.19403	4	1.19403
CTL0272	Chromosome	340798..342099	3343.81	0.00625394	1.00434	0.976451	0.98637	protein_coding	18	4.15704	45	10.3926	20	4.61894	50	11.5473	30	6.92841	20	4.61894	14	3.23326	42	9.69977	12	2.77136	6	1.38568	15	3.4642	12	2.77136	40	9.23788	20	4.61894	37	8.54503	6	1.38568	16	3.69515	23	5.31178	4	0.923788	3	0.692841
oppF	Chromosome	545250..545993	174.606	0.00663895	1.00461	0.98099	0.989837	protein_coding	9	3.64372	33	13.3603	25	10.1215	9	3.64372	20	8.09717	14	5.66802	13	5.26316	20	8.09717	4	1.61943	7	2.83401	14	5.66802	7	2.83401	17	6.88259	12	4.8583	11	4.45344	4	1.61943	9	3.64372	10	4.04858	8	3.23887	1	0.404858
mfd	Chromosome	complement(149595..152834)	314.805	-0.00426232	-1.00296	0.982146	0.989888	protein_coding	55	5.09731	123	11.3994	88	8.1557	48	4.44856	81	7.50695	59	5.46803	57	5.28267	83	7.69231	34	3.15107	32	2.96571	38	3.52178	29	2.68767	71	6.58017	61	5.65338	77	7.13624	12	1.11214	52	4.81928	56	5.18999	19	1.76089	4	0.370714
CTL0603	Chromosome	717537..718127	465.076	-0.00587403	-1.00408	0.984578	0.99073	protein_coding	9	4.59184	19	9.69388	14	7.14286	20	10.2041	21	10.7143	7	3.57143	9	4.59184	8	4.08163	7	3.57143	3	1.53061	8	4.08163	8	4.08163	11	5.61224	8	4.08163	14	7.14286	4	2.04082	9	4.59184	12	6.12245	3	1.53061	2	1.02041
CTL0600	Chromosome	713935..714849	142.044	0.00513678	1.00357	0.985196	0.99073	protein_coding	14	4.60526	26	8.55263	23	7.56579	16	5.26316	19	6.25	13	4.27632	17	5.59211	21	6.90789	13	4.27632	16	5.26316	12	3.94737	11	3.61842	14	4.60526	15	4.93421	22	7.23684	6	1.97368	20	6.57895	19	6.25	5	1.64474	2	0.657895
CTL0358	Chromosome	440781..441677	346.534	-0.00398991	-1.00277	0.986818	0.991248	protein_coding	24	8.05369	34	11.4094	14	4.69799	21	7.04698	24	8.05369	11	3.69128	11	3.69128	19	6.37584	14	4.69799	6	2.01342	14	4.69799	7	2.34899	18	6.04027	23	7.71812	18	6.04027	2	0.671141	12	4.02685	16	5.36913	6	2.01342	4	1.34228
gp6D	Chromosome	975691..976482	572.105	-0.00324722	-1.00225	0.989392	0.992279	protein_coding	12	4.56274	41	15.5894	10	3.80228	7	2.6616	20	7.60456	9	3.42205	16	6.08365	12	4.56274	8	3.04183	5	1.90114	18	6.84411	13	4.94297	22	8.36502	7	2.6616	27	10.2662	2	0.760456	21	7.98479	10	3.80228	2	0.760456	1	0.380228
htrA	Chromosome	246808..248301	776.777	0.00220508	1.00153	0.990061	0.992279	protein_coding	19	3.82294	42	8.4507	35	7.04225	55	11.0664	34	6.84105	21	4.22535	24	4.82897	40	8.04829	10	2.01207	5	1.00604	27	5.4326	22	4.42656	29	5.83501	26	5.23139	26	5.23139	4	0.804829	21	4.22535	48	9.65795	8	1.60966	1	0.201207
nrdA	Chromosome	254153..257296	875.687	0.00251193	1.00174	0.993356	0.994467	protein_coding	37	3.53391	95	9.07354	69	6.59026	63	6.01719	67	6.39924	27	2.5788	58	5.53964	86	8.21394	41	3.91595	25	2.38777	42	4.01146	41	3.91595	65	6.20821	70	6.68577	80	7.64088	19	1.81471	64	6.1127	53	5.06208	28	2.67431	17	1.62369
CTL0261	Chromosome	complement(328614..329183)	41.45	0.00283645	1.00197	0.995349	0.995349	protein_coding	16	8.46561	24	12.6984	15	7.93651	10	5.29101	23	12.1693	16	8.46561	9	4.7619	23	12.1693	4	2.1164	4	2.1164	6	3.1746	2	1.0582	8	4.2328	2	1.0582	4	2.1164	6	3.1746	4	2.1164	9	4.7619	3	1.5873	1	0.529101
tRNA_1	Chromosome	5166..5238	0	#N/A	#N/A	#N/A	#N/A	tRNA
tRNA-Ala_1	Chromosome	complement(5166..5238)	0	#N/A	#N/A	#N/A	#N/A	tRNA
tRNA-Arg_1	Chromosome	32412..32484	0	#N/A	#N/A	#N/A	#N/A	tRNA
tRNA_2	Chromosome	complement(32412..32484)	0	#N/A	#N/A	#N/A	#N/A	tRNA
tRNA-Thr_1	Chromosome	53142..53214	0	#N/A	#N/A	#N/A	#N/A	tRNA
tRNA_3	Chromosome	complement(53142..53214)	0	#N/A	#N/A	#N/A	#N/A	tRNA
tRNA_4	Chromosome	55008..55080	0	#N/A	#N/A	#N/A	#N/A	tRNA
tRNA-Lys	Chromosome	complement(55008..55080)	0	#N/A	#N/A	#N/A	#N/A	tRNA
tRNA_5	Chromosome	55097..55171	0	#N/A	#N/A	#N/A	#N/A	tRNA
tRNA_6	Chromosome	58336..58406	0	#N/A	#N/A	#N/A	#N/A	tRNA
tRNA-Gly_1	Chromosome	complement(58336..58406)	0	#N/A	#N/A	#N/A	#N/A	tRNA
tRNA_8	Chromosome	133365..133438	0	#N/A	#N/A	#N/A	#N/A	tRNA
PK-G12rRNA_1	Chromosome	complement(138099..138206)	0	#N/A	#N/A	#N/A	#N/A	rRNA
PK-G12rRNA_2	Chromosome	complement(160143..160250)	0	#N/A	#N/A	#N/A	#N/A	rRNA
5S_rRNA_2	Chromosome	complement(160868..160982)	0	#N/A	#N/A	#N/A	#N/A	rRNA
tRNA_9	Chromosome	167776..167846	0	#N/A	#N/A	#N/A	#N/A	tRNA
tRNA-Cys	Chromosome	complement(167776..167846)	0	#N/A	#N/A	#N/A	#N/A	tRNA
tRNA_10	Chromosome	complement(216887..216958)	0	#N/A	#N/A	#N/A	#N/A	tRNA
tRNA_11	Chromosome	259299..259372	0	#N/A	#N/A	#N/A	#N/A	tRNA
tRNA_12	Chromosome	complement(264109..264193)	0	#N/A	#N/A	#N/A	#N/A	tRNA
tRNA_13	Chromosome	complement(297883..297964)	0	#N/A	#N/A	#N/A	#N/A	tRNA
tRNA_14	Chromosome	364905..364976	0	#N/A	#N/A	#N/A	#N/A	tRNA
tRNA_15	Chromosome	391259..391333	0	#N/A	#N/A	#N/A	#N/A	tRNA
tRNA-Pro_1	Chromosome	complement(391259..391333)	0	#N/A	#N/A	#N/A	#N/A	tRNA
tRNA_16	Chromosome	complement(481086..481158)	0	#N/A	#N/A	#N/A	#N/A	tRNA
tRNA_17	Chromosome	complement(481169..481251)	0	#N/A	#N/A	#N/A	#N/A	tRNA
tRNA_18	Chromosome	520777..520850	0	#N/A	#N/A	#N/A	#N/A	tRNA
tRNA-Ile	Chromosome	complement(520777..520850)	0	#N/A	#N/A	#N/A	#N/A	tRNA
tRNA_19	Chromosome	520856..520928	0	#N/A	#N/A	#N/A	#N/A	tRNA
tRNA-Ala_2	Chromosome	complement(520856..520928)	0	#N/A	#N/A	#N/A	#N/A	tRNA
tRNA_20	Chromosome	552720..552793	0	#N/A	#N/A	#N/A	#N/A	tRNA
tRNA-Met_1	Chromosome	complement(552720..552793)	0	#N/A	#N/A	#N/A	#N/A	tRNA
tRNA_22	Chromosome	568726..568799	0	#N/A	#N/A	#N/A	#N/A	tRNA
tRNA_23	Chromosome	568807..568879	0	#N/A	#N/A	#N/A	#N/A	tRNA
Bacteria_small_SRP	Chromosome	604998..605096	0	#N/A	#N/A	#N/A	#N/A	ncRNA
tRNA_24	Chromosome	680336..680408	0	#N/A	#N/A	#N/A	#N/A	tRNA
tRNA-Trp	Chromosome	complement(680336..680408)	0	#N/A	#N/A	#N/A	#N/A	tRNA
tRNA_25	Chromosome	681679..681750	0	#N/A	#N/A	#N/A	#N/A	tRNA
tRNA-Met_3	Chromosome	686973..687045	0	#N/A	#N/A	#N/A	#N/A	tRNA
tRNA_26	Chromosome	complement(686973..687045)	0	#N/A	#N/A	#N/A	#N/A	tRNA
tRNA_29	Chromosome	808572..808644	0	#N/A	#N/A	#N/A	#N/A	tRNA
tRNA-Phe	Chromosome	complement(808572..808644)	0	#N/A	#N/A	#N/A	#N/A	tRNA
tRNA_30	Chromosome	complement(859647..859729)	0	#N/A	#N/A	#N/A	#N/A	tRNA
tRNA-Arg_2	Chromosome	862446..862519	0	#N/A	#N/A	#N/A	#N/A	tRNA
tRNA_32	Chromosome	864573..864654	0	#N/A	#N/A	#N/A	#N/A	tRNA
tRNA-Leu_3	Chromosome	complement(864573..864654)	0	#N/A	#N/A	#N/A	#N/A	tRNA
tRNA_33	Chromosome	893493..893581	0	#N/A	#N/A	#N/A	#N/A	tRNA
CTL0758	Chromosome	complement(893707..893856)	0	#N/A	#N/A	#N/A	#N/A	protein_coding	4	8.16327	6	12.2449	2	4.08163	5	10.2041	1	2.04082	1	2.04082	0	0	3	6.12245	3	6.12245	0	0	1	2.04082	0	0	2	4.08163	0	0	5	10.2041	0	0	5	10.2041	8	16.3265	0	0	3	6.12245
tRNA_34	Chromosome	900584..900666	0	#N/A	#N/A	#N/A	#N/A	tRNA
tRNA-Leu_5	Chromosome	924348..924431	0	#N/A	#N/A	#N/A	#N/A	tRNA
tRNA_35	Chromosome	complement(924348..924431)	0	#N/A	#N/A	#N/A	#N/A	tRNA
tRNA_36	Chromosome	1000777..1000849	0	#N/A	#N/A	#N/A	#N/A	tRNA
tRNA-Arg_3	Chromosome	complement(1000777..1000849)	0	#N/A	#N/A	#N/A	#N/A	tRNA
tRNA-Pro_2	Chromosome	1036875..1036948	0	#N/A	#N/A	#N/A	#N/A	tRNA
tRNA_37	Chromosome	complement(1036875..1036948)	0	#N/A	#N/A	#N/A	#N/A	tRNA

## Sheet: 28KD vs. NTI
Name	Chromosome	Region	Max group mean	Log₂ fold change	Fold change	P-value	FDR p-value	Biotype	F	Percentage_ F	L	Percentage_L	I	Percentage_I	V	Percentage_V	S	Percentage_S	P	Percentage_P	T	Percentage_T	A	Percentage_A	Y	Percentage_Y	H	Percentage_H	Q	Percentage_Q	N	Percentage_N	K	Percentage_K	D	Percentage_D	E	Percentage_E	C	Percentage_C	R	Percentage_R	G	Percentage_G	M	Percentage_M	W	Percentage_W
lepA	Chromosome	complement(396999..398807)	624.518	3.33975	10.1243	5.32193e-52	4.82699e-49	protein_coding	23	3.8206	60	9.96678	61	10.1329	36	5.98007	35	5.81395	29	4.81728	30	4.98339	41	6.81063	19	3.15615	12	1.99336	17	2.82392	18	2.99003	51	8.47176	37	6.14618	48	7.97342	8	1.3289	26	4.31894	37	6.14618	12	1.99336	2	0.332226
hct2	Chromosome	373681..374352	1524.7	-1.76341	-3.395	2.4814e-13	1.12531e-10	protein_coding	0	0	3	1.34529	0	0	32	14.3498	8	3.58744	9	4.03587	20	8.96861	52	23.3184	0	0	3	1.34529	3	1.34529	3	1.34529	56	25.1121	0	0	0	0	3	1.34529	21	9.41704	4	1.79372	5	2.24215	1	0.44843
LSU_rRNA_bacteria_2	Chromosome	complement(157812..160748)	767.469	2.75183	6.73571	1.31316e-10	3.97012e-08	rRNA
tsp	Chromosome	827873..829822	149.274	-2.92167	-7.57723	2.54408e-10	5.76869e-08	protein_coding	24	3.698	60	9.24499	45	6.93374	45	6.93374	60	9.24499	22	3.38983	25	3.85208	35	5.39291	27	4.16025	19	2.92758	41	6.31741	27	4.16025	39	6.00924	40	6.16333	46	7.08783	4	0.616333	38	5.85516	38	5.85516	9	1.38675	5	0.770416
LSU_rRNA_bacteria_1	Chromosome	complement(135768..138704)	723.453	2.64818	6.26877	1.17568e-08	2.13269e-06	rRNA
SSU_rRNA_archaea_2	Chromosome	complement(156016..157561)	94.8101	5.69062	51.6471	3.03874e-08	4.59356e-06	rRNA
SSU_rRNA_archaea_1	Chromosome	complement(133972..135517)	74.1404	4.88343	29.516	9.61848e-08	1.24628e-05	rRNA
fliA	Chromosome	393328..394089	200.845	-3.87769	-14.6995	7.93142e-07	8.99225e-05	protein_coding	5	1.97628	36	14.2292	15	5.92885	15	5.92885	22	8.69565	6	2.37154	8	3.16206	20	7.90514	10	3.95257	7	2.7668	9	3.55731	4	1.58103	16	6.32411	20	7.90514	22	8.69565	2	0.790514	17	6.71937	11	4.34783	4	1.58103	4	1.58103
16s rRNA_1	Chromosome	133971..135520	1635.65	1.62082	3.0755	1.91767e-06	0.000193258	rRNA
16s rRNA_2	Chromosome	156015..157564	1646.16	1.55164	2.9315	8.29947e-06	0.000752762	rRNA
23s rRNA_1	Chromosome	135836..138703	2101.97	1.61097	3.05458	7.30987e-05	0.00602732	rRNA
ndk	Chromosome	complement(898118..898543)	4113.34	0.807558	1.75025	0.000195414	0.01477	protein_coding	8	5.67376	8	5.67376	11	7.80142	17	12.0567	11	7.80142	4	2.83688	3	2.12766	16	11.3475	2	1.41844	4	2.83688	3	2.12766	6	4.25532	8	5.67376	3	2.12766	15	10.6383	0	0	5	3.5461	11	7.80142	6	4.25532	0	0
incF	Chromosome	458269..458583	1163.59	0.732354	1.66135	0.000423898	0.029575	protein_coding	2	1.92308	16	15.3846	3	2.88462	17	16.3462	7	6.73077	2	1.92308	5	4.80769	16	15.3846	1	0.961538	2	1.92308	1	0.961538	2	1.92308	5	4.80769	4	3.84615	1	0.961538	6	5.76923	1	0.961538	10	9.61538	2	1.92308	1	0.961538
tmRNA	Chromosome	342911..343330	121.917	2.68299	6.42188	0.000561069	0.0363492	ncRNA
CTL0087	Chromosome	complement(109976..110500)	411.305	0.942558	1.92193	0.00110223	0.0666479	protein_coding	4	2.29885	40	22.9885	12	6.89655	8	4.5977	16	9.1954	10	5.74713	4	2.29885	12	6.89655	4	2.29885	8	4.5977	6	3.44828	3	1.72414	13	7.47126	6	3.44828	16	9.1954	4	2.29885	4	2.29885	3	1.72414	0	0	1	0.574713
CTL0681	Chromosome	810043..810528	591.866	-0.644866	-1.56359	0.00314323	0.167909	protein_coding	8	4.96894	23	14.2857	9	5.59006	12	7.45342	14	8.69565	7	4.34783	7	4.34783	10	6.21118	6	3.72671	6	3.72671	15	9.31677	1	0.621118	4	2.48447	16	9.93789	11	6.8323	0	0	6	3.72671	3	1.86335	3	1.86335	0	0
CTL0337	Chromosome	416281..416601	3178.48	0.785044	1.72314	0.00314713	0.167909	protein_coding	16	15.0943	17	16.0377	10	9.43396	6	5.66038	4	3.77358	6	5.66038	5	4.71698	4	3.77358	2	1.88679	3	2.83019	2	1.88679	3	2.83019	5	4.71698	1	0.943396	1	0.943396	5	4.71698	7	6.60377	7	6.60377	1	0.943396	1	0.943396
araD	Chromosome	460581..461267	207.279	1.03641	2.05112	0.00345802	0.174246	protein_coding	15	6.57895	14	6.14035	25	10.9649	20	8.77193	12	5.26316	8	3.50877	6	2.63158	23	10.0877	3	1.31579	6	2.63158	8	3.50877	5	2.19298	12	5.26316	11	4.82456	21	9.21053	6	2.63158	8	3.50877	19	8.33333	6	2.63158	0	0
CTL0597	Chromosome	complement(709724..710356)	467.954	-0.682301	-1.6047	0.00510168	0.243538	protein_coding	13	6.19048	30	14.2857	9	4.28571	23	10.9524	24	11.4286	12	5.71429	8	3.80952	8	3.80952	10	4.7619	1	0.47619	7	3.33333	5	2.38095	7	3.33333	11	5.2381	9	4.28571	6	2.85714	7	3.33333	19	9.04762	0	0	1	0.47619
CTL0536	Chromosome	complement(634016..635440)	174.784	0.566942	1.48138	0.0062419	0.28307	protein_coding	26	5.48523	43	9.07173	33	6.96203	36	7.59494	37	7.80591	20	4.21941	17	3.5865	29	6.11814	24	5.06329	11	2.32068	13	2.74262	20	4.21941	28	5.90717	33	6.96203	27	5.6962	14	2.95359	23	4.85232	21	4.43038	12	2.53165	7	1.47679
birA	Chromosome	116041..116595	257.336	0.81663	1.76129	0.00714597	0.308638	protein_coding	5	2.71739	22	11.9565	13	7.06522	14	7.6087	9	4.8913	6	3.26087	16	8.69565	10	5.43478	3	1.63043	2	1.08696	8	4.34783	7	3.80435	10	5.43478	7	3.80435	15	8.15217	3	1.63043	9	4.8913	17	9.23913	4	2.17391	4	2.17391
accB	Chromosome	461824..462318	250.189	0.921008	1.89344	0.00941262	0.388057	protein_coding	8	4.87805	10	6.09756	14	8.53659	15	9.14634	10	6.09756	12	7.31707	6	3.65854	9	5.4878	2	1.21951	0	0	6	3.65854	6	3.65854	13	7.92683	8	4.87805	17	10.3659	1	0.609756	8	4.87805	12	7.31707	7	4.26829	0	0
pdhC	Chromosome	594021..595310	637.13	-0.418721	-1.33674	0.012291	0.484693	protein_coding	12	2.7972	48	11.1888	35	8.15851	29	6.75991	32	7.45921	31	7.22611	24	5.59441	38	8.85781	8	1.8648	6	1.3986	15	3.4965	15	3.4965	29	6.75991	19	4.4289	30	6.99301	5	1.1655	14	3.2634	28	6.52681	9	2.0979	2	0.4662
CTL0812	Chromosome	complement(938100..938525)	223.719	-0.893583	-1.85778	0.0155796	0.548007	protein_coding	11	7.80142	18	12.766	8	5.67376	7	4.96454	13	9.21986	5	3.5461	7	4.96454	13	9.21986	3	2.12766	1	0.70922	2	1.41844	8	5.67376	4	2.83688	12	8.51064	13	9.21986	1	0.70922	8	5.67376	6	4.25532	0	0	1	0.70922
5s rRNA_1	Chromosome	138824..138940	249.298	1.7875	3.45215	0.0155953	0.548007	rRNA
flhA	Chromosome	391403..393220	103.12	-0.62797	-1.54539	0.0158967	0.548007	protein_coding	34	5.61983	97	16.0331	44	7.27273	53	8.76033	56	9.2562	22	3.63636	17	2.80992	47	7.7686	13	2.14876	8	1.32231	18	2.97521	18	2.97521	22	3.63636	19	3.1405	40	6.61157	11	1.81818	36	5.95041	35	5.78512	6	0.991736	9	1.4876
CTL0614	Chromosome	complement(729856..730482)	143.213	0.789485	1.72846	0.0166187	0.548007	protein_coding	9	4.32692	24	11.5385	12	5.76923	9	4.32692	20	9.61538	1	0.480769	6	2.88462	10	4.80769	3	1.44231	0	0	10	4.80769	4	1.92308	18	8.65385	10	4.80769	37	17.7885	6	2.88462	14	6.73077	8	3.84615	4	1.92308	3	1.44231
tRNA-Met_2	Chromosome	complement(552812..552884)	167.918	3.15118	8.88381	0.0173822	0.548007	tRNA
rpsT	Chromosome	1016201..1016497	1005.42	-0.514997	-1.42899	0.0175217	0.548007	protein_coding	3	3.06122	4	4.08163	5	5.10204	8	8.16327	12	12.2449	5	5.10204	2	2.04082	11	11.2245	1	1.02041	0	0	4	4.08163	1	1.02041	18	18.3673	3	3.06122	4	4.08163	1	1.02041	10	10.2041	5	5.10204	1	1.02041	0	0
23s rRNA_2	Chromosome	157880..160747	1947.47	2.11728	4.33875	0.018506	0.559497	rRNA
groES	Chromosome	complement(450434..450742)	962.068	-0.528061	-1.44199	0.0229639	0.671878	protein_coding	1	0.980392	9	8.82353	8	7.84314	11	10.7843	4	3.92157	3	2.94118	6	5.88235	7	6.86275	2	1.96078	0	0	8	7.84314	0	0	10	9.80392	8	7.84314	10	9.80392	0	0	4	3.92157	9	8.82353	2	1.96078	0	0
CTL0178	Chromosome	228403..228723	247.355	0.786159	1.72448	0.0243151	0.689181	protein_coding	5	4.71698	12	11.3208	9	8.49057	7	6.60377	8	7.54717	4	3.77358	2	1.88679	2	1.88679	0	0	1	0.943396	6	5.66038	1	0.943396	3	2.83019	7	6.60377	11	10.3774	7	6.60377	10	9.43396	7	6.60377	2	1.88679	2	1.88679
CTL0589	Chromosome	701244..701534	253.415	-0.978476	-1.97038	0.0261649	0.719137	protein_coding	5	5.20833	7	7.29167	2	2.08333	6	6.25	6	6.25	4	4.16667	1	1.04167	12	12.5	1	1.04167	0	0	3	3.125	2	2.08333	10	10.4167	7	7.29167	9	9.375	2	2.08333	4	4.16667	7	7.29167	8	8.33333	0	0
CTL0464	Chromosome	complement(558708..559154)	837.676	-0.560078	-1.47435	0.0275509	0.734961	protein_coding	9	6.08108	13	8.78378	16	10.8108	10	6.75676	12	8.10811	5	3.37838	6	4.05405	10	6.75676	8	5.40541	2	1.35135	3	2.02703	5	3.37838	8	5.40541	14	9.45946	10	6.75676	1	0.675676	10	6.75676	4	2.7027	2	1.35135	0	0
trpA	Chromosome	513211..513972	194.436	-0.721684	-1.64911	0.0295325	0.741149	protein_coding	11	4.34783	29	11.4625	19	7.50988	17	6.71937	14	5.5336	14	5.5336	16	6.32411	19	7.50988	11	4.34783	5	1.97628	9	3.55731	6	2.37154	11	4.34783	18	7.11462	19	7.50988	3	1.18577	12	4.74308	17	6.71937	3	1.18577	0	0
CTL0836	Chromosome	complement(962821..964050)	201.562	0.477225	1.39206	0.0300608	0.741149	protein_coding	20	4.88998	41	10.0244	20	4.88998	34	8.31296	33	8.06846	17	4.15648	18	4.40098	26	6.35697	6	1.46699	6	1.46699	21	5.13447	5	1.22249	20	4.88998	22	5.37897	32	7.82396	6	1.46699	29	7.09046	34	8.31296	9	2.20049	10	2.44499
CTL0481	Chromosome	complement(573969..574616)	122.514	0.946372	1.92702	0.0302343	0.741149	protein_coding	2	0.930233	24	11.1628	14	6.51163	15	6.97674	18	8.37209	2	0.930233	9	4.18605	27	12.5581	3	1.39535	2	0.930233	13	6.04651	6	2.7907	12	5.5814	3	1.39535	20	9.30233	8	3.72093	19	8.83721	12	5.5814	6	2.7907	0	0
RNaseP_bact_a	Chromosome	complement(775587..775992)	139.897	1.50613	2.84047	0.0335693	0.795103	ribozyme
CTL0140	Chromosome	185041..185493	1259.55	0.480419	1.39515	0.0348581	0.795103	protein_coding	15	10	9	6	9	6	11	7.33333	6	4	7	4.66667	7	4.66667	8	5.33333	4	2.66667	5	3.33333	4	2.66667	5	3.33333	11	7.33333	7	4.66667	19	12.6667	3	2	6	4	10	6.66667	2	1.33333	2	1.33333
CTL0276	Chromosome	complement(348920..349663)	186.653	0.616015	1.53264	0.0350652	0.795103	protein_coding	16	6.47773	28	11.336	17	6.88259	10	4.04858	32	12.9555	20	8.09717	11	4.45344	15	6.07287	6	2.42915	5	2.02429	13	5.26316	9	3.64372	21	8.50202	3	1.21457	15	6.07287	0	0	8	3.23887	6	2.42915	5	2.02429	7	2.83401
tRNA-Leu_2	Chromosome	859647..859729	117.164	2.8431	7.1756	0.0365816	0.809255	tRNA
CTL0026	Chromosome	32884..33201	354.446	-0.874208	-1.833	0.0391007	0.824018	protein_coding	6	5.71429	17	16.1905	8	7.61905	7	6.66667	5	4.7619	5	4.7619	3	2.85714	7	6.66667	4	3.80952	3	2.85714	6	5.71429	4	3.80952	5	4.7619	3	2.85714	9	8.57143	3	2.85714	6	5.71429	1	0.952381	2	1.90476	1	0.952381
CTL0593	Chromosome	704471..706000	27.6908	1.08601	2.12286	0.0396676	0.824018	protein_coding	51	10.0196	87	17.0923	43	8.44794	21	4.12574	71	13.9489	32	6.28684	27	5.30452	23	4.51866	14	2.75049	15	2.94695	9	1.76817	15	2.94695	21	4.12574	6	1.17878	9	1.76817	11	2.1611	19	3.73281	20	3.92927	6	1.17878	9	1.76817
rpoN	Chromosome	1007568..1008878	93.4533	-0.825603	-1.77228	0.0410617	0.824018	protein_coding	18	4.12844	54	12.3853	29	6.65138	19	4.3578	39	8.94495	32	7.33945	29	6.65138	38	8.7156	7	1.6055	20	4.58716	27	6.19266	13	2.98165	19	4.3578	16	3.66972	22	5.04587	9	2.06422	25	5.73394	9	2.06422	5	1.14679	6	1.37615
CTL0641	Chromosome	complement(757632..757967)	731.543	0.632924	1.5507	0.0424436	0.824018	protein_coding	7	6.30631	13	11.7117	14	12.6126	8	7.20721	2	1.8018	3	2.7027	2	1.8018	6	5.40541	1	0.900901	5	4.5045	5	4.5045	5	4.5045	7	6.30631	6	5.40541	9	8.10811	1	0.900901	3	2.7027	12	10.8108	2	1.8018	0	0
ltuB	Chromosome	415955..416248	1344.44	0.562637	1.47697	0.0430294	0.824018	protein_coding	6	6.18557	7	7.21649	3	3.09278	7	7.21649	9	9.27835	2	2.06186	5	5.15464	4	4.12371	4	4.12371	6	6.18557	4	4.12371	4	4.12371	13	13.4021	4	4.12371	7	7.21649	0	0	6	6.18557	5	5.15464	1	1.03093	0	0
nusG	Chromosome	complement(679506..680054)	893.123	0.467988	1.38318	0.0459582	0.824018	protein_coding	11	6.04396	11	6.04396	9	4.94505	28	15.3846	13	7.14286	4	2.1978	4	2.1978	5	2.74725	4	2.1978	4	2.1978	9	4.94505	4	2.1978	20	10.989	8	4.3956	22	12.0879	0	0	3	1.64835	14	7.69231	5	2.74725	4	2.1978
CTL0247	Chromosome	complement(303998..305203)	398.537	0.516316	1.4303	0.0463275	0.824018	protein_coding	15	3.74065	46	11.4713	20	4.98753	29	7.23192	33	8.22943	50	12.4688	23	5.73566	26	6.48379	12	2.99252	7	1.74564	21	5.23691	8	1.99501	25	6.23441	17	4.2394	20	4.98753	10	2.49377	15	3.74065	9	2.24439	8	1.99501	7	1.74564
ruvC	Chromosome	complement(899325..899837)	1008.62	-0.405678	-1.32471	0.0484258	0.824018	protein_coding	4	2.35294	23	13.5294	8	4.70588	14	8.23529	8	4.70588	8	4.70588	7	4.11765	20	11.7647	6	3.52941	7	4.11765	10	5.88235	5	2.94118	16	9.41176	8	4.70588	7	4.11765	2	1.17647	4	2.35294	8	4.70588	5	2.94118	0	0
zwf	Chromosome	525034..526557	755.544	-0.315446	-1.2444	0.0488115	0.824018	protein_coding	28	5.52268	53	10.4536	33	6.50888	28	5.52268	34	6.70611	28	5.52268	20	3.94477	24	4.73373	21	4.14201	10	1.97239	26	5.12821	26	5.12821	26	5.12821	24	4.73373	46	9.07298	11	2.16963	30	5.91716	26	5.12821	6	1.18343	7	1.38067
CTL0425	Chromosome	complement(514163..514684)	168.304	-0.740242	-1.67046	0.0488278	0.824018	protein_coding	12	6.93642	25	14.4509	10	5.78035	9	5.20231	10	5.78035	5	2.89017	5	2.89017	7	4.04624	6	3.46821	0	0	11	6.35838	11	6.35838	13	7.51445	8	4.62428	16	9.24855	3	1.7341	7	4.04624	5	2.89017	8	4.62428	2	1.15607
CTL0512	Chromosome	610378..610869	843.139	-0.45764	-1.37329	0.0495359	0.824018	protein_coding	8	4.90798	23	14.1104	15	9.20245	7	4.29448	5	3.06748	7	4.29448	10	6.13497	5	3.06748	5	3.06748	5	3.06748	10	6.13497	11	6.74847	6	3.68098	10	6.13497	14	8.58896	3	1.84049	7	4.29448	8	4.90798	3	1.84049	1	0.613497
CTL0003	Chromosome	complement(2462..2896)	1341.21	0.548828	1.4629	0.0499793	0.824018	protein_coding	4	2.77778	9	6.25	13	9.02778	2	1.38889	15	10.4167	6	4.16667	9	6.25	4	2.77778	3	2.08333	2	1.38889	10	6.94444	10	6.94444	19	13.1944	10	6.94444	14	9.72222	1	0.694444	4	2.77778	3	2.08333	4	2.77778	2	1.38889
CTL0447	Chromosome	complement(538183..539274)	275.98	0.39639	1.31621	0.0502392	0.824018	protein_coding	24	6.61157	38	10.4683	29	7.98898	30	8.26446	29	7.98898	22	6.06061	11	3.0303	26	7.16253	16	4.40771	0	0	12	3.30579	12	3.30579	12	3.30579	10	2.75482	14	3.85675	9	2.47934	27	7.43802	26	7.16253	10	2.75482	6	1.65289
CTL0864	Chromosome	999103..999705	502.379	-0.431403	-1.34854	0.051279	0.824018	protein_coding	3	1.5	30	15	13	6.5	9	4.5	19	9.5	6	3	10	5	15	7.5	3	1.5	6	3	19	9.5	10	5	16	8	10	5	13	6.5	0	0	10	5	6	3	2	1	0	0
CTL0303	Chromosome	374507..375451	129.648	-0.761921	-1.69575	0.0516315	0.824018	protein_coding	23	7.32484	45	14.3312	23	7.32484	11	3.50318	37	11.7834	6	1.91083	10	3.18471	19	6.05096	6	1.91083	5	1.59236	18	5.73248	11	3.50318	19	6.05096	13	4.14013	25	7.96178	3	0.955414	17	5.41401	14	4.4586	7	2.2293	2	0.636943
hemC	Chromosome	651244..651903	278.778	-0.471933	-1.38697	0.051785	0.824018	protein_coding	9	4.10959	30	13.6986	19	8.6758	11	5.02283	17	7.76256	13	5.93607	16	7.30594	14	6.39269	3	1.36986	5	2.28311	10	4.56621	4	1.82648	8	3.65297	12	5.47945	10	4.56621	6	2.73973	17	7.76256	11	5.02283	2	0.913242	2	0.913242
pykF	Chromosome	692793..694250	793.34	0.27293	1.20826	0.056417	0.866896	protein_coding	16	3.29897	41	8.45361	42	8.65979	37	7.62887	33	6.80412	24	4.94845	28	5.7732	40	8.24742	14	2.8866	10	2.06186	17	3.50515	20	4.12371	25	5.15464	22	4.53608	35	7.21649	5	1.03093	26	5.36082	31	6.39175	17	3.50515	2	0.412371
CTL0063	Chromosome	76182..77150	353.658	-0.414879	-1.33319	0.0567644	0.866896	protein_coding	9	2.79503	27	8.38509	16	4.96894	18	5.59006	25	7.76398	16	4.96894	27	8.38509	22	6.8323	8	2.48447	5	1.5528	22	6.8323	21	6.52174	12	3.72671	21	6.52174	15	4.65839	4	1.24224	15	4.65839	31	9.62733	7	2.17391	1	0.310559
CTL0433	Chromosome	complement(521047..521757)	760.796	-0.511762	-1.42579	0.0585123	0.866896	protein_coding	11	4.66102	24	10.1695	14	5.9322	17	7.20339	27	11.4407	9	3.81356	14	5.9322	13	5.50847	12	5.08475	3	1.27119	10	4.23729	4	1.69492	17	7.20339	11	4.66102	20	8.47458	2	0.847458	9	3.81356	9	3.81356	6	2.54237	4	1.69492
CTL0382	Chromosome	complement(464833..465684)	102.589	-0.686551	-1.60943	0.0591295	0.866896	protein_coding	18	6.36042	28	9.89399	20	7.06714	17	6.00707	27	9.54064	20	7.06714	5	1.76678	18	6.36042	8	2.82686	10	3.53357	15	5.30035	18	6.36042	14	4.947	10	3.53357	12	4.24028	8	2.82686	13	4.59364	16	5.65371	3	1.06007	3	1.06007
CTL0064	Chromosome	77201..78397	234.686	-0.411437	-1.33001	0.0592947	0.866896	protein_coding	16	4.0201	38	9.54774	23	5.77889	32	8.0402	36	9.04523	17	4.27136	18	4.52261	31	7.78894	10	2.51256	8	2.01005	14	3.51759	16	4.0201	10	2.51256	24	6.03015	33	8.29146	5	1.25628	33	8.29146	26	6.53266	5	1.25628	3	0.753769
CTL0514	Chromosome	611573..612343	300.172	-0.438317	-1.35502	0.0608625	0.866896	protein_coding	13	5.07812	32	12.5	20	7.8125	10	3.90625	26	10.1562	15	5.85938	17	6.64062	18	7.03125	10	3.90625	7	2.73438	8	3.125	7	2.73438	15	5.85938	14	5.46875	13	5.07812	5	1.95312	10	3.90625	10	3.90625	3	1.17188	3	1.17188
ribF	Chromosome	complement(430241..431146)	380.919	0.376412	1.29811	0.0612469	0.866896	protein_coding	17	5.64784	41	13.6213	23	7.6412	13	4.31894	25	8.30565	15	4.98339	18	5.98007	17	5.64784	9	2.99003	9	2.99003	15	4.98339	8	2.65781	12	3.98671	10	3.32226	21	6.97674	5	1.66113	14	4.65116	24	7.97342	5	1.66113	0	0
pepP	Chromosome	complement(964179..965249)	283.341	0.405012	1.3241	0.0630749	0.866896	protein_coding	15	4.21348	31	8.70787	28	7.86517	32	8.98876	21	5.89888	15	4.21348	14	3.93258	32	8.98876	13	3.65169	7	1.96629	13	3.65169	12	3.37079	16	4.49438	19	5.33708	27	7.58427	5	1.40449	21	5.89888	27	7.58427	7	1.96629	1	0.280899
tolB	Chromosome	997255..998550	494.48	0.357322	1.28105	0.0630818	0.866896	protein_coding	20	4.64037	53	12.297	26	6.03248	17	3.94432	55	12.761	27	6.2645	25	5.80046	25	5.80046	11	2.5522	13	3.01624	17	3.94432	12	2.78422	31	7.19258	19	4.40835	19	4.40835	8	1.85615	16	3.7123	26	6.03248	6	1.39211	5	1.16009
CTL0052	Chromosome	63734..64741	270.933	0.426648	1.34411	0.0654847	0.878906	protein_coding	11	3.28358	53	15.8209	12	3.58209	12	3.58209	20	5.97015	7	2.08955	8	2.38806	34	10.1493	21	6.26866	11	3.28358	11	3.28358	9	2.68657	19	5.67164	19	5.67164	38	11.3433	7	2.08955	15	4.47761	19	5.67164	4	1.19403	5	1.49254
CTL0663	Chromosome	783553..784017	732.629	-0.392438	-1.31261	0.0661525	0.878906	protein_coding	6	3.8961	14	9.09091	9	5.84416	10	6.49351	9	5.84416	3	1.94805	8	5.19481	10	6.49351	4	2.5974	2	1.2987	9	5.84416	7	4.54545	13	8.44156	6	3.8961	14	9.09091	5	3.24675	13	8.44156	8	5.19481	4	2.5974	0	0
rplV	Chromosome	complement(911743..912078)	2124.24	0.406245	1.32523	0.0680528	0.878906	protein_coding	3	2.7027	9	8.10811	5	4.5045	9	8.10811	8	7.20721	3	2.7027	3	2.7027	12	10.8108	1	0.900901	1	0.900901	6	5.40541	5	4.5045	10	9.00901	2	1.8018	6	5.40541	2	1.8018	14	12.6126	7	6.30631	5	4.5045	0	0
CTL0187	Chromosome	236957..238333	241.517	0.371533	1.29373	0.0685409	0.878906	protein_coding	11	2.40175	41	8.95197	34	7.42358	45	9.82533	27	5.8952	15	3.27511	25	5.45852	38	8.29694	10	2.18341	11	2.40175	12	2.62009	14	3.05677	26	5.67686	28	6.11354	28	6.11354	8	1.74672	24	5.24017	46	10.0437	14	3.05677	1	0.218341
CTL0724	Chromosome	complement(858109..858783)	295.533	0.431313	1.34846	0.0688008	0.878906	protein_coding	15	6.69643	29	12.9464	8	3.57143	11	4.91071	17	7.58929	11	4.91071	9	4.01786	12	5.35714	13	5.80357	4	1.78571	13	5.80357	4	1.78571	8	3.57143	10	4.46429	21	9.375	7	3.125	14	6.25	10	4.46429	5	2.23214	3	1.33929
prfB	Chromosome	complement(853962..855069)	275.931	0.423179	1.34088	0.072947	0.915298	protein_coding	14	3.80435	32	8.69565	24	6.52174	26	7.06522	25	6.79348	6	1.63043	14	3.80435	21	5.70652	11	2.98913	8	2.17391	17	4.61957	15	4.07609	24	6.52174	22	5.97826	40	10.8696	5	1.3587	26	7.06522	23	6.25	9	2.44565	6	1.63043
CTL0644	Chromosome	complement(761209..761556)	194.855	-0.756623	-1.68953	0.0736678	0.915298	protein_coding	5	4.34783	17	14.7826	5	4.34783	13	11.3043	10	8.69565	4	3.47826	6	5.21739	8	6.95652	0	0	0	0	1	0.869565	4	3.47826	12	10.4348	3	2.6087	11	9.56522	1	0.869565	9	7.82609	5	4.34783	0	0	1	0.869565
pheS	Chromosome	263080..264108	2356.64	0.309953	1.23967	0.0770607	0.944514	protein_coding	25	7.30994	29	8.47953	19	5.55556	27	7.89474	25	7.30994	12	3.50877	8	2.33918	24	7.01754	8	2.33918	11	3.21637	11	3.21637	10	2.92398	23	6.72515	19	5.55556	32	9.35673	10	2.92398	20	5.84795	22	6.43275	6	1.75439	1	0.292398
CTL0882	Chromosome	1016730..1017530	718.734	-0.398279	-1.31793	0.083231	0.959228	protein_coding	17	6.39098	35	13.1579	11	4.13534	19	7.14286	34	12.782	7	2.63158	25	9.3985	28	10.5263	1	0.37594	3	1.12782	12	4.51128	10	3.7594	10	3.7594	7	2.63158	6	2.25564	5	1.8797	11	4.13534	20	7.5188	5	1.8797	0	0
CTL0413	Chromosome	complement(503754..504959)	7.10318	2.4519	5.47136	0.0832493	0.959228	protein_coding	13	3.2419	41	10.2244	42	10.4738	16	3.99002	42	10.4738	28	6.98254	31	7.73067	25	6.23441	7	1.74564	15	3.74065	19	4.73815	21	5.23691	24	5.98504	17	4.2394	14	3.49127	3	0.74813	22	5.48628	11	2.74314	5	1.24688	5	1.24688
CTL0500A	Chromosome	597937..598287	242.004	-0.618683	-1.53547	0.0837177	0.959228	protein_coding	8	6.89655	13	11.2069	8	6.89655	6	5.17241	10	8.62069	3	2.58621	10	8.62069	18	15.5172	3	2.58621	2	1.72414	5	4.31034	3	2.58621	6	5.17241	4	3.44828	1	0.862069	3	2.58621	2	1.72414	8	6.89655	2	1.72414	1	0.862069
atpA	Chromosome	complement(663256..665031)	416.565	0.311624	1.2411	0.0843182	0.959228	protein_coding	28	4.73773	53	8.96785	36	6.09137	50	8.46024	42	7.1066	19	3.21489	31	5.24535	43	7.2758	19	3.21489	12	2.03046	25	4.23012	12	2.03046	29	4.90694	24	4.06091	55	9.30626	14	2.36887	28	4.73773	51	8.62944	13	2.19966	7	1.18443
rplO	Chromosome	complement(906539..906973)	3748.36	0.320965	1.24917	0.0853234	0.959228	protein_coding	4	2.77778	13	9.02778	7	4.86111	11	7.63889	11	7.63889	5	3.47222	6	4.16667	6	4.16667	3	2.08333	4	2.77778	2	1.38889	2	1.38889	16	11.1111	6	4.16667	11	7.63889	2	1.38889	16	11.1111	17	11.8056	1	0.694444	1	0.694444
dacC	Chromosome	938633..939946	271.567	-0.443432	-1.35984	0.0875138	0.959228	protein_coding	27	6.17849	55	12.5858	28	6.40732	17	3.89016	33	7.55149	30	6.86499	35	8.00915	36	8.23799	16	3.66133	14	3.20366	16	3.66133	15	3.43249	21	4.80549	16	3.66133	18	4.11899	8	1.83066	22	5.03432	19	4.34783	7	1.60183	4	0.915332
mraY	Chromosome	169644..170654	138.309	-0.594688	-1.51015	0.0884589	0.959228	protein_coding	25	7.44048	54	16.0714	22	6.54762	31	9.22619	20	5.95238	10	2.97619	10	2.97619	29	8.63095	8	2.38095	12	3.57143	6	1.78571	7	2.08333	18	5.35714	9	2.67857	9	2.67857	12	3.57143	9	2.67857	28	8.33333	9	2.67857	8	2.38095
CTL0678	Chromosome	808805..809506	583.489	-0.358892	-1.28244	0.0890796	0.959228	protein_coding	22	9.44206	26	11.1588	19	8.15451	20	8.58369	16	6.86695	14	6.00858	18	7.72532	13	5.5794	5	2.14592	3	1.28755	9	3.86266	5	2.14592	14	6.00858	9	3.86266	5	2.14592	5	2.14592	6	2.57511	15	6.43777	9	3.86266	0	0
CTL0069	Chromosome	82872..84197	763.341	-0.320416	-1.24869	0.0902949	0.959228	protein_coding	15	3.40136	57	12.9252	25	5.66893	27	6.12245	18	4.08163	8	1.81406	8	1.81406	60	13.6054	23	5.21542	13	2.94785	17	3.85488	8	1.81406	26	5.89569	19	4.30839	33	7.48299	13	2.94785	34	7.70975	19	4.30839	10	2.26757	8	1.81406
rplP	Chromosome	complement(910610..911026)	541.52	0.536249	1.4502	0.0921212	0.959228	protein_coding	8	5.7971	7	5.07246	6	4.34783	13	9.42029	4	2.89855	5	3.62319	7	5.07246	13	9.42029	1	0.724638	1	0.724638	6	4.34783	2	1.44928	16	11.5942	5	3.62319	7	5.07246	1	0.724638	17	12.3188	12	8.69565	4	2.89855	3	2.17391
rplD	Chromosome	complement(913598..914266)	3086.51	0.320491	1.24876	0.0927758	0.959228	protein_coding	13	5.85586	22	9.90991	10	4.5045	18	8.10811	18	8.10811	6	2.7027	9	4.05405	19	8.55856	3	1.35135	3	1.35135	9	4.05405	10	4.5045	19	8.55856	8	3.6036	15	6.75676	4	1.8018	17	7.65766	17	7.65766	1	0.45045	1	0.45045
CTL0092	Chromosome	114646..115371	683.518	0.335096	1.26146	0.0932088	0.959228	protein_coding	10	4.14938	27	11.2033	14	5.80913	27	11.2033	17	7.05394	7	2.90456	12	4.97925	15	6.22407	6	2.48963	4	1.65975	2	0.829876	5	2.07469	20	8.29876	11	4.56432	16	6.639	4	1.65975	18	7.46888	23	9.54357	3	1.24481	0	0
CTL0157	Chromosome	complement(202608..202859)	62.2158	-2.29142	-4.89538	0.09373	0.959228	protein_coding	7	8.43373	12	14.4578	9	10.8434	5	6.0241	5	6.0241	3	3.61446	2	2.40964	2	2.40964	3	3.61446	2	2.40964	2	2.40964	2	2.40964	5	6.0241	2	2.40964	1	1.20482	3	3.61446	6	7.22892	7	8.43373	3	3.61446	2	2.40964
rpsE	Chromosome	complement(906966..907463)	2542.34	-0.364138	-1.28711	0.0944572	0.959228	protein_coding	5	3.0303	19	11.5152	10	6.06061	14	8.48485	11	6.66667	4	2.42424	4	2.42424	15	9.09091	0	0	3	1.81818	2	1.21212	10	6.06061	17	10.303	9	5.45455	8	4.84848	3	1.81818	11	6.66667	16	9.69697	4	2.42424	0	0
aspC_2	Chromosome	complement(53322..54392)	221.904	0.40347	1.32269	0.09487	0.959228	protein_coding	13	3.65169	58	16.2921	27	7.58427	18	5.05618	31	8.70787	16	4.49438	14	3.93258	25	7.02247	5	1.40449	10	2.80899	17	4.77528	13	3.65169	15	4.21348	15	4.21348	26	7.30337	9	2.52809	20	5.61798	14	3.93258	4	1.1236	6	1.68539
pepF	Chromosome	complement(450914..452740)	540.117	-0.29369	-1.22577	0.0951825	0.959228	protein_coding	32	5.26316	77	12.6645	28	4.60526	22	3.61842	61	10.0329	20	3.28947	40	6.57895	52	8.55263	33	5.42763	23	3.78289	27	4.44079	16	2.63158	33	5.42763	28	4.60526	47	7.73026	9	1.48026	22	3.61842	24	3.94737	8	1.31579	6	0.986842
sycE	Chromosome	40168..40569	586.165	0.366501	1.28922	0.0996994	0.968687	protein_coding	6	4.51128	14	10.5263	8	6.01504	10	7.5188	10	7.5188	3	2.25564	2	1.50376	14	10.5263	5	3.7594	1	0.75188	4	3.00752	4	3.00752	4	3.00752	8	6.01504	16	12.0301	0	0	6	4.51128	11	8.27068	6	4.51128	1	0.75188
CTL0476	Chromosome	complement(569687..570493)	709.546	0.374268	1.29618	0.100172	0.968687	protein_coding	6	2.23881	47	17.5373	9	3.35821	17	6.34328	16	5.97015	5	1.86567	7	2.61194	27	10.0746	9	3.35821	2	0.746269	9	3.35821	11	4.10448	23	8.58209	14	5.22388	22	8.20896	10	3.73134	13	4.85075	17	6.34328	3	1.1194	1	0.373134
5s rRNA_2	Chromosome	160868..160984	192.015	1.20001	2.29742	0.100484	0.968687	rRNA
CTL0853	Chromosome	complement(985713..988577)	283.218	-0.279274	-1.21358	0.100633	0.968687	protein_coding	53	5.55556	119	12.4738	49	5.13627	55	5.7652	69	7.2327	42	4.40252	49	5.13627	76	7.96646	47	4.92662	27	2.83019	45	4.71698	28	2.93501	40	4.19287	55	5.7652	66	6.91824	9	0.943396	54	5.66038	45	4.71698	13	1.36268	13	1.36268
mraW	Chromosome	complement(622466..623368)	179.976	0.527962	1.44189	0.101897	0.968687	protein_coding	17	5.66667	34	11.3333	12	4	21	7	25	8.33333	13	4.33333	13	4.33333	21	7	6	2	6	2	5	1.66667	8	2.66667	18	6	19	6.33333	23	7.66667	3	1	28	9.33333	19	6.33333	6	2	3	1
CTL0210	Chromosome	complement(266392..267492)	124.09	-0.481057	-1.39577	0.102796	0.968687	protein_coding	27	7.37705	61	16.6667	34	9.28962	17	4.64481	32	8.74317	17	4.64481	20	5.46448	31	8.46995	15	4.09836	9	2.45902	12	3.27869	9	2.45902	21	5.7377	6	1.63934	14	3.82514	4	1.0929	12	3.27869	11	3.00546	8	2.18579	6	1.63934
CTL0040	Chromosome	46657..47508	964.309	0.27533	1.21027	0.105008	0.968687	protein_coding	7	2.4735	22	7.77385	9	3.18021	27	9.54064	29	10.2473	9	3.18021	22	7.77385	19	6.71378	0	0	10	3.53357	22	7.77385	10	3.53357	12	4.24028	12	4.24028	34	12.0141	1	0.353357	12	4.24028	17	6.00707	8	2.82686	1	0.353357
trpS	Chromosome	977178..978218	1106.13	-0.280496	-1.21461	0.105765	0.968687	protein_coding	11	3.17919	40	11.5607	25	7.22543	18	5.20231	19	5.49133	15	4.33526	20	5.78035	22	6.35838	10	2.89017	13	3.75723	12	3.46821	18	5.20231	25	7.22543	17	4.91329	30	8.67052	2	0.578035	19	5.49133	19	5.49133	8	2.31214	3	0.867052
rpsP	Chromosome	353522..353872	650.44	0.393188	1.31329	0.106579	0.968687	protein_coding	1	0.862069	12	10.3448	3	2.58621	10	8.62069	3	2.58621	3	2.58621	1	0.862069	17	14.6552	7	6.03448	2	1.72414	8	6.89655	3	2.58621	11	9.48276	3	2.58621	8	6.89655	0	0	14	12.069	7	6.03448	1	0.862069	2	1.72414
rsbV	Chromosome	811959..812309	483.205	-0.489988	-1.40443	0.107683	0.968687	protein_coding	4	3.44828	13	11.2069	7	6.03448	9	7.75862	15	12.931	1	0.862069	5	4.31034	7	6.03448	4	3.44828	2	1.72414	9	7.75862	6	5.17241	8	6.89655	5	4.31034	7	6.03448	1	0.862069	1	0.862069	10	8.62069	2	1.72414	0	0
trpB	Chromosome	512040..513218	71.0943	-0.554131	-1.46828	0.108547	0.968687	protein_coding	19	4.84694	42	10.7143	23	5.86735	25	6.37755	21	5.35714	19	4.84694	17	4.33673	39	9.94898	11	2.80612	17	4.33673	17	4.33673	12	3.06122	20	5.10204	18	4.59184	22	5.61224	7	1.78571	18	4.59184	39	9.94898	4	1.02041	2	0.510204
trxB	Chromosome	438267..439322	569.731	0.307034	1.23716	0.108937	0.968687	protein_coding	26	7.40741	25	7.12251	19	5.41311	31	8.83191	25	7.12251	10	2.849	24	6.83761	34	9.68661	8	2.2792	4	1.1396	11	3.1339	11	3.1339	19	5.41311	17	4.8433	17	4.8433	8	2.2792	16	4.5584	35	9.97151	9	2.5641	2	0.569801
CTL0307	Chromosome	complement(379584..381275)	403.449	0.373233	1.29525	0.11149	0.974512	protein_coding	10	1.7762	44	7.81528	28	4.97336	25	4.4405	69	12.2558	41	7.28242	79	14.032	38	6.74956	15	2.6643	2	0.35524	24	4.26288	35	6.2167	48	8.52575	28	4.97336	29	5.15098	1	0.17762	9	1.59858	26	4.61812	7	1.24334	5	0.888099
CTL0095	Chromosome	complement(116602..117741)	164.646	-0.400592	-1.32005	0.113441	0.974512	protein_coding	22	5.80475	53	13.9842	33	8.70712	39	10.2902	34	8.97098	16	4.22164	11	2.90237	22	5.80475	19	5.01319	9	2.37467	10	2.63852	7	1.84697	19	5.01319	8	2.11082	8	2.11082	8	2.11082	14	3.69393	29	7.65172	10	2.63852	8	2.11082
CTL0324	Chromosome	403040..403819	1387.15	-0.210425	-1.15703	0.113603	0.974512	protein_coding	10	3.861	33	12.7413	15	5.79151	16	6.17761	21	8.10811	4	1.5444	7	2.7027	22	8.49421	9	3.4749	8	3.0888	13	5.01931	8	3.0888	13	5.01931	16	6.17761	12	4.6332	7	2.7027	14	5.40541	19	7.33591	9	3.4749	3	1.1583
rplC	Chromosome	complement(914275..914940)	1225.07	0.280437	1.21456	0.11389	0.974512	protein_coding	11	4.97738	12	5.42986	9	4.0724	30	13.5747	21	9.50226	6	2.71493	4	1.80995	12	5.42986	1	0.452489	6	2.71493	6	2.71493	6	2.71493	22	9.95475	10	4.52489	10	4.52489	6	2.71493	12	5.42986	30	13.5747	7	3.16742	0	0
gp6D	Chromosome	975691..976482	572.105	-0.334034	-1.26053	0.117099	0.989175	protein_coding	12	4.56274	41	15.5894	10	3.80228	7	2.6616	20	7.60456	9	3.42205	16	6.08365	12	4.56274	8	3.04183	5	1.90114	18	6.84411	13	4.94297	22	8.36502	7	2.6616	27	10.2662	2	0.760456	21	7.98479	10	3.80228	2	0.760456	1	0.380228
mfd	Chromosome	complement(149595..152834)	314.805	-0.240849	-1.18169	0.118107	0.989175	protein_coding	55	5.09731	123	11.3994	88	8.1557	48	4.44856	81	7.50695	59	5.46803	57	5.28267	83	7.69231	34	3.15107	32	2.96571	38	3.52178	29	2.68767	71	6.58017	61	5.65338	77	7.13624	12	1.11214	52	4.81928	56	5.18999	19	1.76089	4	0.370714
gspD	Chromosome	complement(960538..962820)	330.353	0.254826	1.19319	0.121918	0.989175	protein_coding	30	3.94737	79	10.3947	56	7.36842	49	6.44737	75	9.86842	25	3.28947	34	4.47368	52	6.84211	15	1.97368	10	1.31579	27	3.55263	25	3.28947	46	6.05263	41	5.39474	64	8.42105	6	0.789474	40	5.26316	61	8.02632	17	2.23684	8	1.05263
ffh	Chromosome	352185..353531	530.901	0.301955	1.23281	0.122306	0.989175	protein_coding	19	4.24107	46	10.2679	18	4.01786	33	7.36607	32	7.14286	10	2.23214	19	4.24107	39	8.70536	4	0.892857	5	1.11607	19	4.24107	11	2.45536	42	9.375	25	5.58036	37	8.25893	9	2.00893	25	5.58036	31	6.91964	22	4.91071	2	0.446429
CTL0222	Chromosome	278763..278951	585.349	0.614828	1.53138	0.122529	0.989175	protein_coding	2	3.22581	8	12.9032	1	1.6129	6	9.67742	4	6.45161	2	3.22581	3	4.83871	5	8.06452	2	3.22581	0	0	3	4.83871	2	3.22581	2	3.22581	5	8.06452	7	11.2903	2	3.22581	2	3.22581	4	6.45161	2	3.22581	0	0
rnhB	Chromosome	355401..356054	887.514	0.34291	1.26831	0.123486	0.989175	protein_coding	8	3.68664	20	9.21659	16	7.37327	17	7.8341	14	6.45161	11	5.06912	5	2.30415	19	8.75576	8	3.68664	6	2.76498	9	4.14747	2	0.921659	17	7.8341	11	5.06912	19	8.75576	4	1.84332	10	4.60829	17	7.8341	4	1.84332	0	0
CTL0252	Chromosome	318047..318643	201.197	0.582443	1.49738	0.123785	0.989175	protein_coding	4	2.0202	20	10.101	7	3.53535	14	7.07071	13	6.56566	9	4.54545	14	7.07071	14	7.07071	6	3.0303	5	2.52525	9	4.54545	5	2.52525	10	5.05051	7	3.53535	12	6.06061	12	6.06061	14	7.07071	14	7.07071	5	2.52525	4	2.0202
CTL0111	Chromosome	complement(141344..142534)	157.779	0.463848	1.37922	0.124329	0.989175	protein_coding	17	4.29293	46	11.6162	34	8.58586	19	4.79798	31	7.82828	29	7.32323	20	5.05051	18	4.54545	11	2.77778	8	2.0202	22	5.55556	18	4.54545	21	5.30303	15	3.78788	24	6.06061	13	3.28283	17	4.29293	20	5.05051	9	2.27273	4	1.0101
fabZ	Chromosome	complement(918231..918692)	1459.06	-0.340953	-1.26659	0.126583	0.993875	protein_coding	10	6.53595	20	13.0719	12	7.84314	14	9.15033	7	4.57516	9	5.88235	3	1.96078	15	9.80392	2	1.30719	2	1.30719	8	5.22876	6	3.92157	13	8.49673	6	3.92157	8	5.22876	0	0	4	2.61438	12	7.84314	2	1.30719	0	0
CTL0508	Chromosome	605731..606975	184.577	-0.328748	-1.25592	0.128695	0.993875	protein_coding	23	5.55556	52	12.5604	39	9.42029	30	7.24638	31	7.48792	18	4.34783	20	4.83092	28	6.76329	14	3.38164	10	2.41546	16	3.86473	16	3.86473	24	5.7971	15	3.62319	23	5.55556	8	1.93237	12	2.89855	27	6.52174	5	1.20773	3	0.724638
tdk	Chromosome	complement(528235..528846)	573.444	0.366802	1.28949	0.129228	0.993875	protein_coding	10	4.92611	27	13.3005	17	8.37438	13	6.40394	10	4.92611	10	4.92611	7	3.44828	17	8.37438	4	1.97044	5	2.46305	12	5.91133	1	0.492611	13	6.40394	11	5.41872	15	7.38916	2	0.985222	12	5.91133	17	8.37438	0	0	0	0
CTL0765	Chromosome	complement(899945..900394)	1671.34	-0.255678	-1.1939	0.129302	0.993875	protein_coding	3	2.01342	18	12.0805	6	4.02685	9	6.04027	11	7.38255	0	0	1	0.671141	8	5.36913	1	0.671141	3	2.01342	20	13.4228	7	4.69799	11	7.38255	7	4.69799	20	13.4228	5	3.3557	8	5.36913	2	1.34228	5	3.3557	4	2.68456
recD_1	Chromosome	28247..29737	279.182	-0.328423	-1.25564	0.13077	0.996583	protein_coding	26	5.24194	60	12.0968	35	7.05645	36	7.25806	36	7.25806	23	4.6371	24	4.83871	35	7.05645	12	2.41935	18	3.62903	28	5.64516	14	2.82258	22	4.43548	15	3.02419	35	7.05645	6	1.20968	28	5.64516	29	5.84677	10	2.01613	4	0.806452
brnQ	Chromosome	941739..942974	753.65	-0.280772	-1.21484	0.132326	0.996583	protein_coding	33	8.0292	63	15.3285	32	7.78589	32	7.78589	37	9.00243	16	3.89294	20	4.86618	35	8.51582	14	3.40633	13	3.16302	11	2.6764	6	1.45985	19	4.62287	6	1.45985	9	2.18978	8	1.94647	8	1.94647	30	7.29927	14	3.40633	5	1.21655
pkn5	Chromosome	48774..50246	730.596	-0.218332	-1.16339	0.136372	0.996583	protein_coding	20	4.08163	55	11.2245	34	6.93878	27	5.5102	48	9.79592	22	4.4898	17	3.46939	26	5.30612	20	4.08163	16	3.26531	31	6.32653	9	1.83673	27	5.5102	22	4.4898	36	7.34694	14	2.85714	25	5.10204	24	4.89796	11	2.2449	6	1.22449
gidA	Chromosome	895538..897370	1219.74	-0.255085	-1.19341	0.137517	0.996583	protein_coding	19	3.11475	63	10.3279	45	7.37705	41	6.72131	45	7.37705	26	4.2623	33	5.40984	43	7.04918	21	3.44262	19	3.11475	25	4.09836	17	2.78689	27	4.42623	30	4.91803	39	6.39344	9	1.47541	37	6.06557	53	8.68852	16	2.62295	2	0.327869
lspA	Chromosome	784411..784914	617.062	-0.307088	-1.23721	0.138951	0.996583	protein_coding	16	9.58084	33	19.7605	13	7.78443	9	5.38922	16	9.58084	6	3.59281	7	4.19162	11	6.58683	7	4.19162	5	2.99401	2	1.1976	3	1.79641	9	5.38922	4	2.39521	2	1.1976	3	1.79641	7	4.19162	10	5.98802	1	0.598802	3	1.79641
CTL0478	Chromosome	complement(571903..572418)	92.2359	-0.806833	-1.74937	0.139045	0.996583	protein_coding	5	2.92398	35	20.4678	6	3.50877	9	5.26316	18	10.5263	6	3.50877	8	4.67836	15	8.77193	4	2.33918	1	0.584795	7	4.09357	3	1.75439	9	5.26316	3	1.75439	14	8.18713	4	2.33918	6	3.50877	15	8.77193	3	1.75439	0	0
CTL0015	Chromosome	22438..23016	333.322	0.355864	1.27975	0.141282	0.996583	protein_coding	8	4.16667	23	11.9792	8	4.16667	14	7.29167	13	6.77083	6	3.125	6	3.125	21	10.9375	2	1.04167	2	1.04167	11	5.72917	7	3.64583	12	6.25	9	4.6875	13	6.77083	2	1.04167	14	7.29167	8	4.16667	3	1.5625	10	5.20833
dnaN	Chromosome	complement(411521..412771)	901	-0.208063	-1.15514	0.141941	0.996583	protein_coding	28	6.73077	42	10.0962	28	6.73077	34	8.17308	44	10.5769	16	3.84615	34	8.17308	18	4.32692	7	1.68269	11	2.64423	11	2.64423	15	3.60577	21	5.04808	22	5.28846	27	6.49038	6	1.44231	21	5.04808	20	4.80769	11	2.64423	0	0
rpsI	Chromosome	464396..464785	571.704	-0.429217	-1.3465	0.143766	0.996583	protein_coding	5	3.87597	12	9.30233	7	5.42636	10	7.75194	8	6.20155	3	2.32558	5	3.87597	9	6.97674	2	1.55039	0	0	10	7.75194	3	2.32558	14	10.8527	5	3.87597	7	5.42636	0	0	15	11.6279	12	9.30233	2	1.55039	0	0
lplA_1	Chromosome	complement(635446..636165)	91.6539	0.662117	1.5824	0.14439	0.996583	protein_coding	14	5.85774	28	11.7155	14	5.85774	17	7.11297	24	10.0418	9	3.76569	10	4.1841	11	4.60251	7	2.92887	5	2.09205	6	2.51046	9	3.76569	16	6.69456	12	5.02092	15	6.27615	2	0.83682	14	5.85774	19	7.94979	5	2.09205	2	0.83682
CTL0684	Chromosome	812487..814352	657.085	-0.254625	-1.19303	0.14721	0.996583	protein_coding	44	7.08535	50	8.05153	47	7.56844	25	4.02576	52	8.37359	38	6.11916	35	5.63607	36	5.7971	25	4.02576	11	1.77134	22	3.54267	36	5.7971	25	4.02576	32	5.15298	49	7.8905	10	1.61031	30	4.83092	42	6.76329	5	0.805153	7	1.12721
dnaA	Chromosome	complement(598341..599711)	852.687	-0.22752	-1.17082	0.147868	0.996583	protein_coding	26	5.70175	51	11.1842	29	6.35965	30	6.57895	41	8.99123	14	3.07018	24	5.26316	30	6.57895	13	2.85088	11	2.41228	21	4.60526	12	2.63158	28	6.14035	19	4.16667	40	8.77193	5	1.09649	28	6.14035	22	4.82456	8	1.75439	4	0.877193
CTL0799	Chromosome	complement(922715..923188)	829.813	0.336194	1.26242	0.148561	0.996583	protein_coding	7	4.4586	15	9.55414	5	3.18471	16	10.1911	9	5.73248	4	2.54777	8	5.09554	10	6.36943	5	3.18471	3	1.91083	6	3.82166	3	1.91083	2	1.27389	13	8.28025	13	8.28025	5	3.18471	13	8.28025	14	8.9172	5	3.18471	1	0.636943
lplA_2	Chromosome	897360..898061	145.366	0.557908	1.47213	0.151982	0.996583	protein_coding	11	4.72103	27	11.588	17	7.29614	10	4.29185	18	7.72532	15	6.43777	16	6.86695	9	3.86266	8	3.43348	8	3.43348	14	6.00858	9	3.86266	13	5.5794	11	4.72103	13	5.5794	3	1.28755	11	4.72103	10	4.29185	5	2.14592	5	2.14592
greA	Chromosome	3010..5157	779.336	0.282542	1.21634	0.152469	0.996583	protein_coding	38	5.31469	90	12.5874	40	5.59441	54	7.55245	53	7.41259	23	3.21678	22	3.07692	51	7.13287	13	1.81818	8	1.11888	30	4.1958	22	3.07692	63	8.81119	41	5.73427	70	9.79021	8	1.11888	30	4.1958	36	5.03497	12	1.67832	11	1.53846
rpmA	Chromosome	complement(807650..807901)	217.798	0.76929	1.70443	0.153335	0.996583	protein_coding	1	1.20482	5	6.0241	3	3.61446	9	10.8434	6	7.22892	2	2.40964	5	6.0241	7	8.43373	1	1.20482	2	2.40964	4	4.81928	2	2.40964	8	9.63855	5	6.0241	1	1.20482	0	0	8	9.63855	11	13.253	2	2.40964	1	1.20482
mip	Chromosome	complement(925434..926165)	1933.11	0.394857	1.31481	0.15401	0.996583	protein_coding	9	3.7037	27	11.1111	11	4.52675	17	6.99588	20	8.23045	10	4.11523	13	5.34979	16	6.58436	5	2.05761	3	1.23457	11	4.52675	10	4.11523	19	7.81893	12	4.93827	24	9.87654	2	0.823045	6	2.46914	19	7.81893	8	3.29218	1	0.411523
dnaA2	Chromosome	624880..626247	909.154	-0.310274	-1.23994	0.154047	0.996583	protein_coding	22	4.83516	49	10.7692	33	7.25275	34	7.47253	28	6.15385	18	3.95604	24	5.27473	34	7.47253	12	2.63736	15	3.2967	20	4.3956	26	5.71429	36	7.91209	19	4.17582	30	6.59341	9	1.97802	19	4.17582	19	4.17582	5	1.0989	3	0.659341
CTL0009	Chromosome	13663..15342	775.17	-0.331435	-1.25826	0.15431	0.996583	protein_coding	46	8.22898	82	14.6691	37	6.61896	52	9.30233	46	8.22898	19	3.39893	20	3.57782	45	8.05009	21	3.75671	10	1.78891	23	4.11449	14	2.50447	24	4.29338	10	1.78891	18	3.22004	12	2.14669	20	3.57782	41	7.33453	13	2.32558	6	1.07335
xseB	Chromosome	690280..690498	940.621	-0.431761	-1.34888	0.154556	0.996583	protein_coding	1	1.38889	7	9.72222	5	6.94444	3	4.16667	6	8.33333	2	2.77778	3	4.16667	6	8.33333	1	1.38889	0	0	5	6.94444	2	2.77778	6	8.33333	4	5.55556	11	15.2778	1	1.38889	5	6.94444	0	0	4	5.55556	0	0
aroL	Chromosome	737915..738469	490.442	0.298309	1.2297	0.157208	0.996583	protein_coding	12	6.52174	28	15.2174	8	4.34783	6	3.26087	21	11.413	11	5.97826	12	6.52174	12	6.52174	4	2.17391	6	3.26087	8	4.34783	3	1.63043	5	2.71739	8	4.34783	11	5.97826	6	3.26087	12	6.52174	9	4.8913	2	1.08696	0	0
dmpP	Chromosome	complement(139457..140752)	819.555	-0.224295	-1.16821	0.159824	0.996583	protein_coding	21	4.87239	51	11.8329	23	5.33643	26	6.03248	43	9.9768	26	6.03248	21	4.87239	20	4.64037	18	4.17633	9	2.08817	16	3.7123	20	4.64037	28	6.49652	30	6.96056	23	5.33643	9	2.08817	12	2.78422	23	5.33643	4	0.928074	8	1.85615
oppC	Chromosome	543564..544409	152.159	-0.439436	-1.35607	0.16053	0.996583	protein_coding	18	6.40569	47	16.726	32	11.3879	14	4.98221	22	7.82918	16	5.69395	19	6.76157	20	7.11744	8	2.84698	7	2.4911	6	2.13523	8	2.84698	8	2.84698	4	1.42349	10	3.55872	4	1.42349	12	4.27046	16	5.69395	6	2.13523	4	1.42349
CTL0392	Chromosome	476478..477323	367.795	-0.284191	-1.21773	0.161996	0.996583	protein_coding	17	6.04982	27	9.60854	24	8.54093	22	7.82918	27	9.60854	17	6.04982	12	4.27046	19	6.76157	8	2.84698	9	3.20285	16	5.69395	6	2.13523	13	4.62633	10	3.55872	19	6.76157	5	1.77936	12	4.27046	17	6.04982	1	0.355872	0	0
CTL0306	Chromosome	complement(377881..379548)	367.009	0.345371	1.27048	0.163239	0.996583	protein_coding	15	2.7027	29	5.22523	30	5.40541	22	3.96396	73	13.1532	50	9.00901	86	15.4955	28	5.04505	9	1.62162	3	0.540541	21	3.78378	47	8.46847	35	6.30631	30	5.40541	25	4.5045	1	0.18018	6	1.08108	32	5.76577	8	1.44144	5	0.900901
amiA	Chromosome	complement(617781..618560)	1281.89	0.252077	1.19092	0.164415	0.996583	protein_coding	8	3.0888	29	11.1969	17	6.56371	18	6.94981	23	8.88031	6	2.3166	14	5.40541	23	8.88031	6	2.3166	6	2.3166	5	1.9305	13	5.01931	21	8.10811	10	3.861	13	5.01931	4	1.5444	20	7.72201	16	6.17761	6	2.3166	1	0.3861
CTL0223	Chromosome	278970..280187	621.635	0.197396	1.14663	0.164582	0.996583	protein_coding	19	4.69136	59	14.5679	21	5.18519	34	8.39506	40	9.87654	4	0.987654	12	2.96296	25	6.17284	11	2.71605	8	1.97531	23	5.67901	12	2.96296	27	6.66667	15	3.7037	45	11.1111	4	0.987654	19	4.69136	21	5.18519	2	0.493827	4	0.987654
rpsL	Chromosome	complement(826746..827135)	1235.34	0.278566	1.21299	0.169022	0.996583	protein_coding	0	0	10	7.75194	6	4.65116	11	8.52713	8	6.20155	7	5.42636	4	3.10078	9	6.97674	4	3.10078	3	2.32558	9	6.97674	6	4.65116	16	12.4031	2	1.55039	5	3.87597	2	1.55039	14	10.8527	11	8.52713	1	0.775194	1	0.775194
CTL0477A	Chromosome	complement(571436..571804)	119.852	0.734352	1.66365	0.170314	0.996583	protein_coding	6	4.91803	18	14.7541	7	5.7377	13	10.6557	12	9.83607	0	0	3	2.45902	9	7.37705	5	4.09836	3	2.45902	4	3.27869	5	4.09836	5	4.09836	3	2.45902	6	4.91803	2	1.63934	6	4.91803	13	10.6557	1	0.819672	1	0.819672
bioF	Chromosome	191208..192341	658.703	-0.218975	-1.16391	0.170997	0.996583	protein_coding	20	5.30504	46	12.2016	18	4.77454	30	7.95756	38	10.0796	11	2.91777	14	3.71353	38	10.0796	14	3.71353	14	3.71353	21	5.57029	10	2.65252	11	2.91777	16	4.24403	20	5.30504	7	1.85676	17	4.50928	26	6.89655	2	0.530504	4	1.06101
CTL0053	Chromosome	65083..66534	211.407	0.31265	1.24199	0.171611	0.996583	protein_coding	25	5.17598	40	8.28157	29	6.00414	37	7.66046	42	8.69565	21	4.34783	24	4.96894	32	6.62526	19	3.93375	11	2.27743	17	3.51967	16	3.31263	29	6.00414	23	4.7619	38	7.86749	11	2.27743	22	4.55487	34	7.03934	8	1.65631	5	1.0352
mdhC	Chromosome	complement(747767..748747)	1011.44	0.217922	1.16306	0.173701	0.996583	protein_coding	13	3.98773	29	8.89571	20	6.13497	25	7.66871	25	7.66871	16	4.90798	13	3.98773	34	10.4294	5	1.53374	8	2.45399	13	3.98773	12	3.68098	11	3.37423	20	6.13497	16	4.90798	4	1.22699	21	6.44172	26	7.97546	10	3.06748	5	1.53374
copB	Chromosome	968381..969844	623.013	-0.344698	-1.26989	0.174744	0.996583	protein_coding	7	1.43737	39	8.00821	28	5.74949	36	7.3922	61	12.5257	9	1.84805	45	9.24025	71	14.5791	0	0	1	0.205339	48	9.85626	15	3.08008	38	7.80287	13	2.6694	24	4.92813	2	0.410678	6	1.23203	29	5.95483	13	2.6694	2	0.410678
pbp	Chromosome	complement(620249..622192)	236.336	0.290514	1.22308	0.177816	0.996583	protein_coding	26	4.01855	63	9.73725	41	6.33694	49	7.57342	41	6.33694	30	4.63679	27	4.17311	48	7.41886	30	4.63679	10	1.5456	22	3.40031	23	3.55487	42	6.4915	33	5.10046	43	6.64606	5	0.772798	51	7.88253	43	6.64606	14	2.16383	6	0.927357
dnaJ	Chromosome	complement(708143..709321)	1354.48	0.278395	1.21284	0.179074	0.996583	protein_coding	23	5.86735	25	6.37755	13	3.31633	28	7.14286	26	6.63265	16	4.08163	13	3.31633	31	7.90816	10	2.55102	7	1.78571	11	2.80612	9	2.29592	31	7.90816	24	6.12245	28	7.14286	9	2.29592	22	5.61224	58	14.7959	8	2.04082	0	0
CTL0474	Chromosome	complement(568992..569132)	76.259	-1.86111	-3.63287	0.179386	0.996583	protein_coding	1	2.17391	6	13.0435	0	0	5	10.8696	5	10.8696	0	0	1	2.17391	5	10.8696	0	0	1	2.17391	2	4.34783	3	6.52174	3	6.52174	2	4.34783	5	10.8696	2	4.34783	3	6.52174	1	2.17391	1	2.17391	0	0
rpmB	Chromosome	complement(421901..422170)	1437.76	-0.3358	-1.26208	0.179562	0.996583	protein_coding	4	4.49438	9	10.1124	4	4.49438	4	4.49438	6	6.74157	2	2.24719	5	5.61798	7	7.86517	2	2.24719	0	0	1	1.1236	2	2.24719	15	16.8539	2	2.24719	2	2.24719	1	1.1236	11	12.3596	8	8.98876	3	3.37079	1	1.1236
CTL0244	Chromosome	299525..300514	241.615	-0.322331	-1.25035	0.180271	0.996583	protein_coding	18	5.47112	36	10.9422	25	7.59878	20	6.07903	26	7.90274	21	6.38298	10	3.03951	22	6.68693	14	4.25532	5	1.51976	11	3.34347	10	3.03951	19	5.77508	9	2.73556	26	7.90274	4	1.21581	24	7.29483	20	6.07903	5	1.51976	4	1.21581
CTL0680	Chromosome	809869..810030	962.942	0.468808	1.38397	0.183043	0.996583	protein_coding	1	1.88679	5	9.43396	2	3.77358	4	7.54717	3	5.66038	1	1.88679	4	7.54717	3	5.66038	1	1.88679	1	1.88679	0	0	1	1.88679	9	16.9811	2	3.77358	3	5.66038	0	0	7	13.2075	4	7.54717	1	1.88679	1	1.88679
CTL0895	Chromosome	1036521..1036775	298.846	-0.485605	-1.40017	0.184331	0.996583	protein_coding	7	8.33333	4	4.7619	12	14.2857	5	5.95238	5	5.95238	0	0	4	4.7619	7	8.33333	0	0	0	0	4	4.7619	4	4.7619	6	7.14286	5	5.95238	6	7.14286	3	3.57143	4	4.7619	7	8.33333	1	1.19048	0	0
htrB	Chromosome	complement(332039..333406)	159.17	0.360064	1.28348	0.184709	0.996583	protein_coding	34	7.47253	60	13.1868	29	6.37363	21	4.61538	34	7.47253	17	3.73626	24	5.27473	36	7.91209	14	3.07692	11	2.41758	22	4.83516	12	2.63736	32	7.03297	14	3.07692	25	5.49451	2	0.43956	35	7.69231	24	5.27473	5	1.0989	4	0.879121
trmE	Chromosome	complement(80300..81634)	94.4982	-0.368628	-1.29112	0.186825	0.996583	protein_coding	16	3.6036	50	11.2613	43	9.68468	22	4.95495	37	8.33333	17	3.82883	24	5.40541	46	10.3604	5	1.12613	11	2.47748	25	5.63063	19	4.27928	15	3.37838	19	4.27928	32	7.20721	7	1.57658	18	4.05405	30	6.75676	4	0.900901	4	0.900901
scc1	Chromosome	complement(423906..424346)	337.525	0.428695	1.34602	0.186933	0.996583	protein_coding	6	4.10959	20	13.6986	9	6.16438	6	4.10959	10	6.84932	5	3.42466	6	4.10959	8	5.47945	6	4.10959	3	2.05479	10	6.84932	14	9.58904	6	4.10959	4	2.73973	8	5.47945	2	1.36986	4	2.73973	13	8.90411	5	3.42466	1	0.684932
CTL0179	Chromosome	228663..228989	366.678	0.373542	1.29553	0.187092	0.996583	protein_coding	8	7.40741	9	8.33333	4	3.7037	9	8.33333	14	12.963	4	3.7037	3	2.77778	2	1.85185	3	2.77778	0	0	4	3.7037	4	3.7037	8	7.40741	1	0.925926	9	8.33333	2	1.85185	12	11.1111	9	8.33333	1	0.925926	2	1.85185
CTL0107	Chromosome	complement(129994..130782)	299.13	-0.301282	-1.23224	0.187868	0.996583	protein_coding	13	4.96183	28	10.687	24	9.16031	13	4.96183	23	8.77863	12	4.58015	19	7.25191	15	5.72519	5	1.9084	12	4.58015	11	4.19847	7	2.67176	10	3.81679	13	4.96183	13	4.96183	10	3.81679	12	4.58015	16	6.10687	4	1.52672	2	0.763359
CTL0138	Chromosome	183418..183777	1539.17	0.300131	1.23126	0.188257	0.996583	protein_coding	5	4.20168	13	10.9244	12	10.084	16	13.4454	8	6.72269	2	1.68067	3	2.52101	5	4.20168	4	3.36134	3	2.52101	3	2.52101	6	5.04202	9	7.56303	9	7.56303	7	5.88235	3	2.52101	2	1.68067	6	5.04202	1	0.840336	2	1.68067
CTL0610	Chromosome	complement(725491..727605)	176.378	-0.393476	-1.31355	0.188284	0.996583	protein_coding	44	6.25	82	11.6477	35	4.97159	37	5.25568	53	7.52841	22	3.125	25	3.55114	49	6.96023	30	4.26136	13	1.84659	28	3.97727	21	2.98295	46	6.53409	32	4.54545	61	8.66477	19	2.69886	33	4.6875	47	6.67614	14	1.98864	13	1.84659
rplN	Chromosome	complement(909761..910129)	1265.78	0.328276	1.25551	0.18857	0.996583	protein_coding	4	3.27869	4	3.27869	11	9.01639	16	13.1148	9	7.37705	4	3.27869	6	4.91803	6	4.91803	1	0.819672	1	0.819672	3	2.45902	4	3.27869	12	9.83607	11	9.01639	4	3.27869	3	2.45902	12	9.83607	10	8.19672	1	0.819672	0	0
CTL0516	Chromosome	complement(612947..614887)	352.826	-0.283918	-1.2175	0.188586	0.996583	protein_coding	37	5.72755	96	14.8607	49	7.58514	40	6.19195	51	7.89474	18	2.78638	26	4.02477	53	8.20433	18	2.78638	18	2.78638	31	4.79876	19	2.94118	43	6.65635	23	3.56037	35	5.41796	16	2.47678	23	3.56037	35	5.41796	10	1.54799	5	0.773994
CTL0006	Chromosome	6522..7532	123.188	0.372506	1.2946	0.189173	0.996583	protein_coding	20	5.95238	34	10.119	21	6.25	33	9.82143	30	8.92857	20	5.95238	12	3.57143	19	5.65476	4	1.19048	3	0.892857	14	4.16667	10	2.97619	17	5.05952	20	5.95238	19	5.65476	7	2.08333	18	5.35714	24	7.14286	5	1.4881	6	1.78571
oppA2	Chromosome	515293..516882	84.236	-0.381699	-1.30287	0.191369	0.996583	protein_coding	26	4.91493	76	14.3667	31	5.86011	33	6.23819	41	7.75047	25	4.7259	22	4.15879	36	6.80529	23	4.34783	17	3.21361	29	5.48204	22	4.15879	29	5.48204	25	4.7259	32	6.04915	10	1.89036	24	4.53686	19	3.59168	5	0.94518	4	0.756144
ruvB	Chromosome	366259..367263	531.546	0.295441	1.22726	0.194555	0.996583	protein_coding	14	4.19162	47	14.0719	18	5.38922	17	5.08982	14	4.19162	15	4.49102	18	5.38922	28	8.38323	8	2.39521	6	1.79641	11	3.29341	11	3.29341	17	5.08982	20	5.98802	22	6.58683	3	0.898204	25	7.48503	27	8.08383	11	3.29341	2	0.598802
dsbG	Chromosome	complement(517313..518029)	649.284	-0.284539	-1.21802	0.195	0.996583	protein_coding	10	4.20168	19	7.98319	22	9.2437	13	5.46218	12	5.04202	19	7.98319	20	8.40336	15	6.30252	8	3.36134	9	3.78151	8	3.36134	5	2.10084	16	6.72269	8	3.36134	18	7.56303	6	2.52101	11	4.62185	12	5.04202	6	2.52101	1	0.420168
efp_2	Chromosome	461254..461811	806.585	0.276754	1.21147	0.19542	0.996583	protein_coding	11	5.94595	20	10.8108	9	4.86486	22	11.8919	13	7.02703	6	3.24324	8	4.32432	10	5.40541	7	3.78378	2	1.08108	5	2.7027	5	2.7027	16	8.64865	11	5.94595	15	8.10811	1	0.540541	4	2.16216	14	7.56757	6	3.24324	0	0
CTL0267	Chromosome	complement(334791..335585)	1408.88	-0.19507	-1.14478	0.196449	0.996583	protein_coding	13	4.92424	40	15.1515	25	9.4697	20	7.57576	14	5.30303	6	2.27273	14	5.30303	22	8.33333	5	1.89394	7	2.65152	5	1.89394	10	3.78788	9	3.40909	10	3.78788	15	5.68182	2	0.757576	22	8.33333	13	4.92424	9	3.40909	3	1.13636
CTL0742	Chromosome	complement(876746..877477)	201.113	0.427076	1.34451	0.198031	0.996583	protein_coding	21	8.64198	33	13.5802	11	4.52675	18	7.40741	26	10.6996	18	7.40741	6	2.46914	15	6.17284	12	4.93827	9	3.7037	13	5.34979	4	1.64609	10	4.11523	12	4.93827	8	3.29218	2	0.823045	12	4.93827	7	2.88066	5	2.05761	1	0.411523
sctS	Chromosome	953753..954037	190.968	-0.704827	-1.62995	0.202253	0.996583	protein_coding	9	9.57447	12	12.766	14	14.8936	5	5.31915	6	6.38298	2	2.12766	5	5.31915	11	11.7021	3	3.19149	0	0	6	6.38298	1	1.06383	4	4.25532	0	0	3	3.19149	1	1.06383	1	1.06383	4	4.25532	5	5.31915	2	2.12766
CTL0466	Chromosome	complement(559967..561610)	446.653	-0.239383	-1.18049	0.202573	0.996583	protein_coding	27	4.93601	77	14.0768	30	5.48446	34	6.21572	55	10.0548	28	5.11883	20	3.65631	48	8.77514	11	2.01097	5	0.914077	25	4.57038	16	2.92505	41	7.49543	28	5.11883	24	4.38757	10	1.82815	25	4.57038	34	6.21572	5	0.914077	4	0.731261
fabI	Chromosome	complement(441667..442563)	602.338	-0.283081	-1.21679	0.202777	0.996583	protein_coding	11	3.69128	27	9.0604	22	7.38255	16	5.36913	25	8.38926	15	5.03356	14	4.69799	36	12.0805	12	4.02685	4	1.34228	5	1.67785	9	3.02013	16	5.36913	15	5.03356	17	5.7047	0	0	9	3.02013	29	9.73154	10	3.3557	6	2.01342
dnaQ	Chromosome	610878..611576	893.045	-0.257022	-1.19501	0.203077	0.996583	protein_coding	10	4.31034	23	9.91379	16	6.89655	11	4.74138	10	4.31034	15	6.46552	15	6.46552	19	8.18966	13	5.60345	6	2.58621	13	5.60345	9	3.87931	14	6.03448	14	6.03448	17	7.32759	3	1.2931	11	4.74138	10	4.31034	1	0.431034	2	0.862069
rplS	Chromosome	354972..355337	704.016	0.324919	1.25259	0.203306	0.996583	protein_coding	4	3.30579	9	7.43802	6	4.95868	12	9.91736	7	5.78512	1	0.826446	6	4.95868	10	8.26446	2	1.65289	1	0.826446	4	3.30579	3	2.47934	13	10.7438	4	3.30579	9	7.43802	2	1.65289	10	8.26446	15	12.3967	3	2.47934	0	0
ldh	Chromosome	186451..187491	1632.98	0.265525	1.20207	0.205165	0.996583	protein_coding	7	2.02312	39	11.2717	24	6.93642	32	9.24855	18	5.20231	11	3.17919	17	4.91329	33	9.53757	15	4.33526	4	1.15607	15	4.33526	9	2.60116	17	4.91329	18	5.20231	23	6.6474	7	2.02312	16	4.62428	34	9.82659	6	1.7341	1	0.289017
rnhC	Chromosome	complement(330463..331365)	145.665	0.391862	1.31209	0.209213	0.996583	protein_coding	17	5.66667	30	10	21	7	22	7.33333	31	10.3333	12	4	13	4.33333	26	8.66667	6	2	7	2.33333	22	7.33333	10	3.33333	20	6.66667	9	3	17	5.66667	6	2	13	4.33333	16	5.33333	1	0.333333	1	0.333333
ssb	Chromosome	371228..371701	678.717	0.231281	1.17388	0.209667	0.996583	protein_coding	6	3.82166	12	7.64331	4	2.54777	15	9.55414	19	12.1019	5	3.18471	4	2.54777	9	5.73248	6	3.82166	0	0	4	2.54777	6	3.82166	8	5.09554	14	8.9172	10	6.36943	2	1.27389	11	7.00637	17	10.828	3	1.91083	2	1.27389
cydB	Chromosome	337212..338273	1401.86	-0.251277	-1.19026	0.210612	0.996583	protein_coding	28	7.93201	53	15.0142	27	7.64873	28	7.93201	29	8.2153	15	4.24929	19	5.38244	25	7.08215	20	5.66572	3	0.849858	3	0.849858	10	2.83286	12	3.39943	8	2.26629	11	3.11615	8	2.26629	13	3.68272	24	6.79887	10	2.83286	7	1.983
hctA	Chromosome	complement(142722..143099)	7610.98	-0.329555	-1.25663	0.210781	0.996583	protein_coding	0	0	7	5.6	3	2.4	6	4.8	5	4	3	2.4	14	11.2	23	18.4	1	0.8	0	0	3	2.4	2	1.6	36	28.8	2	1.6	6	4.8	2	1.6	6	4.8	2	1.6	4	3.2	0	0
atpI	Chromosome	complement(659386..661335)	257.082	-0.279346	-1.21364	0.211015	0.996583	protein_coding	37	5.70108	87	13.4052	43	6.62558	52	8.01233	49	7.55008	17	2.61941	24	3.698	41	6.31741	36	5.547	13	2.00308	17	2.61941	14	2.15716	43	6.62558	28	4.31433	46	7.08783	10	1.54083	28	4.31433	47	7.24191	12	1.849	5	0.770416
infA2	Chromosome	complement(681981..682202)	402.051	-0.461646	-1.37711	0.211375	0.996583	protein_coding	1	1.36986	8	10.9589	3	4.10959	9	12.3288	2	2.73973	2	2.73973	5	6.84932	3	4.10959	2	2.73973	3	4.10959	0	0	2	2.73973	4	5.47945	3	4.10959	6	8.21918	1	1.36986	8	10.9589	5	6.84932	6	8.21918	0	0
CTL0218	Chromosome	complement(276063..276767)	175.937	0.367124	1.28978	0.212965	0.996583	protein_coding	21	8.97436	42	17.9487	20	8.54701	14	5.98291	16	6.83761	12	5.12821	12	5.12821	14	5.98291	10	4.2735	3	1.28205	9	3.84615	3	1.28205	11	4.70085	6	2.5641	5	2.13675	4	1.7094	11	4.70085	12	5.12821	3	1.28205	6	2.5641
ubiA	Chromosome	566326..567234	98.5025	-0.487339	-1.40186	0.214452	0.996583	protein_coding	28	9.27152	52	17.2185	35	11.5894	10	3.31126	27	8.9404	11	3.64238	16	5.29801	25	8.27815	10	3.31126	3	0.993377	9	2.98013	10	3.31126	11	3.64238	6	1.98675	4	1.3245	10	3.31126	10	3.31126	15	4.96689	8	2.64901	2	0.662252
sctU	Chromosome	complement(427793..428875)	863.694	-0.234975	-1.17689	0.216398	0.996583	protein_coding	24	6.66667	40	11.1111	33	9.16667	28	7.77778	18	5	17	4.72222	17	4.72222	30	8.33333	11	3.05556	6	1.66667	13	3.61111	15	4.16667	35	9.72222	11	3.05556	25	6.94444	1	0.277778	11	3.05556	18	5	6	1.66667	1	0.277778
oppC2	Chromosome	complement(870852..872588)	1219.44	0.203066	1.15114	0.217074	0.996583	protein_coding	34	5.88235	79	13.6678	40	6.92042	30	5.19031	38	6.57439	25	4.32526	24	4.15225	40	6.92042	21	3.63322	12	2.07612	20	3.46021	16	2.76817	32	5.53633	15	2.59516	41	7.09343	5	0.865052	35	6.05536	34	5.88235	24	4.15225	13	2.24913
murE	Chromosome	complement(618475..619926)	1402.43	-0.229372	-1.17232	0.218062	0.996583	protein_coding	22	4.55487	47	9.73085	37	7.66046	40	8.28157	35	7.24638	18	3.72671	18	3.72671	42	8.69565	19	3.93375	13	2.69151	16	3.31263	18	3.72671	21	4.34783	33	6.8323	25	5.17598	10	2.07039	26	5.38302	35	7.24638	7	1.44928	1	0.207039
uhpC	Chromosome	929754..931124	6650.09	-0.229435	-1.17238	0.219098	0.996583	protein_coding	40	8.77193	50	10.9649	40	8.77193	22	4.82456	33	7.23684	17	3.72807	26	5.70175	32	7.01754	17	3.72807	9	1.97368	9	1.97368	10	2.19298	21	4.60526	14	3.07018	18	3.94737	5	1.09649	15	3.28947	44	9.64912	12	2.63158	22	4.82456
gatC	Chromosome	324039..324341	783.759	-0.287655	-1.22065	0.220305	0.996583	protein_coding	4	4	9	9	9	9	13	13	7	7	3	3	6	6	7	7	1	1	3	3	2	2	4	4	4	4	7	7	13	13	0	0	1	1	3	3	4	4	0	0
atpE	Chromosome	complement(665992..666618)	153.528	0.450021	1.36606	0.222395	0.996583	protein_coding	5	2.40385	22	10.5769	10	4.80769	16	7.69231	15	7.21154	2	0.961538	7	3.36538	25	12.0192	1	0.480769	3	1.44231	13	6.25	5	2.40385	19	9.13462	10	4.80769	25	12.0192	2	0.961538	11	5.28846	12	5.76923	3	1.44231	2	0.961538
CTL0735	Chromosome	complement(865973..866902)	120.47	0.405365	1.32442	0.22571	0.996583	protein_coding	20	6.47249	47	15.2104	22	7.11974	17	5.50162	22	7.11974	11	3.55987	9	2.91262	21	6.79612	8	2.589	7	2.26537	14	4.53074	5	1.61812	15	4.85437	16	5.17799	20	6.47249	8	2.589	21	6.79612	16	5.17799	6	1.94175	4	1.2945
CTL0486	Chromosome	578868..581654	142.06	-0.2797	-1.21394	0.226683	0.996583	protein_coding	64	6.89655	158	17.0259	71	7.65086	36	3.87931	67	7.21983	26	2.80172	38	4.09483	76	8.18966	35	3.77155	25	2.69397	33	3.55603	38	4.09483	57	6.14224	33	3.55603	51	5.49569	24	2.58621	40	4.31034	33	3.55603	14	1.50862	9	0.969828
sucB_1	Chromosome	385949..387046	224.294	0.298588	1.22994	0.227121	0.996583	protein_coding	10	2.73973	29	7.94521	36	9.86301	34	9.31507	33	9.0411	18	4.93151	11	3.0137	25	6.84932	10	2.73973	8	2.19178	16	4.38356	10	2.73973	16	4.38356	19	5.20548	32	8.76712	2	0.547945	20	5.47945	24	6.57534	11	3.0137	1	0.273973
CTL0515	Chromosome	612336..612926	185.129	-0.421262	-1.3391	0.227919	0.996583	protein_coding	12	6.12245	24	12.2449	10	5.10204	14	7.14286	15	7.65306	14	7.14286	14	7.14286	15	7.65306	8	4.08163	3	1.53061	6	3.06122	8	4.08163	11	5.61224	8	4.08163	12	6.12245	2	1.02041	6	3.06122	8	4.08163	4	2.04082	2	1.02041
CTL0071	Chromosome	complement(87459..87986)	10692.9	-0.325731	-1.2533	0.228273	0.996583	protein_coding	7	4	16	9.14286	15	8.57143	4	2.28571	7	4	8	4.57143	9	5.14286	8	4.57143	10	5.71429	9	5.14286	6	3.42857	11	6.28571	7	4	17	9.71429	14	8	4	2.28571	6	3.42857	10	5.71429	2	1.14286	5	2.85714
CTL0506	Chromosome	604181..604951	288.187	0.357373	1.28109	0.229574	0.996583	protein_coding	24	9.375	46	17.9688	26	10.1562	16	6.25	21	8.20312	14	5.46875	17	6.64062	21	8.20312	3	1.17188	6	2.34375	9	3.51562	3	1.17188	7	2.73438	2	0.78125	9	3.51562	4	1.5625	9	3.51562	13	5.07812	3	1.17188	3	1.17188
rplE	Chromosome	complement(908869..909411)	3163.39	0.233792	1.17592	0.231472	0.996583	protein_coding	9	5	18	10	12	6.66667	10	5.55556	8	4.44444	4	2.22222	9	5	11	6.11111	4	2.22222	1	0.555556	11	6.11111	5	2.77778	16	8.88889	11	6.11111	10	5.55556	5	2.77778	14	7.77778	14	7.77778	7	3.88889	1	0.555556
CTL0685	Chromosome	814549..815658	139.022	-0.437432	-1.35419	0.231767	0.996583	protein_coding	17	4.60705	47	12.7371	25	6.77507	14	3.79404	31	8.40108	19	5.14905	21	5.69106	28	7.58808	12	3.25203	12	3.25203	14	3.79404	17	4.60705	19	5.14905	18	4.87805	18	4.87805	8	2.16802	17	4.60705	19	5.14905	9	2.43902	4	1.08401
CTL0080	Chromosome	101136..103439	716.132	-0.237278	-1.17877	0.236863	0.996583	protein_coding	37	4.82399	72	9.38722	49	6.38853	43	5.60626	60	7.82269	22	2.86832	57	7.43155	69	8.99609	30	3.91134	4	0.521512	47	6.12777	51	6.64928	50	6.5189	37	4.82399	58	7.56193	2	0.260756	23	2.9987	29	3.78096	20	2.60756	7	0.912647
CTL0505	Chromosome	603530..604177	1350.89	-0.243196	-1.18361	0.238143	0.996583	protein_coding	10	4.65116	24	11.1628	9	4.18605	15	6.97674	27	12.5581	8	3.72093	11	5.11628	20	9.30233	8	3.72093	6	2.7907	7	3.25581	9	4.18605	10	4.65116	6	2.7907	13	6.04651	2	0.930233	13	6.04651	9	4.18605	5	2.32558	3	1.39535
rho	Chromosome	complement(885226..886620)	3437.43	0.25463	1.19303	0.238876	0.996583	protein_coding	14	3.01724	52	11.2069	33	7.11207	37	7.97414	25	5.38793	22	4.74138	25	5.38793	33	7.11207	8	1.72414	10	2.15517	13	2.80172	15	3.23276	36	7.75862	24	5.17241	45	9.69828	0	0	32	6.89655	32	6.89655	8	1.72414	0	0
CTL0262	Chromosome	329497..330447	449.644	-0.26326	-1.20019	0.240195	0.996583	protein_coding	22	6.96203	35	11.0759	16	5.06329	17	5.37975	31	9.81013	13	4.11392	15	4.74684	19	6.01266	17	5.37975	6	1.89873	13	4.11392	14	4.43038	19	6.01266	14	4.43038	17	5.37975	4	1.26582	9	2.8481	24	7.59494	6	1.89873	5	1.58228
CTL0017	Chromosome	24284..24820	92.0712	-0.700958	-1.62558	0.246245	0.996583	protein_coding	8	4.49438	22	12.3596	14	7.86517	9	5.05618	6	3.37079	10	5.61798	4	2.24719	12	6.74157	9	5.05618	2	1.1236	13	7.30337	5	2.80899	9	5.05618	8	4.49438	15	8.42697	1	0.561798	13	7.30337	11	6.17978	5	2.80899	2	1.1236
rpmI	Chromosome	262498..262683	737.89	0.327596	1.25492	0.249224	0.996583	protein_coding	1	1.63934	6	9.83607	0	0	4	6.55738	7	11.4754	2	3.27869	2	3.27869	2	3.27869	1	1.63934	1	1.63934	6	9.83607	2	3.27869	10	16.3934	1	1.63934	0	0	0	0	7	11.4754	5	8.19672	4	6.55738	0	0
CTL0270	Chromosome	complement(338371..339675)	321.498	-0.277856	-1.21239	0.252469	0.996583	protein_coding	18	4.14747	53	12.212	33	7.60369	20	4.60829	39	8.98618	21	4.83871	21	4.83871	26	5.99078	15	3.45622	10	2.30415	11	2.53456	19	4.37788	35	8.06452	20	4.60829	30	6.91244	4	0.921659	20	4.60829	24	5.52995	13	2.99539	2	0.460829
ptsI	Chromosome	complement(701544..703259)	312.549	0.240377	1.1813	0.255004	0.996583	protein_coding	18	3.15236	67	11.7338	44	7.70578	47	8.23117	50	8.75657	22	3.85289	27	4.72855	35	6.1296	11	1.92644	12	2.10158	32	5.6042	17	2.97723	32	5.6042	18	3.15236	54	9.45709	9	1.57618	30	5.25394	32	5.6042	10	1.75131	4	0.700525
ptsH	Chromosome	complement(703259..703588)	199.26	0.537027	1.45098	0.255704	0.996583	protein_coding	4	3.66972	10	9.17431	5	4.58716	11	10.0917	11	10.0917	5	4.58716	5	4.58716	8	7.33945	2	1.83486	3	2.75229	1	0.917431	5	4.58716	4	3.66972	2	1.83486	10	9.17431	1	0.917431	5	4.58716	12	11.0092	5	4.58716	0	0
ubiE	Chromosome	816388..817077	25.1595	-1.05774	-2.08167	0.257012	0.996583	protein_coding	8	3.49345	36	15.7205	12	5.24017	12	5.24017	16	6.9869	14	6.11354	13	5.67686	19	8.29694	14	6.11354	9	3.93013	4	1.74672	12	5.24017	9	3.93013	10	4.36681	8	3.49345	1	0.436681	14	6.11354	12	5.24017	4	1.74672	2	0.873362
CTL0395	Chromosome	479701..480387	487.225	0.282684	1.21646	0.257393	0.996583	protein_coding	21	9.21053	35	15.3509	17	7.45614	21	9.21053	21	9.21053	5	2.19298	9	3.94737	20	8.77193	4	1.75439	5	2.19298	6	2.63158	7	3.07018	11	4.82456	5	2.19298	7	3.07018	5	2.19298	7	3.07018	12	5.26316	6	2.63158	4	1.75439
tRNA-Ser_4	Chromosome	complement(893493..893581)	96.2521	1.25169	2.38121	0.261198	0.996583	tRNA
sctQ	Chromosome	47518..48639	531.383	0.218754	1.16373	0.261271	0.996583	protein_coding	25	6.70241	40	10.7239	20	5.36193	28	7.5067	32	8.57909	19	5.09383	12	3.21716	28	7.5067	9	2.41287	5	1.34048	21	5.63003	5	1.34048	16	4.28954	19	5.09383	36	9.65147	8	2.14477	13	3.48525	28	7.5067	6	1.60858	3	0.80429
engA	Chromosome	complement(88063..89535)	304.407	-0.258646	-1.19636	0.263062	0.996583	protein_coding	14	2.85714	54	11.0204	43	8.77551	28	5.71429	36	7.34694	18	3.67347	28	5.71429	39	7.95918	15	3.06122	14	2.85714	25	5.10204	21	4.28571	32	6.53061	29	5.91837	30	6.12245	5	1.02041	31	6.32653	16	3.26531	9	1.83673	3	0.612245
CTL0035	Chromosome	43384..43635	520.857	-0.378982	-1.30042	0.263268	0.996583	protein_coding	4	4.81928	7	8.43373	3	3.61446	7	8.43373	8	9.63855	0	0	8	9.63855	5	6.0241	3	3.61446	0	0	8	9.63855	5	6.0241	2	2.40964	2	2.40964	4	4.81928	2	2.40964	2	2.40964	6	7.22892	7	8.43373	0	0
CTL0847	Chromosome	976448..976999	1616.11	-0.221485	-1.16593	0.264645	0.996583	protein_coding	13	7.10383	26	14.2077	12	6.55738	8	4.37158	7	3.82514	5	2.73224	11	6.01093	9	4.91803	1	0.546448	4	2.18579	16	8.74317	12	6.55738	9	4.91803	7	3.82514	16	8.74317	3	1.63934	10	5.46448	8	4.37158	6	3.27869	0	0
CTL0430	Chromosome	518175..519389	94.6128	-0.336678	-1.26285	0.264646	0.996583	protein_coding	40	9.90099	68	16.8317	38	9.40594	23	5.69307	42	10.396	16	3.9604	17	4.20792	31	7.67327	14	3.46535	6	1.48515	9	2.22772	15	3.71287	8	1.9802	10	2.47525	14	3.46535	9	2.22772	15	3.71287	18	4.45545	3	0.742574	8	1.9802
CTL0266	Chromosome	complement(333538..334794)	673.523	-0.221968	-1.16632	0.264764	0.996583	protein_coding	19	4.54545	51	12.201	33	7.89474	36	8.61244	25	5.98086	20	4.78469	22	5.26316	19	4.54545	13	3.11005	9	2.15311	18	4.30622	28	6.69856	30	7.17703	20	4.78469	28	6.69856	1	0.239234	17	4.06699	14	3.34928	8	1.91388	7	1.67464
CTL0174	Chromosome	complement(220834..222186)	320.191	-0.262686	-1.19971	0.265497	0.996583	protein_coding	46	10.2222	63	14	45	10	26	5.77778	42	9.33333	22	4.88889	22	4.88889	23	5.11111	18	4	10	2.22222	8	1.77778	10	2.22222	17	3.77778	6	1.33333	14	3.11111	9	2	18	4	19	4.22222	19	4.22222	13	2.88889
CTL0360	Chromosome	442875..444845	130.694	0.269553	1.20543	0.266098	0.996583	protein_coding	14	2.13415	78	11.8902	22	3.35366	35	5.33537	91	13.872	23	3.5061	37	5.64024	55	8.38415	8	1.21951	6	0.914634	33	5.03049	24	3.65854	25	3.81098	26	3.96341	35	5.33537	30	4.57317	23	3.5061	70	10.6707	15	2.28659	6	0.914634
trpR	Chromosome	511407..511691	77.1528	0.787697	1.72632	0.269271	0.996583	protein_coding	7	7.44681	11	11.7021	6	6.38298	2	2.12766	8	8.51064	1	1.06383	3	3.19149	6	6.38298	2	2.12766	1	1.06383	8	8.51064	2	2.12766	9	9.57447	3	3.19149	10	10.6383	1	1.06383	5	5.31915	6	6.38298	2	2.12766	1	1.06383
CTL0028	Chromosome	34390..34626	345.846	0.370679	1.29296	0.270771	0.996583	protein_coding	1	1.28205	7	8.97436	9	11.5385	9	11.5385	3	3.84615	1	1.28205	5	6.41026	4	5.12821	2	2.5641	1	1.28205	1	1.28205	3	3.84615	9	11.5385	3	3.84615	9	11.5385	0	0	4	5.12821	5	6.41026	2	2.5641	0	0
CTL0672	Chromosome	804228..805058	145.611	-0.319446	-1.24785	0.271125	0.996583	protein_coding	14	5.07246	32	11.5942	23	8.33333	18	6.52174	21	7.6087	8	2.89855	16	5.7971	18	6.52174	8	2.89855	10	3.62319	13	4.71014	13	4.71014	15	5.43478	14	5.07246	16	5.7971	8	2.89855	15	5.43478	9	3.26087	3	1.08696	2	0.724638
CTL0814	Chromosome	940079..940486	160.02	-0.440394	-1.35698	0.275883	0.996583	protein_coding	10	7.40741	22	16.2963	9	6.66667	5	3.7037	12	8.88889	7	5.18519	5	3.7037	6	4.44444	3	2.22222	7	5.18519	8	5.92593	4	2.96296	10	7.40741	3	2.22222	10	7.40741	1	0.740741	7	5.18519	3	2.22222	2	1.48148	1	0.740741
CTL0496	Chromosome	complement(590597..591793)	61.6527	-0.43881	-1.35549	0.276295	0.996583	protein_coding	34	8.54271	48	12.0603	29	7.28643	19	4.77387	30	7.53769	17	4.27136	13	3.26633	20	5.02513	10	2.51256	8	2.01005	21	5.27638	13	3.26633	30	7.53769	14	3.51759	33	8.29146	13	3.26633	21	5.27638	21	5.27638	3	0.753769	1	0.251256
rpsR	Chromosome	218832..219077	434.864	0.409353	1.32809	0.279171	0.996583	protein_coding	5	6.17284	6	7.40741	4	4.93827	7	8.64198	3	3.7037	4	4.93827	5	6.17284	6	7.40741	1	1.23457	3	3.7037	2	2.46914	2	2.46914	8	9.87654	3	3.7037	3	3.7037	1	1.23457	11	13.5802	5	6.17284	1	1.23457	1	1.23457
tRNA-Gly_2	Chromosome	complement(94310..94381)	44.9937	2.55385	5.87201	0.279344	0.996583	tRNA
tRNA-Asp	Chromosome	complement(568726..568799)	43.7777	2.55385	5.87201	0.279344	0.996583	tRNA
CTL0865	Chromosome	999776..1000168	227.831	-0.388362	-1.30891	0.279363	0.996583	protein_coding	14	10.7692	19	14.6154	7	5.38462	6	4.61538	12	9.23077	2	1.53846	6	4.61538	10	7.69231	4	3.07692	3	2.30769	4	3.07692	5	3.84615	5	3.84615	9	6.92308	7	5.38462	2	1.53846	3	2.30769	10	7.69231	2	1.53846	0	0
tRNA_22	Chromosome	568726..568799	31.2212	2.55372	5.87148	0.279376	0.996583	tRNA
tRNA-Trp	Chromosome	complement(680336..680408)	28.5937	2.55361	5.87103	0.279402	0.996583	tRNA
tRNA_33	Chromosome	893493..893581	23.4532	2.55361	5.87103	0.279402	0.996583	tRNA
tRNA-Leu_4	Chromosome	complement(900584..900666)	25.1487	2.55361	5.87103	0.279402	0.996583	tRNA
CTL0758	Chromosome	complement(893707..893856)	13.9156	2.55361	5.87103	0.279402	0.996583	protein_coding	4	8.16327	6	12.2449	2	4.08163	5	10.2041	1	2.04082	1	2.04082	0	0	3	6.12245	3	6.12245	0	0	1	2.04082	0	0	2	4.08163	0	0	5	10.2041	0	0	5	10.2041	8	16.3265	0	0	3	6.12245
incD	Chromosome	457317..457799	695.524	0.264289	1.20104	0.282338	0.996583	protein_coding	5	3.125	22	13.75	6	3.75	20	12.5	15	9.375	2	1.25	9	5.625	20	12.5	1	0.625	2	1.25	4	2.5	7	4.375	9	5.625	3	1.875	9	5.625	4	2.5	9	5.625	9	5.625	2	1.25	2	1.25
CTL0634	Chromosome	complement(750882..752225)	593.088	0.175033	1.12899	0.284344	0.996583	protein_coding	11	2.46085	63	14.094	23	5.14541	28	6.26398	26	5.81655	17	3.80313	26	5.81655	31	6.93512	13	2.90828	8	1.78971	20	4.47427	15	3.3557	27	6.04027	19	4.25056	44	9.8434	8	1.78971	36	8.05369	23	5.14541	6	1.34228	3	0.671141
incC	Chromosome	578274..578810	280.61	0.350309	1.27483	0.28493	0.996583	protein_coding	9	5.05618	20	11.236	10	5.61798	15	8.42697	21	11.7978	13	7.30337	12	6.74157	20	11.236	3	1.68539	1	0.561798	9	5.05618	5	2.80899	7	3.93258	4	2.24719	2	1.1236	6	3.37079	3	1.68539	13	7.30337	3	1.68539	2	1.1236
aroB	Chromosome	739532..740653	109.312	0.318335	1.24689	0.285135	0.996583	protein_coding	15	4.02145	55	14.7453	34	9.11528	18	4.82574	23	6.16622	23	6.16622	21	5.63003	26	6.97051	7	1.87668	15	4.02145	16	4.28954	15	4.02145	23	6.16622	18	4.82574	15	4.02145	8	2.14477	11	2.94906	21	5.63003	8	2.14477	1	0.268097
CTL0202	Chromosome	259424..260008	41.9077	0.697057	1.62119	0.285907	0.996583	protein_coding	7	3.60825	22	11.3402	12	6.18557	14	7.21649	13	6.70103	6	3.09278	10	5.15464	15	7.73196	7	3.60825	5	2.57732	11	5.6701	6	3.09278	7	3.60825	9	4.63918	13	6.70103	7	3.60825	11	5.6701	14	7.21649	4	2.06186	1	0.515464
CTL0493	Chromosome	586542..588920	2334.81	-0.207797	-1.15492	0.286904	0.996583	protein_coding	49	6.18687	87	10.9848	54	6.81818	42	5.30303	63	7.95455	29	3.66162	64	8.08081	32	4.0404	33	4.16667	14	1.76768	21	2.65152	37	4.67172	60	7.57576	44	5.55556	40	5.05051	4	0.505051	37	4.67172	68	8.58586	8	1.0101	6	0.757576
cysQ	Chromosome	complement(187457..188485)	62.572	0.488822	1.4033	0.287332	0.996583	protein_coding	19	5.55556	38	11.1111	19	5.55556	12	3.50877	29	8.47953	28	8.18713	20	5.84795	29	8.47953	14	4.09357	18	5.26316	21	6.14035	13	3.80117	17	4.97076	15	4.38596	12	3.50877	8	2.33918	11	3.21637	9	2.63158	6	1.75439	4	1.16959
trmB	Chromosome	258634..259308	49.6807	0.62241	1.53945	0.288057	0.996583	protein_coding	15	6.69643	17	7.58929	11	4.91071	21	9.375	12	5.35714	11	4.91071	7	3.125	9	4.01786	12	5.35714	5	2.23214	10	4.46429	15	6.69643	14	6.25	11	4.91071	12	5.35714	5	2.23214	12	5.35714	12	5.35714	5	2.23214	8	3.57143
CTL0639	Chromosome	755256..755987	124.373	-0.404713	-1.32383	0.288971	0.996583	protein_coding	9	3.7037	28	11.5226	21	8.64198	17	6.99588	21	8.64198	18	7.40741	16	6.58436	17	6.99588	9	3.7037	8	3.29218	7	2.88066	11	4.52675	12	4.93827	5	2.05761	6	2.46914	11	4.52675	11	4.52675	12	4.93827	2	0.823045	2	0.823045
CTL0304	Chromosome	375546..376259	135.201	0.357318	1.28104	0.291619	0.996583	protein_coding	9	3.79747	27	11.3924	15	6.32911	15	6.32911	22	9.2827	16	6.75105	10	4.21941	13	5.48523	7	2.95359	5	2.1097	9	3.79747	7	2.95359	12	5.06329	12	5.06329	14	5.90717	6	2.53165	15	6.32911	16	6.75105	4	1.68776	3	1.26582
hemE	Chromosome	complement(148572..149582)	250.923	0.238392	1.17968	0.291956	0.996583	protein_coding	21	6.25	44	13.0952	25	7.44048	15	4.46429	24	7.14286	28	8.33333	19	5.65476	28	8.33333	17	5.05952	8	2.38095	23	6.84524	6	1.78571	10	2.97619	14	4.16667	17	5.05952	3	0.892857	14	4.16667	16	4.7619	3	0.892857	1	0.297619
rpmJ	Chromosome	201486..201623	4267.51	-0.260418	-1.19783	0.292082	0.996583	protein_coding	0	0	2	4.44444	2	4.44444	3	6.66667	4	8.88889	3	6.66667	0	0	3	6.66667	1	2.22222	0	0	2	4.44444	2	4.44444	9	20	3	6.66667	0	0	0	0	7	15.5556	3	6.66667	1	2.22222	0	0
rpmE	Chromosome	349739..350065	1666.84	0.255298	1.19358	0.294117	0.996583	protein_coding	6	5.55556	4	3.7037	2	1.85185	11	10.1852	12	11.1111	7	6.48148	7	6.48148	3	2.77778	6	5.55556	2	1.85185	4	3.7037	1	0.925926	18	16.6667	5	4.62963	7	6.48148	2	1.85185	3	2.77778	7	6.48148	1	0.925926	0	0
grpE	Chromosome	769600..770172	1615.28	-0.26958	-1.20546	0.295111	0.996583	protein_coding	7	3.68421	15	7.89474	10	5.26316	9	4.73684	12	6.31579	9	4.73684	11	5.78947	14	7.36842	5	2.63158	1	0.526316	13	6.84211	11	5.78947	15	7.89474	5	2.63158	31	16.3158	0	0	6	3.15789	8	4.21053	7	3.68421	1	0.526316
CTL0411	Chromosome	complement(502302..503240)	5.72532	-3.33553	-10.0948	0.299637	0.996583	protein_coding	6	1.92308	33	10.5769	20	6.41026	18	5.76923	34	10.8974	9	2.88462	21	6.73077	18	5.76923	8	2.5641	11	3.52564	17	5.44872	16	5.12821	18	5.76923	8	2.5641	24	7.69231	8	2.5641	23	7.37179	13	4.16667	4	1.28205	3	0.961538
CTL0431	Chromosome	complement(519391..519903)	369.673	-0.305171	-1.23557	0.300104	0.996583	protein_coding	11	6.47059	26	15.2941	12	7.05882	7	4.11765	14	8.23529	8	4.70588	8	4.70588	16	9.41176	3	1.76471	2	1.17647	8	4.70588	4	2.35294	14	8.23529	5	2.94118	10	5.88235	5	2.94118	6	3.52941	9	5.29412	1	0.588235	1	0.588235
CTL0666	Chromosome	785016..786377	596.064	-0.203899	-1.15181	0.300814	0.996583	protein_coding	39	8.60927	54	11.9205	40	8.83002	37	8.16777	40	8.83002	13	2.86976	21	4.63576	41	9.05077	18	3.97351	6	1.3245	15	3.31126	11	2.42826	21	4.63576	9	1.98675	14	3.09051	11	2.42826	10	2.20751	40	8.83002	8	1.766	5	1.10375
ppa	Chromosome	complement(185574..186203)	315.971	-0.323187	-1.25109	0.301932	0.996583	protein_coding	5	2.39234	22	10.5263	20	9.56938	9	4.30622	11	5.26316	12	5.74163	10	4.78469	10	4.78469	10	4.78469	4	1.91388	8	3.82775	7	3.34928	15	7.17703	17	8.13397	16	7.6555	8	3.82775	6	2.87081	15	7.17703	3	1.43541	1	0.478469
secE	Chromosome	complement(680058..680306)	65.9947	0.7153	1.64182	0.302017	0.996583	protein_coding	10	12.1951	8	9.7561	6	7.31707	6	7.31707	6	7.31707	0	0	1	1.21951	5	6.09756	2	2.43902	1	1.21951	2	2.43902	2	2.43902	11	13.4146	3	3.65854	4	4.87805	1	1.21951	5	6.09756	6	7.31707	2	2.43902	1	1.21951
CTL0628	Chromosome	745044..746495	264.032	-0.245887	-1.18582	0.30264	0.996583	protein_coding	34	7.03934	70	14.4928	51	10.559	24	4.96894	39	8.07453	18	3.72671	30	6.21118	46	9.52381	18	3.72671	5	1.0352	11	2.27743	16	3.31263	22	4.55487	5	1.0352	9	1.86335	4	0.828157	10	2.07039	43	8.90269	17	3.51967	11	2.27743
CTL0660	Chromosome	complement(780940..781749)	345.634	-0.219661	-1.16446	0.303255	0.996583	protein_coding	16	5.94796	32	11.8959	15	5.57621	21	7.80669	19	7.0632	10	3.71747	9	3.34572	20	7.43494	7	2.60223	3	1.11524	13	4.83271	13	4.83271	15	5.57621	13	4.83271	19	7.0632	7	2.60223	14	5.20446	17	6.3197	3	1.11524	3	1.11524
CTL0753	Chromosome	complement(886617..887225)	3117.88	0.210873	1.15739	0.303965	0.996583	protein_coding	12	5.94059	22	10.8911	17	8.41584	16	7.92079	14	6.93069	6	2.9703	9	4.45545	11	5.44554	6	2.9703	3	1.48515	7	3.46535	4	1.9802	16	7.92079	12	5.94059	19	9.40594	4	1.9802	11	5.44554	11	5.44554	1	0.49505	1	0.49505
glgC	Chromosome	complement(883448..884773)	263.246	0.256414	1.19451	0.304452	0.996583	protein_coding	21	4.7619	36	8.16327	36	8.16327	28	6.34921	35	7.93651	13	2.94785	15	3.40136	15	3.40136	23	5.21542	13	2.94785	23	5.21542	17	3.85488	22	4.98866	33	7.48299	20	4.53515	9	2.04082	26	5.89569	42	9.52381	11	2.49433	3	0.680272
CTL0220	Chromosome	complement(277433..277939)	325.635	-0.478957	-1.39374	0.305511	0.996583	protein_coding	3	1.78571	15	8.92857	14	8.33333	14	8.33333	16	9.52381	5	2.97619	12	7.14286	18	10.7143	7	4.16667	1	0.595238	22	13.0952	20	11.9048	3	1.78571	2	1.19048	6	3.57143	0	0	2	1.19048	5	2.97619	2	1.19048	1	0.595238
fabD	Chromosome	complement(583502..584428)	1354.07	0.241176	1.18196	0.306931	0.996583	protein_coding	12	3.8961	42	13.6364	16	5.19481	24	7.79221	30	9.74026	12	3.8961	11	3.57143	27	8.76623	8	2.5974	4	1.2987	14	4.54545	9	2.92208	11	3.57143	10	3.24675	25	8.11688	6	1.94805	12	3.8961	23	7.46753	10	3.24675	2	0.649351
CTL0211	Chromosome	complement(267495..268559)	170.094	-0.272191	-1.20764	0.309975	0.996583	protein_coding	26	7.34463	45	12.7119	44	12.4294	16	4.51977	26	7.34463	17	4.80226	23	6.49718	26	7.34463	12	3.38983	5	1.41243	13	3.67232	15	4.23729	22	6.21469	10	2.82486	11	3.10734	9	2.54237	12	3.38983	12	3.38983	6	1.69492	4	1.12994
xerC	Chromosome	714911..715858	84.7553	0.406998	1.32592	0.310243	0.996583	protein_coding	13	4.12698	45	14.2857	18	5.71429	9	2.85714	25	7.93651	16	5.07937	24	7.61905	14	4.44444	11	3.49206	16	5.07937	14	4.44444	10	3.1746	21	6.66667	16	5.07937	16	5.07937	5	1.5873	22	6.98413	10	3.1746	8	2.53968	2	0.634921
CTL0455	Chromosome	546305..547054	534.949	-0.226866	-1.17029	0.310845	0.996583	protein_coding	11	4.41767	31	12.4498	26	10.4418	15	6.0241	20	8.03213	10	4.01606	9	3.61446	21	8.43373	10	4.01606	9	3.61446	6	2.40964	4	1.60643	10	4.01606	18	7.22892	25	10.0402	4	1.60643	8	3.21285	6	2.40964	4	1.60643	2	0.803213
CTL0338	Chromosome	416611..418293	212.333	-0.280028	-1.21422	0.311972	0.996583	protein_coding	18	3.21429	36	6.42857	20	3.57143	33	5.89286	72	12.8571	33	5.89286	43	7.67857	54	9.64286	10	1.78571	8	1.42857	24	4.28571	24	4.28571	28	5	28	5	47	8.39286	0	0	19	3.39286	43	7.67857	17	3.03571	3	0.535714
CTL0137	Chromosome	181282..182964	547.539	0.204206	1.15205	0.312683	0.996583	protein_coding	23	4.10714	65	11.6071	27	4.82143	32	5.71429	42	7.5	9	1.60714	10	1.78571	50	8.92857	8	1.42857	5	0.892857	42	7.5	16	2.85714	45	8.03571	24	4.28571	72	12.8571	11	1.96429	39	6.96429	23	4.10714	13	2.32143	4	0.714286
CTL0709	Chromosome	complement(842431..842763)	553.026	-0.249633	-1.1889	0.314865	0.996583	protein_coding	4	3.63636	18	16.3636	6	5.45455	11	10	15	13.6364	5	4.54545	4	3.63636	8	7.27273	2	1.81818	1	0.909091	5	4.54545	2	1.81818	3	2.72727	1	0.909091	5	4.54545	3	2.72727	5	4.54545	5	4.54545	4	3.63636	3	2.72727
atoC	Chromosome	861219..862379	118.62	0.294549	1.2265	0.315456	0.996583	protein_coding	18	4.66321	49	12.6943	35	9.06736	13	3.36788	29	7.51295	23	5.95855	19	4.92228	30	7.77202	8	2.07254	13	3.36788	18	4.66321	18	4.66321	22	5.69948	18	4.66321	26	6.73575	4	1.03627	17	4.40415	18	4.66321	7	1.81347	1	0.259067
CTL0037	Chromosome	44123..44794	2364.9	0.194251	1.14413	0.316848	0.996583	protein_coding	7	3.13901	25	11.2108	10	4.4843	14	6.27803	21	9.41704	7	3.13901	12	5.38117	20	8.96861	2	0.896861	3	1.34529	16	7.17489	9	4.03587	13	5.8296	16	7.17489	18	8.07175	0	0	7	3.13901	13	5.8296	8	3.58744	2	0.896861
CTL0387	Chromosome	complement(471482..472759)	89.0763	0.382526	1.30362	0.317413	0.996583	protein_coding	34	8	64	15.0588	46	10.8235	18	4.23529	45	10.5882	21	4.94118	15	3.52941	31	7.29412	23	5.41176	9	2.11765	11	2.58824	17	4	27	6.35294	7	1.64706	13	3.05882	11	2.58824	7	1.64706	16	3.76471	5	1.17647	5	1.17647
dapF	Chromosome	complement(818153..818980)	789.639	0.198921	1.14784	0.318093	0.996583	protein_coding	20	7.27273	30	10.9091	9	3.27273	26	9.45455	26	9.45455	9	3.27273	10	3.63636	14	5.09091	6	2.18182	4	1.45455	7	2.54545	8	2.90909	12	4.36364	15	5.45455	21	7.63636	9	3.27273	14	5.09091	23	8.36364	9	3.27273	3	1.09091
fabH	Chromosome	complement(584445..585428)	1603.36	0.202878	1.15099	0.320455	0.996583	protein_coding	14	4.28135	27	8.25688	25	7.64526	22	6.72783	25	7.64526	8	2.44648	15	4.58716	43	13.1498	8	2.44648	7	2.14067	12	3.66972	7	2.14067	21	6.42202	17	5.19878	19	5.8104	8	2.44648	15	4.58716	26	7.95107	4	1.22324	4	1.22324
CTL0158	Chromosome	203139..203633	548.367	0.228392	1.17153	0.321792	0.996583	protein_coding	3	1.82927	14	8.53659	16	9.7561	22	13.4146	9	5.4878	6	3.65854	7	4.26829	6	3.65854	4	2.43902	4	2.43902	5	3.04878	3	1.82927	11	6.70732	9	5.4878	25	15.2439	3	1.82927	6	3.65854	9	5.4878	2	1.21951	0	0
rpsG	Chromosome	complement(826223..826696)	1711.48	-0.165127	-1.12126	0.323953	0.996583	protein_coding	5	3.18471	11	7.00637	9	5.73248	12	7.64331	6	3.82166	7	4.4586	3	1.91083	17	10.828	4	2.54777	5	3.18471	3	1.91083	6	3.82166	16	10.1911	4	2.54777	14	8.9172	3	1.91083	14	8.9172	11	7.00637	5	3.18471	2	1.27389
CTL0810	Chromosome	937082..937666	289.18	0.330372	1.25734	0.323992	0.996583	protein_coding	11	5.6701	26	13.4021	9	4.63918	14	7.21649	20	10.3093	6	3.09278	9	4.63918	10	5.15464	9	4.63918	5	2.57732	10	5.15464	7	3.60825	13	6.70103	7	3.60825	14	7.21649	3	1.54639	6	3.09278	11	5.6701	3	1.54639	1	0.515464
CTL0699	Chromosome	827377..827715	63.5296	0.639511	1.5578	0.324263	0.996583	protein_coding	13	11.6071	15	13.3929	9	8.03571	9	8.03571	7	6.25	8	7.14286	9	8.03571	7	6.25	2	1.78571	1	0.892857	5	4.46429	7	6.25	4	3.57143	0	0	2	1.78571	3	2.67857	3	2.67857	3	2.67857	4	3.57143	1	0.892857
tilS	Chromosome	268657..269622	333.82	-0.211054	-1.15753	0.324652	0.996583	protein_coding	19	5.919	46	14.3302	14	4.36137	18	5.60748	18	5.60748	10	3.11526	12	3.73832	23	7.16511	13	4.04984	8	2.49221	15	4.6729	9	2.80374	19	5.919	20	6.23053	22	6.85358	5	1.55763	26	8.09969	15	4.6729	7	2.18069	2	0.623053
sctT	Chromosome	954044..954913	220.057	-0.252718	-1.19145	0.328706	0.996583	protein_coding	21	7.26644	46	15.917	35	12.1107	16	5.53633	21	7.26644	16	5.53633	11	3.80623	24	8.3045	10	3.46021	6	2.07612	15	5.19031	2	0.692042	9	3.11419	7	2.42215	7	2.42215	2	0.692042	4	1.38408	17	5.88235	13	4.49827	7	2.42215
gmk	Chromosome	356045..356662	687.365	0.208299	1.15533	0.329572	0.996583	protein_coding	14	6.82927	15	7.31707	12	5.85366	17	8.29268	17	8.29268	7	3.41463	10	4.87805	18	8.78049	5	2.43902	6	2.92683	11	5.36585	2	0.97561	13	6.34146	13	6.34146	17	8.29268	2	0.97561	11	5.36585	10	4.87805	4	1.95122	1	0.487805
CTL0322	Chromosome	complement(400930..401406)	1508.26	-0.202582	-1.15076	0.332304	0.996583	protein_coding	5	3.16456	16	10.1266	12	7.59494	7	4.43038	12	7.59494	11	6.96203	11	6.96203	9	5.6962	3	1.89873	2	1.26582	6	3.79747	6	3.79747	16	10.1266	6	3.79747	11	6.96203	1	0.632911	12	7.59494	7	4.43038	4	2.53165	1	0.632911
murG	Chromosome	173732..174790	242.678	-0.260414	-1.19782	0.332436	0.996583	protein_coding	18	5.11364	38	10.7955	25	7.10227	27	7.67045	27	7.67045	16	4.54545	11	3.125	33	9.375	11	3.125	13	3.69318	16	4.54545	11	3.125	21	5.96591	12	3.40909	16	4.54545	4	1.13636	14	3.97727	30	8.52273	8	2.27273	1	0.284091
CTL0021	Chromosome	29803..29982	81.1833	-0.882337	-1.84336	0.333622	0.996583	protein_coding	2	3.38983	8	13.5593	6	10.1695	1	1.69492	4	6.77966	1	1.69492	1	1.69492	6	10.1695	1	1.69492	2	3.38983	6	10.1695	2	3.38983	1	1.69492	4	6.77966	7	11.8644	1	1.69492	2	3.38983	3	5.08475	1	1.69492	0	0
murF	Chromosome	168146..169498	262.541	-0.250829	-1.18989	0.333967	0.996583	protein_coding	24	5.33333	49	10.8889	30	6.66667	35	7.77778	36	8	23	5.11111	15	3.33333	43	9.55556	11	2.44444	11	2.44444	17	3.77778	14	3.11111	19	4.22222	23	5.11111	27	6	4	0.888889	19	4.22222	32	7.11111	14	3.11111	4	0.888889
CTL0688	Chromosome	complement(817103..818092)	1795.17	-0.206263	-1.1537	0.334887	0.996583	protein_coding	23	6.99088	36	10.9422	17	5.16717	12	3.64742	21	6.38298	12	3.64742	16	4.86322	13	3.95137	14	4.25532	4	1.21581	15	4.55927	12	3.64742	30	9.11854	26	7.90274	40	12.1581	1	0.303951	23	6.99088	9	2.73556	3	0.911854	2	0.607903
CTL0396	Chromosome	480571..481017	477.632	-0.251072	-1.19009	0.335792	0.996583	protein_coding	7	4.72973	8	5.40541	7	4.72973	4	2.7027	15	10.1351	7	4.72973	9	6.08108	9	6.08108	4	2.7027	2	1.35135	9	6.08108	3	2.02703	18	12.1622	7	4.72973	16	10.8108	4	2.7027	8	5.40541	8	5.40541	3	2.02703	0	0
infC	Chromosome	261951..262511	1948.87	0.141942	1.10339	0.336902	0.996583	protein_coding	4	2.15054	15	8.06452	13	6.98925	15	8.06452	8	4.30108	7	3.76344	4	2.15054	14	7.52688	4	2.15054	4	2.15054	10	5.37634	7	3.76344	25	13.4409	11	5.91398	15	8.06452	4	2.15054	12	6.45161	11	5.91398	3	1.6129	0	0
surE	Chromosome	565363..566214	1013.78	-0.198596	-1.14758	0.33785	0.996583	protein_coding	14	4.947	36	12.7208	16	5.65371	14	4.947	23	8.12721	12	4.24028	14	4.947	29	10.2473	10	3.53357	3	1.06007	6	2.12014	15	5.30035	11	3.88693	14	4.947	25	8.83392	3	1.06007	16	5.65371	15	5.30035	4	1.41343	3	1.06007
CTL0089	Chromosome	complement(111783..112565)	64.218	-0.498725	-1.41296	0.338273	0.996583	protein_coding	16	6.15385	33	12.6923	18	6.92308	16	6.15385	21	8.07692	14	5.38462	10	3.84615	17	6.53846	9	3.46154	10	3.84615	11	4.23077	8	3.07692	10	3.84615	15	5.76923	17	6.53846	4	1.53846	6	2.30769	17	6.53846	5	1.92308	3	1.15385
dnlJ	Chromosome	486025..488016	349.872	0.174987	1.12895	0.342638	0.996583	protein_coding	21	3.16742	68	10.2564	43	6.48567	51	7.69231	62	9.35143	27	4.0724	21	3.16742	52	7.84314	18	2.71493	10	1.5083	27	4.0724	16	2.41327	47	7.08899	29	4.37406	58	8.74811	10	1.5083	38	5.73152	45	6.78733	14	2.11161	6	0.904977
folX	Chromosome	complement(1012206..1012580)	1020.89	0.229423	1.17237	0.342837	0.996583	protein_coding	4	3.22581	16	12.9032	8	6.45161	15	12.0968	14	11.2903	9	7.25806	2	1.6129	8	6.45161	3	2.41935	1	0.806452	3	2.41935	2	1.6129	7	5.64516	6	4.83871	12	9.67742	3	2.41935	8	6.45161	2	1.6129	0	0	1	0.806452
parB	Chromosome	69829..70674	568.279	-0.195652	-1.14524	0.342877	0.996583	protein_coding	9	3.20285	36	12.8114	16	5.69395	26	9.25267	21	7.47331	11	3.91459	13	4.62633	21	7.47331	5	1.77936	2	0.711744	12	4.27046	8	2.84698	20	7.11744	9	3.20285	29	10.3203	3	1.06762	21	7.47331	14	4.98221	4	1.42349	1	0.355872
CTL0045	Chromosome	complement(54382..54903)	598.591	-0.21398	-1.15988	0.344746	0.996583	protein_coding	3	1.7341	18	10.4046	14	8.09249	1	0.578035	12	6.93642	8	4.62428	13	7.51445	12	6.93642	9	5.20231	5	2.89017	9	5.20231	11	6.35838	5	2.89017	7	4.04624	15	8.67052	11	6.35838	12	6.93642	5	2.89017	2	1.15607	1	0.578035
tRNA-Ser_3	Chromosome	complement(803833..803919)	35.3934	-3.04763	-8.26851	0.345217	0.996583	tRNA
CTL0361	Chromosome	complement(445045..445869)	63.9341	-0.45742	-1.37308	0.346272	0.996583	protein_coding	11	4.0146	28	10.219	22	8.0292	12	4.37956	20	7.29927	16	5.83942	20	7.29927	13	4.74453	11	4.0146	13	4.74453	14	5.10949	9	3.28467	15	5.47445	12	4.37956	14	5.10949	5	1.82482	21	7.66423	14	5.10949	2	0.729927	2	0.729927
CTL0509	Chromosome	606965..608179	91.5706	-0.284889	-1.21832	0.346285	0.996583	protein_coding	22	5.44554	47	11.6337	43	10.6436	28	6.93069	28	6.93069	21	5.19802	26	6.43564	20	4.9505	14	3.46535	9	2.22772	13	3.21782	24	5.94059	24	5.94059	12	2.9703	23	5.69307	7	1.73267	16	3.9604	16	3.9604	9	2.22772	2	0.49505
CTL0102	Chromosome	complement(124951..126297)	1378.76	-0.220174	-1.16487	0.347239	0.996583	protein_coding	28	6.25	68	15.1786	16	3.57143	22	4.91071	51	11.3839	20	4.46429	36	8.03571	38	8.48214	13	2.90179	10	2.23214	25	5.58036	15	3.34821	21	4.6875	10	2.23214	25	5.58036	4	0.892857	20	4.46429	16	3.57143	8	1.78571	2	0.446429
recF	Chromosome	complement(410424..411521)	85.5155	-0.375275	-1.29709	0.347651	0.996583	protein_coding	19	5.20548	56	15.3425	25	6.84932	16	4.38356	33	9.0411	11	3.0137	23	6.30137	24	6.57534	10	2.73973	11	3.0137	18	4.93151	15	4.10959	19	5.20548	20	5.47945	20	5.47945	7	1.91781	18	4.93151	14	3.83562	4	1.09589	2	0.547945
CTL0592A	Chromosome	complement(704244..704426)	253.348	-0.570409	-1.48494	0.349172	0.996583	protein_coding	8	13.3333	7	11.6667	2	3.33333	4	6.66667	3	5	4	6.66667	2	3.33333	3	5	0	0	1	1.66667	1	1.66667	1	1.66667	1	1.66667	3	5	5	8.33333	1	1.66667	6	10	4	6.66667	1	1.66667	3	5
acpS	Chromosome	439328..439687	314.349	-0.315792	-1.2447	0.349316	0.996583	protein_coding	5	4.20168	10	8.40336	9	7.56303	10	8.40336	9	7.56303	3	2.52101	4	3.36134	13	10.9244	5	4.20168	1	0.840336	3	2.52101	1	0.840336	10	8.40336	4	3.36134	9	7.56303	2	1.68067	10	8.40336	8	6.72269	2	1.68067	1	0.840336
CTL0025	Chromosome	32591..32884	658.409	-0.255667	-1.19389	0.350654	0.996583	protein_coding	4	4.12371	6	6.18557	4	4.12371	7	7.21649	11	11.3402	2	2.06186	6	6.18557	5	5.15464	2	2.06186	1	1.03093	8	8.24742	2	2.06186	7	7.21649	5	5.15464	7	7.21649	0	0	9	9.27835	4	4.12371	7	7.21649	0	0
euo	Chromosome	complement(834982..835533)	678.984	0.20536	1.15297	0.351592	0.996583	protein_coding	4	2.18579	13	7.10383	8	4.37158	14	7.65027	11	6.01093	2	1.0929	8	4.37158	19	10.3825	9	4.91803	2	1.0929	15	8.19672	6	3.27869	14	7.65027	10	5.46448	17	9.28962	1	0.546448	14	7.65027	10	5.46448	4	2.18579	2	1.0929
glyA	Chromosome	complement(819539..821032)	557.619	0.188366	1.13947	0.352179	0.996583	protein_coding	14	2.8169	56	11.2676	30	6.03622	29	5.83501	37	7.44467	19	3.82294	28	5.6338	50	10.0604	14	2.8169	13	2.61569	19	3.82294	23	4.62777	26	5.23139	19	3.82294	35	7.04225	8	1.60966	21	4.22535	36	7.24346	17	3.42052	3	0.603622
CTL0054	Chromosome	66537..67304	418.129	0.191116	1.14165	0.352391	0.996583	protein_coding	11	4.31373	33	12.9412	10	3.92157	20	7.84314	15	5.88235	12	4.70588	7	2.7451	13	5.09804	3	1.17647	13	5.09804	10	3.92157	11	4.31373	12	4.70588	13	5.09804	26	10.1961	7	2.7451	10	3.92157	20	7.84314	8	3.13725	1	0.392157
CTL0110	Chromosome	complement(140895..141239)	383.202	0.271276	1.20688	0.354786	0.996583	protein_coding	9	7.89474	10	8.77193	13	11.4035	6	5.26316	6	5.26316	4	3.50877	6	5.26316	12	10.5263	2	1.75439	1	0.877193	4	3.50877	1	0.877193	8	7.01754	3	2.63158	8	7.01754	2	1.75439	7	6.14035	7	6.14035	4	3.50877	1	0.877193
CTL0389	Chromosome	474097..474510	224.375	-0.428644	-1.34597	0.356122	0.996583	protein_coding	5	3.64964	13	9.48905	9	6.56934	17	12.4088	9	6.56934	5	3.64964	4	2.91971	18	13.1387	5	3.64964	3	2.18978	1	0.729927	3	2.18978	3	2.18978	4	2.91971	10	7.29927	9	6.56934	7	5.10949	4	2.91971	5	3.64964	3	2.18978
CTL0548	Chromosome	complement(648581..649048)	318.027	0.310386	1.24004	0.359959	0.996583	protein_coding	9	5.80645	21	13.5484	5	3.22581	14	9.03226	7	4.51613	4	2.58065	3	1.93548	11	7.09677	2	1.29032	8	5.16129	7	4.51613	3	1.93548	8	5.16129	10	6.45161	11	7.09677	4	2.58065	12	7.74194	10	6.45161	2	1.29032	4	2.58065
trpC	Chromosome	complement(687086..687712)	317.832	0.224447	1.16833	0.363822	0.996583	protein_coding	10	4.80769	14	6.73077	19	9.13462	15	7.21154	20	9.61538	10	4.80769	6	2.88462	16	7.69231	5	2.40385	5	2.40385	6	2.88462	9	4.32692	11	5.28846	10	4.80769	16	7.69231	2	0.961538	8	3.84615	18	8.65385	5	2.40385	3	1.44231
CTL0815	Chromosome	940483..941589	200.303	-0.204036	-1.15192	0.364411	0.996583	protein_coding	20	5.43478	39	10.5978	26	7.06522	20	5.43478	33	8.96739	18	4.8913	15	4.07609	26	7.06522	7	1.90217	14	3.80435	16	4.34783	9	2.44565	23	6.25	13	3.53261	28	7.6087	7	1.90217	31	8.42391	16	4.34783	3	0.815217	4	1.08696
CTL0156	Chromosome	complement(201986..202486)	350.958	-0.225534	-1.16921	0.368422	0.996583	protein_coding	12	7.22892	19	11.4458	15	9.03614	5	3.01205	10	6.0241	10	6.0241	9	5.42169	6	3.61446	3	1.80723	1	0.60241	7	4.21687	11	6.62651	12	7.22892	9	5.42169	11	6.62651	3	1.80723	2	1.20482	9	5.42169	7	4.21687	5	3.01205
clpX	Chromosome	complement(90898..92157)	1756.85	-0.145337	-1.10599	0.36992	0.996583	protein_coding	11	2.6253	38	9.06921	45	10.7399	29	6.92124	19	4.53461	17	4.05728	33	7.87589	36	8.59189	12	2.86396	4	0.954654	13	3.10263	17	4.05728	31	7.39857	21	5.01193	36	8.59189	7	1.67064	20	4.77327	25	5.96659	5	1.19332	0	0
CTL0264	Chromosome	331621..332052	183.197	0.286255	1.21947	0.371919	0.996583	protein_coding	8	5.59441	21	14.6853	6	4.1958	8	5.59441	10	6.99301	3	2.0979	1	0.699301	13	9.09091	3	2.0979	5	3.4965	4	2.7972	5	3.4965	8	5.59441	7	4.8951	12	8.39161	1	0.699301	7	4.8951	11	7.69231	6	4.1958	4	2.7972
CTL0184	Chromosome	235152..235946	288.563	0.195449	1.14508	0.372477	0.996583	protein_coding	5	1.89394	26	9.84848	16	6.06061	19	7.19697	16	6.06061	3	1.13636	16	6.06061	22	8.33333	3	1.13636	3	1.13636	16	6.06061	7	2.65152	29	10.9848	9	3.40909	31	11.7424	6	2.27273	5	1.89394	17	6.43939	9	3.40909	6	2.27273
CTL0060	Chromosome	72615..73289	4100.87	-0.176942	-1.13049	0.376095	0.996583	protein_coding	16	7.14286	30	13.3929	12	5.35714	18	8.03571	21	9.375	5	2.23214	7	3.125	17	7.58929	3	1.33929	3	1.33929	11	4.91071	6	2.67857	12	5.35714	11	4.91071	21	9.375	2	0.892857	11	4.91071	11	4.91071	6	2.67857	1	0.446429
CTL0830	Chromosome	complement(956523..957047)	191.33	0.329966	1.25698	0.379566	0.996583	protein_coding	8	4.5977	24	13.7931	12	6.89655	14	8.04598	12	6.89655	5	2.87356	9	5.17241	9	5.17241	8	4.5977	5	2.87356	5	2.87356	1	0.574713	10	5.74713	4	2.29885	14	8.04598	1	0.574713	15	8.62069	11	6.32184	3	1.72414	4	2.29885
pmpA	Chromosome	789861..792788	279.104	-0.17154	-1.12626	0.384688	0.996583	protein_coding	56	5.74359	87	8.92308	76	7.79487	34	3.48718	105	10.7692	33	3.38462	68	6.97436	74	7.58974	27	2.76923	33	3.38462	33	3.38462	75	7.69231	45	4.61538	32	3.28205	40	4.10256	9	0.923077	33	3.38462	92	9.4359	16	1.64103	7	0.717949
rpsJ	Chromosome	complement(823772..824089)	6584.95	0.141768	1.10326	0.388332	0.996583	protein_coding	2	1.90476	9	8.57143	10	9.52381	7	6.66667	4	3.80952	6	5.71429	8	7.61905	7	6.66667	1	0.952381	2	1.90476	7	6.66667	1	0.952381	12	11.4286	7	6.66667	4	3.80952	0	0	10	9.52381	6	5.71429	2	1.90476	0	0
sdhB	Chromosome	complement(988674..989372)	83.4729	0.359318	1.28282	0.388371	0.996583	protein_coding	7	3.01724	20	8.62069	13	5.60345	15	6.46552	16	6.89655	12	5.17241	7	3.01724	19	8.18966	3	1.2931	5	2.15517	8	3.44828	8	3.44828	14	6.03448	5	2.15517	25	10.7759	14	6.03448	14	6.03448	16	6.89655	9	3.87931	2	0.862069
xerD	Chromosome	complement(298375..299277)	86.4138	0.269942	1.20576	0.392924	0.996583	protein_coding	17	5.66667	34	11.3333	28	9.33333	15	5	26	8.66667	11	3.66667	18	6	19	6.33333	7	2.33333	14	4.66667	11	3.66667	7	2.33333	21	7	17	5.66667	17	5.66667	5	1.66667	21	7	7	2.33333	3	1	2	0.666667
adk	Chromosome	complement(465780..466517)	382.374	0.200992	1.14949	0.393763	0.996583	protein_coding	8	3.26531	36	14.6939	15	6.12245	11	4.4898	26	10.6122	10	4.08163	13	5.30612	9	3.67347	9	3.67347	3	1.22449	18	7.34694	6	2.44898	13	5.30612	21	8.57143	14	5.71429	8	3.26531	12	4.89796	10	4.08163	2	0.816327	1	0.408163
CTL0744	Chromosome	878760..879125	47.4368	0.594286	1.50972	0.394529	0.996583	protein_coding	5	4.13223	19	15.7025	10	8.26446	10	8.26446	17	14.0496	9	7.43802	7	5.78512	13	10.7438	3	2.47934	2	1.65289	4	3.30579	1	0.826446	0	0	1	0.826446	2	1.65289	2	1.65289	7	5.78512	6	4.95868	2	1.65289	1	0.826446
lpdA	Chromosome	947614..949011	1675.62	-0.152764	-1.1117	0.396263	0.996583	protein_coding	16	3.44086	34	7.31183	49	10.5376	37	7.95699	34	7.31183	23	4.94624	27	5.80645	49	10.5376	8	1.72043	12	2.58065	14	3.01075	18	3.87097	20	4.30108	16	3.44086	29	6.23656	7	1.50538	21	4.51613	42	9.03226	7	1.50538	2	0.430108
CTL0463	Chromosome	complement(558119..558688)	259.345	-0.280656	-1.21475	0.396295	0.996583	protein_coding	13	6.87831	27	14.2857	11	5.82011	7	3.7037	20	10.582	11	5.82011	5	2.6455	8	4.2328	2	1.0582	4	2.1164	6	3.1746	7	3.7037	7	3.7037	11	5.82011	14	7.40741	4	2.1164	6	3.1746	18	9.52381	5	2.6455	3	1.5873
hemA	Chromosome	38449..39456	234.026	0.194118	1.14402	0.398472	0.996583	protein_coding	18	5.37313	40	11.9403	16	4.77612	26	7.76119	21	6.26866	12	3.58209	8	2.38806	25	7.46269	14	4.1791	11	3.28358	24	7.16418	7	2.08955	10	2.98507	15	4.47761	25	7.46269	7	2.08955	31	9.25373	17	5.07463	4	1.19403	4	1.19403
CTL0085	Chromosome	complement(108240..108605)	35.4212	0.680256	1.60242	0.400382	0.996583	protein_coding	2	1.65289	16	13.2231	10	8.26446	1	0.826446	8	6.61157	1	0.826446	8	6.61157	5	4.13223	5	4.13223	8	6.61157	13	10.7438	3	2.47934	17	14.0496	6	4.95868	8	6.61157	1	0.826446	7	5.78512	1	0.826446	1	0.826446	0	0
murB	Chromosome	complement(260005..260880)	64.8072	-0.451758	-1.36771	0.400855	0.996583	protein_coding	20	6.87285	33	11.3402	28	9.62199	10	3.43643	27	9.27835	14	4.811	16	5.49828	21	7.21649	7	2.4055	5	1.71821	13	4.46735	10	3.43643	18	6.18557	9	3.09278	15	5.15464	3	1.03093	12	4.12371	28	9.62199	2	0.687285	0	0
CTL0016	Chromosome	23007..24281	230.21	-0.180307	-1.13312	0.401607	0.996583	protein_coding	13	3.06604	45	10.6132	22	5.18868	25	5.89623	23	5.42453	14	3.30189	18	4.24528	23	5.42453	29	6.83962	12	2.83019	18	4.24528	14	3.30189	34	8.01887	14	3.30189	35	8.25472	11	2.59434	16	3.77358	46	10.8491	5	1.17925	7	1.65094
CTL0012	Chromosome	complement(19675..20679)	222.138	-0.18318	-1.13538	0.40166	0.996583	protein_coding	15	4.49102	32	9.58084	17	5.08982	22	6.58683	28	8.38323	18	5.38922	18	5.38922	21	6.28743	11	3.29341	6	1.79641	12	3.59281	6	1.79641	18	5.38922	16	4.79042	28	8.38323	7	2.09581	18	5.38922	28	8.38323	10	2.99401	3	0.898204
ung	Chromosome	complement(1004890..1005579)	98.6467	0.338201	1.26418	0.403553	0.996583	protein_coding	13	5.67686	25	10.917	12	5.24017	11	4.80349	12	5.24017	12	5.24017	10	4.36681	20	8.73362	5	2.18341	11	4.80349	18	7.86026	9	3.93013	13	5.67686	6	2.62009	12	5.24017	5	2.18341	11	4.80349	15	6.55022	2	0.873362	7	3.05677
CTL0749	Chromosome	complement(882625..883359)	441.832	0.178558	1.13175	0.405397	0.996583	protein_coding	9	3.68852	27	11.0656	13	5.32787	22	9.01639	16	6.55738	14	5.7377	7	2.86885	14	5.7377	9	3.68852	11	4.5082	7	2.86885	6	2.45902	9	3.68852	17	6.96721	15	6.14754	3	1.22951	15	6.14754	18	7.37705	6	2.45902	6	2.45902
CTL0645	Chromosome	761738..762964	296.727	-0.213698	-1.15966	0.405724	0.996583	protein_coding	38	9.31373	30	7.35294	23	5.63725	25	6.12745	25	6.12745	19	4.65686	15	3.67647	26	6.37255	18	4.41176	16	3.92157	20	4.90196	16	3.92157	13	3.18627	28	6.86275	22	5.39216	13	3.18627	22	5.39216	26	6.37255	7	1.71569	6	1.47059
CTL0093	Chromosome	115490..116014	298.988	0.24309	1.18353	0.406501	0.996583	protein_coding	17	9.77011	31	17.8161	6	3.44828	4	2.29885	11	6.32184	5	2.87356	8	4.5977	17	9.77011	6	3.44828	4	2.29885	9	5.17241	1	0.574713	9	5.17241	3	1.72414	17	9.77011	2	1.14943	10	5.74713	9	5.17241	3	1.72414	2	1.14943
trmU	Chromosome	complement(638975..640051)	196.37	-0.213629	-1.1596	0.410958	0.996583	protein_coding	17	4.7486	29	8.10056	19	5.30726	32	8.93855	17	4.7486	17	4.7486	17	4.7486	18	5.02793	18	5.02793	5	1.39665	15	4.18994	12	3.35196	26	7.26257	21	5.86592	24	6.70391	9	2.51397	19	5.30726	34	9.49721	7	1.95531	2	0.558659
CTL0525	Chromosome	623646..624212	1710.66	0.140536	1.10231	0.41283	0.996583	protein_coding	9	4.78723	16	8.51064	10	5.31915	10	5.31915	21	11.1702	7	3.7234	12	6.38298	9	4.78723	6	3.19149	4	2.12766	12	6.38298	8	4.25532	16	8.51064	10	5.31915	13	6.91489	1	0.531915	11	5.85106	7	3.7234	5	2.65957	1	0.531915
CTL0802	Chromosome	complement(924963..925418)	227.386	0.309421	1.23921	0.413172	0.996583	protein_coding	5	3.31126	20	13.245	9	5.96026	11	7.28477	12	7.94702	6	3.97351	9	5.96026	9	5.96026	8	5.29801	1	0.662252	4	2.64901	5	3.31126	6	3.97351	6	3.97351	10	6.62252	3	1.98675	9	5.96026	13	8.60927	4	2.64901	1	0.662252
minD	Chromosome	974919..975686	618.43	-0.157583	-1.11542	0.413798	0.996583	protein_coding	9	3.52941	34	13.3333	22	8.62745	11	4.31373	19	7.45098	10	3.92157	18	7.05882	26	10.1961	8	3.13725	7	2.7451	6	2.35294	9	3.52941	13	5.09804	13	5.09804	15	5.88235	3	1.17647	14	5.4902	14	5.4902	1	0.392157	3	1.17647
leuS	Chromosome	complement(554203..556662)	416.052	0.118125	1.08532	0.414403	0.996583	protein_coding	37	4.5177	75	9.15751	37	4.5177	63	7.69231	48	5.86081	43	5.25031	33	4.0293	64	7.81441	34	4.1514	19	2.3199	31	3.7851	27	3.2967	51	6.22711	39	4.7619	74	9.03541	10	1.221	38	4.6398	57	6.95971	19	2.3199	20	2.442
smpB	Chromosome	412901..413356	82.3993	-0.485814	-1.40038	0.414515	0.996583	protein_coding	6	3.97351	14	9.27152	11	7.28477	9	5.96026	10	6.62252	2	1.3245	5	3.31126	10	6.62252	4	2.64901	7	4.63576	3	1.98675	6	3.97351	16	10.596	5	3.31126	11	7.28477	3	1.98675	14	9.27152	12	7.94702	2	1.3245	1	0.662252
gcp	Chromosome	539896..540912	289.383	-0.170163	-1.12519	0.415724	0.996583	protein_coding	18	5.32544	38	11.2426	20	5.91716	17	5.02959	32	9.46746	16	4.73373	16	4.73373	43	12.7219	8	2.36686	6	1.77515	12	3.5503	13	3.84615	15	4.43787	12	3.5503	18	5.32544	9	2.66272	12	3.5503	27	7.98817	5	1.47929	1	0.295858
lpxB	Chromosome	787931..789754	207.734	-0.174471	-1.12855	0.415795	0.996583	protein_coding	44	7.24876	87	14.3328	45	7.41351	26	4.28336	47	7.743	32	5.27183	29	4.77759	42	6.91928	24	3.95387	18	2.9654	25	4.11862	26	4.28336	31	5.10708	17	2.80066	21	3.45964	16	2.63591	26	4.28336	30	4.94234	9	1.4827	12	1.97694
rplL	Chromosome	complement(677290..677682)	4982.03	0.146479	1.10686	0.419204	0.996583	protein_coding	1	0.769231	16	12.3077	2	1.53846	16	12.3077	7	5.38462	5	3.84615	11	8.46154	20	15.3846	0	0	0	0	3	2.30769	0	0	16	12.3077	6	4.61538	16	12.3077	0	0	1	0.769231	8	6.15385	1	0.769231	1	0.769231
serS	Chromosome	complement(120619..121905)	751.112	-0.134645	-1.09782	0.421158	0.996583	protein_coding	18	4.20561	57	13.3178	18	4.20561	28	6.54206	21	4.90654	25	5.84112	20	4.6729	32	7.47664	12	2.80374	11	2.57009	28	6.54206	15	3.50467	26	6.07477	22	5.14019	34	7.94393	5	1.16822	21	4.90654	23	5.37383	8	1.86916	4	0.934579
CTL0164	Chromosome	210580..211071	1162.02	-0.194745	-1.14452	0.421279	0.996583	protein_coding	11	6.74847	19	11.6564	8	4.90798	13	7.97546	15	9.20245	10	6.13497	10	6.13497	18	11.0429	5	3.06748	2	1.22699	6	3.68098	1	0.613497	2	1.22699	9	5.52147	17	10.4294	3	1.84049	4	2.45399	5	3.06748	5	3.06748	0	0
trmD	Chromosome	353888..354946	900.411	0.151177	1.11048	0.42133	0.996583	protein_coding	15	4.26136	44	12.5	17	4.82955	25	7.10227	24	6.81818	14	3.97727	14	3.97727	19	5.39773	12	3.40909	5	1.42045	18	5.11364	5	1.42045	20	5.68182	21	5.96591	29	8.23864	7	1.98864	24	6.81818	29	8.23864	5	1.42045	5	1.42045
dxr	Chromosome	406148..407287	498.896	0.170908	1.12577	0.421835	0.996583	protein_coding	17	4.48549	46	12.1372	30	7.91557	32	8.44327	28	7.38786	19	5.01319	18	4.74934	31	8.17942	2	0.527704	11	2.90237	16	4.22164	11	2.90237	17	4.48549	11	2.90237	34	8.97098	5	1.31926	20	5.27704	23	6.0686	5	1.31926	3	0.791557
recA	Chromosome	25080..26138	299.477	0.158064	1.11579	0.423808	0.996583	protein_coding	11	3.125	27	7.67045	35	9.94318	20	5.68182	26	7.38636	10	2.84091	13	3.69318	44	12.5	6	1.70455	6	1.70455	10	2.84091	14	3.97727	23	6.53409	17	4.82955	27	7.67045	4	1.13636	21	5.96591	31	8.80682	6	1.70455	1	0.284091
pmpE	Chromosome	complement(305380..308277)	1257.35	-0.263387	-1.20029	0.424537	0.996583	protein_coding	54	5.59585	81	8.39378	57	5.90674	45	4.66321	104	10.7772	45	4.66321	75	7.77202	72	7.46114	36	3.73057	24	2.48705	32	3.31606	81	8.39378	36	3.73057	34	3.52332	34	3.52332	15	1.5544	30	3.10881	83	8.60104	16	1.65803	11	1.1399
ispF	Chromosome	822170..822706	246.195	-0.238736	-1.17996	0.426094	0.996583	protein_coding	7	3.93258	17	9.55056	16	8.98876	12	6.74157	12	6.74157	12	6.74157	11	6.17978	10	5.61798	5	2.80899	5	2.80899	6	3.37079	4	2.24719	8	4.49438	9	5.05618	11	6.17978	5	2.80899	7	3.93258	16	8.98876	4	2.24719	1	0.561798
fliY	Chromosome	complement(881225..882010)	867.241	0.151021	1.11036	0.426626	0.996583	protein_coding	11	4.21456	33	12.6437	17	6.51341	25	9.57854	24	9.1954	11	4.21456	8	3.06513	18	6.89655	11	4.21456	3	1.14943	10	3.83142	11	4.21456	12	4.5977	11	4.21456	16	6.13027	2	0.766284	15	5.74713	18	6.89655	3	1.14943	2	0.766284
cutE	Chromosome	complement(919649..921277)	320.59	-0.183371	-1.13553	0.427091	0.996583	protein_coding	32	5.90406	58	10.7011	37	6.82657	48	8.85609	39	7.19557	27	4.98155	23	4.24354	41	7.56458	28	5.16605	13	2.39852	19	3.50554	10	1.84502	17	3.13653	11	2.02952	25	4.61255	20	3.69004	24	4.42804	44	8.11808	6	1.10701	20	3.69004
cmk	Chromosome	844906..845556	418.509	0.169945	1.12502	0.427176	0.996583	protein_coding	11	5.09259	27	12.5	13	6.01852	9	4.16667	18	8.33333	15	6.94444	12	5.55556	20	9.25926	6	2.77778	2	0.925926	15	6.94444	3	1.38889	11	5.09259	13	6.01852	13	6.01852	3	1.38889	10	4.62963	9	4.16667	5	2.31481	1	0.462963
aroG	Chromosome	complement(753909..754745)	416.556	0.231728	1.17424	0.429149	0.996583	protein_coding	6	2.15827	32	11.5108	19	6.83453	25	8.99281	19	6.83453	17	6.11511	17	6.11511	21	7.55396	2	0.719424	14	5.03597	8	2.8777	7	2.51799	8	2.8777	10	3.59712	21	7.55396	5	1.79856	18	6.47482	21	7.55396	3	1.07914	5	1.79856
nqrE	Chromosome	630618..631352	323.998	-0.204068	-1.15194	0.429151	0.996583	protein_coding	16	6.55738	40	16.3934	22	9.01639	12	4.91803	22	9.01639	11	4.5082	17	6.96721	21	8.60656	6	2.45902	3	1.22951	5	2.04918	10	4.09836	5	2.04918	5	2.04918	6	2.45902	4	1.63934	6	2.45902	19	7.78689	9	3.68852	5	2.04918
CTL0840	Chromosome	967985..968344	585.02	-0.269651	-1.20552	0.42926	0.996583	protein_coding	4	3.36134	13	10.9244	5	4.20168	5	4.20168	13	10.9244	6	5.04202	5	4.20168	10	8.40336	1	0.840336	5	4.20168	9	7.56303	3	2.52101	15	12.605	5	4.20168	11	9.2437	0	0	0	0	3	2.52101	6	5.04202	0	0
CTL0357	Chromosome	440285..440746	370.753	-0.191111	-1.14164	0.4308	0.996583	protein_coding	11	7.18954	24	15.6863	7	4.57516	10	6.53595	15	9.80392	6	3.92157	5	3.26797	4	2.61438	1	0.653595	2	1.30719	6	3.92157	5	3.26797	12	7.84314	5	3.26797	11	7.18954	2	1.30719	10	6.53595	12	7.84314	4	2.61438	1	0.653595
nth	Chromosome	complement(79658..80293)	29.8473	-0.586022	-1.5011	0.431035	0.996583	protein_coding	9	4.2654	27	12.7962	13	6.16114	10	4.73934	19	9.00474	18	8.53081	12	5.6872	20	9.47867	8	3.79147	10	4.73934	9	4.2654	7	3.31754	10	4.73934	7	3.31754	6	2.8436	4	1.89573	9	4.2654	8	3.79147	3	1.4218	2	0.947867
CTL0309	Chromosome	complement(382456..382902)	253.293	-0.240244	-1.18119	0.431056	0.996583	protein_coding	2	1.35135	15	10.1351	9	6.08108	6	4.05405	12	8.10811	7	4.72973	6	4.05405	4	2.7027	3	2.02703	2	1.35135	4	2.7027	3	2.02703	10	6.75676	16	10.8108	25	16.8919	0	0	11	7.43243	8	5.40541	2	1.35135	3	2.02703
CTL0766	Chromosome	complement(900786..901652)	2346.54	0.140329	1.10216	0.431186	0.996583	protein_coding	9	3.125	18	6.25	16	5.55556	28	9.72222	35	12.1528	17	5.90278	14	4.86111	17	5.90278	3	1.04167	3	1.04167	8	2.77778	9	3.125	20	6.94444	18	6.25	39	13.5417	3	1.04167	16	5.55556	10	3.47222	4	1.38889	1	0.347222
ompH	Chromosome	588987..589508	1007.16	-0.184895	-1.13673	0.432581	0.996583	protein_coding	6	3.46821	21	12.1387	9	5.20231	7	4.04624	21	12.1387	1	0.578035	7	4.04624	12	6.93642	5	2.89017	0	0	9	5.20231	10	5.78035	16	9.24855	10	5.78035	18	10.4046	1	0.578035	5	2.89017	7	4.04624	8	4.62428	0	0
CTL0828	Chromosome	complement(954992..955435)	31692.2	-0.178897	-1.13202	0.433729	0.996583	protein_coding	8	5.44218	16	10.8844	12	8.16327	13	8.84354	13	8.84354	5	3.40136	3	2.04082	13	8.84354	3	2.04082	4	2.72109	7	4.7619	5	3.40136	10	6.80272	3	2.04082	6	4.08163	4	2.72109	4	2.72109	13	8.84354	3	2.04082	2	1.36054
CTL0592	Chromosome	complement(703726..704187)	145.44	-0.288202	-1.22112	0.434444	0.996583	protein_coding	12	7.84314	17	11.1111	12	7.84314	6	3.92157	14	9.15033	8	5.22876	3	1.96078	7	4.57516	13	8.49673	5	3.26797	7	4.57516	4	2.61438	6	3.92157	8	5.22876	8	5.22876	2	1.30719	8	5.22876	10	6.53595	2	1.30719	1	0.653595
CTL0096	Chromosome	complement(117833..119812)	555.221	-0.112589	-1.08117	0.43489	0.996583	protein_coding	24	3.64188	88	13.3536	54	8.19423	41	6.22155	61	9.25645	26	3.94537	33	5.00759	68	10.3187	15	2.27618	11	1.6692	27	4.09712	21	3.18665	28	4.24886	25	3.79363	30	4.55235	12	1.82094	26	3.94537	53	8.04249	12	1.82094	4	0.60698
folA	Chromosome	complement(1010381..1010860)	1082.55	0.174141	1.12829	0.435422	0.996583	protein_coding	12	7.54717	11	6.91824	13	8.1761	6	3.77358	10	6.28931	9	5.66038	9	5.66038	7	4.40252	7	4.40252	5	3.14465	5	3.14465	7	4.40252	10	6.28931	7	4.40252	9	5.66038	4	2.51572	8	5.03145	12	7.54717	4	2.51572	4	2.51572
rnc	Chromosome	649157..649852	252.744	0.185992	1.1376	0.441523	0.996583	protein_coding	11	4.7619	35	15.1515	9	3.8961	12	5.19481	16	6.92641	12	5.19481	11	4.7619	20	8.65801	6	2.5974	8	3.4632	11	4.7619	10	4.329	14	6.06061	8	3.4632	18	7.79221	1	0.4329	8	3.4632	16	6.92641	3	1.2987	2	0.865801
aroA	Chromosome	736651..737973	169.5	-0.187496	-1.13879	0.445111	0.996583	protein_coding	20	4.54545	54	12.2727	31	7.04545	13	2.95455	58	13.1818	31	7.04545	20	4.54545	37	8.40909	9	2.04545	25	5.68182	17	3.86364	14	3.18182	16	3.63636	19	4.31818	13	2.95455	8	1.81818	18	4.09091	27	6.13636	8	1.81818	2	0.454545
dsbB	Chromosome	complement(516909..517316)	147.795	-0.375943	-1.29769	0.446646	0.996583	protein_coding	6	4.44444	22	16.2963	15	11.1111	9	6.66667	9	6.66667	5	3.7037	6	4.44444	12	8.88889	10	7.40741	1	0.740741	3	2.22222	1	0.740741	6	4.44444	2	1.48148	3	2.22222	10	7.40741	3	2.22222	7	5.18519	4	2.96296	1	0.740741
secY	Chromosome	complement(905143..906516)	3136.27	0.146758	1.10708	0.446876	0.996583	protein_coding	32	7.00219	62	13.5667	41	8.97155	48	10.5033	32	7.00219	21	4.59519	24	5.25164	31	6.78337	12	2.62582	1	0.218818	19	4.15755	11	2.407	17	3.71991	10	2.18818	11	2.407	3	0.656455	25	5.47046	38	8.3151	15	3.28228	4	0.875274
CTL0611A	Chromosome	728062..728394	52.1357	-0.777106	-1.71369	0.447992	0.996583	protein_coding	0	0	18	16.3636	10	9.09091	8	7.27273	16	14.5455	6	5.45455	6	5.45455	14	12.7273	2	1.81818	3	2.72727	3	2.72727	2	1.81818	6	5.45455	1	0.909091	3	2.72727	2	1.81818	1	0.909091	6	5.45455	2	1.81818	1	0.909091
dapB	Chromosome	complement(733816..734577)	824.424	0.160155	1.11741	0.448465	0.996583	protein_coding	14	5.5336	27	10.6719	14	5.5336	23	9.09091	24	9.48617	8	3.16206	15	5.92885	17	6.71937	6	2.37154	6	2.37154	4	1.58103	4	1.58103	13	5.13834	11	4.34783	22	8.69565	5	1.97628	15	5.92885	20	7.90514	5	1.97628	0	0
lpxC	Chromosome	complement(918689..919549)	1211.89	-0.100059	-1.07182	0.449292	0.996583	protein_coding	12	4.1958	31	10.8392	20	6.99301	22	7.69231	24	8.39161	9	3.14685	14	4.8951	22	7.69231	11	3.84615	10	3.4965	13	4.54545	7	2.44755	10	3.4965	13	4.54545	19	6.64336	6	2.0979	14	4.8951	25	8.74126	4	1.3986	0	0
CTL0033	Chromosome	40573..43062	1775.17	0.149658	1.10931	0.451334	0.996583	protein_coding	31	3.73945	72	8.68516	51	6.15199	60	7.23764	84	10.1327	44	5.3076	45	5.42823	56	6.75513	14	1.68878	11	1.3269	45	5.42823	36	4.34258	47	5.66948	44	5.3076	86	10.3739	4	0.482509	22	2.6538	64	7.72014	11	1.3269	2	0.241255
hemN_1	Chromosome	complement(147226..148599)	197.683	-0.168416	-1.12382	0.453701	0.996583	protein_coding	33	7.22101	55	12.035	32	7.00219	16	3.50109	38	8.3151	20	4.37637	21	4.59519	24	5.25164	18	3.93873	15	3.28228	25	5.47046	12	2.62582	24	5.25164	26	5.68928	29	6.34573	6	1.31291	30	6.56455	22	4.814	7	1.53173	4	0.875274
CTL0679	Chromosome	809691..809852	1072.57	-0.210501	-1.15709	0.454996	0.996583	protein_coding	2	3.77358	0	0	2	3.77358	5	9.43396	3	5.66038	4	7.54717	3	5.66038	7	13.2075	1	1.88679	2	3.77358	5	9.43396	1	1.88679	6	11.3208	1	1.88679	0	0	0	0	6	11.3208	3	5.66038	2	3.77358	0	0
CTL0036	Chromosome	43654..44103	1282.44	0.15726	1.11517	0.455212	0.996583	protein_coding	7	4.69799	24	16.1074	3	2.01342	11	7.38255	11	7.38255	3	2.01342	4	2.68456	17	11.4094	0	0	5	3.3557	7	4.69799	2	1.34228	9	6.04027	9	6.04027	15	10.0671	2	1.34228	5	3.3557	8	5.36913	5	3.3557	2	1.34228
CTL0065	Chromosome	78483..79661	335.616	-0.173501	-1.12779	0.455315	0.996583	protein_coding	19	4.84694	47	11.9898	24	6.12245	25	6.37755	37	9.43878	16	4.08163	12	3.06122	20	5.10204	12	3.06122	12	3.06122	22	5.61224	7	1.78571	21	5.35714	24	6.12245	31	7.90816	3	0.765306	30	7.65306	13	3.31633	11	2.80612	6	1.53061
oppA	Chromosome	complement(478245..479525)	97.3547	-0.307845	-1.23786	0.455486	0.996583	protein_coding	26	6.10329	49	11.5023	30	7.04225	20	4.69484	40	9.38967	28	6.57277	22	5.16432	32	7.51174	20	4.69484	16	3.75587	21	4.92958	9	2.11268	17	3.99061	19	4.46009	25	5.86854	5	1.17371	21	4.92958	19	4.46009	2	0.469484	5	1.17371
sohB	Chromosome	complement(889836..890831)	1523.92	0.150668	1.11008	0.456931	0.996583	protein_coding	19	5.74018	33	9.96979	22	6.64653	28	8.45921	24	7.25076	11	3.32326	11	3.32326	31	9.36556	10	3.02115	4	1.20846	16	4.83384	10	3.02115	22	6.64653	13	3.92749	18	5.43807	6	1.81269	11	3.32326	35	10.574	3	0.906344	4	1.20846
rplR	Chromosome	complement(907478..907849)	636.217	0.213316	1.15935	0.456975	0.996583	protein_coding	3	2.43902	13	10.5691	4	3.25203	13	10.5691	7	5.69106	1	0.813008	6	4.87805	13	10.5691	3	2.43902	3	2.43902	4	3.25203	3	2.43902	16	13.0081	6	4.87805	4	3.25203	1	0.813008	9	7.31707	12	9.7561	2	1.62602	0	0
dhnA	Chromosome	561914..562960	1390.38	-0.189194	-1.14013	0.457184	0.996583	protein_coding	16	4.5977	40	11.4943	19	5.45977	24	6.89655	27	7.75862	12	3.44828	17	4.88506	33	9.48276	16	4.5977	9	2.58621	12	3.44828	17	4.88506	15	4.31034	19	5.45977	15	4.31034	5	1.43678	16	4.5977	29	8.33333	6	1.72414	1	0.287356
tyrS	Chromosome	394248..395486	891.742	0.118684	1.08574	0.457471	0.996583	protein_coding	14	3.39806	53	12.8641	27	6.5534	28	6.79612	32	7.76699	13	3.15534	17	4.12621	31	7.52427	15	3.64078	6	1.45631	22	5.33981	10	2.42718	24	5.82524	26	6.31068	21	5.09709	4	0.970874	22	5.33981	37	8.98058	5	1.21359	5	1.21359
gatA	Chromosome	324353..325828	1068.77	0.137189	1.09976	0.45764	0.996583	protein_coding	25	5.09165	43	8.75764	29	5.90631	39	7.94297	34	6.92464	21	4.27699	19	3.86965	50	10.1833	17	3.46232	8	1.62933	17	3.46232	13	2.64766	21	4.27699	31	6.31365	28	5.70265	9	1.83299	32	6.51731	43	8.75764	11	2.24033	1	0.203666
CTL0231	Chromosome	complement(285800..287503)	301.39	-0.164132	-1.12049	0.458623	0.996583	protein_coding	35	6.17284	79	13.933	64	11.2875	32	5.64374	42	7.40741	28	4.93827	40	7.05467	43	7.58377	14	2.46914	10	1.76367	13	2.29277	11	1.94004	29	5.11464	21	3.7037	16	2.82187	8	1.41093	12	2.1164	46	8.11287	17	2.99824	7	1.23457
CTL0529	Chromosome	complement(626855..627514)	57.5201	0.387063	1.30773	0.45945	0.996583	protein_coding	9	4.10959	24	10.9589	22	10.0457	11	5.02283	22	10.0457	8	3.65297	6	2.73973	13	5.93607	8	3.65297	2	0.913242	4	1.82648	11	5.02283	13	5.93607	5	2.28311	14	6.39269	15	6.84932	24	10.9589	4	1.82648	2	0.913242	2	0.913242
accD	Chromosome	complement(644899..645825)	1759.39	-0.146499	-1.10688	0.462355	0.996583	protein_coding	14	4.54545	30	9.74026	19	6.16883	21	6.81818	30	9.74026	14	4.54545	13	4.22078	25	8.11688	7	2.27273	5	1.62338	9	2.92208	10	3.24675	24	7.79221	18	5.84416	17	5.51948	9	2.92208	12	3.8961	21	6.81818	8	2.5974	2	0.649351
CTL0221	Chromosome	complement(277967..278446)	240.213	-0.328938	-1.25609	0.462604	0.996583	protein_coding	2	1.25786	16	10.0629	14	8.80503	9	5.66038	17	10.6918	7	4.40252	12	7.54717	9	5.66038	4	2.51572	1	0.628931	23	14.4654	16	10.0629	5	3.14465	4	2.51572	8	5.03145	0	0	4	2.51572	6	3.77358	2	1.25786	0	0
CTL0238	Chromosome	complement(296067..297515)	657.625	0.121468	1.08784	0.464465	0.996583	protein_coding	14	2.90456	39	8.09129	18	3.73444	25	5.18672	67	13.9004	29	6.0166	29	6.0166	31	6.43154	6	1.24481	13	2.6971	40	8.29876	19	3.94191	22	4.56432	21	4.35685	45	9.3361	3	0.622407	26	5.39419	19	3.94191	13	2.6971	3	0.622407
plsB	Chromosome	complement(225287..226288)	799.22	0.155592	1.11388	0.465356	0.996583	protein_coding	19	5.70571	39	11.7117	24	7.20721	9	2.7027	24	7.20721	22	6.60661	10	3.003	24	7.20721	14	4.2042	13	3.9039	17	5.10511	8	2.4024	21	6.30631	20	6.00601	24	7.20721	8	2.4024	13	3.9039	13	3.9039	10	3.003	1	0.3003
CTL0473	Chromosome	complement(567806..568702)	522.18	-0.135839	-1.09873	0.470453	0.996583	protein_coding	23	7.71812	35	11.745	36	12.0805	25	8.38926	16	5.36913	9	3.02013	16	5.36913	16	5.36913	8	2.68456	10	3.3557	6	2.01342	9	3.02013	11	3.69128	7	2.34899	15	5.03356	2	0.671141	10	3.3557	31	10.4027	8	2.68456	5	1.67785
CTL0444	Chromosome	complement(534287..534982)	160.653	0.215957	1.16147	0.471686	0.996583	protein_coding	8	3.4632	29	12.5541	16	6.92641	26	11.2554	17	7.35931	10	4.329	9	3.8961	15	6.49351	3	1.2987	3	1.2987	12	5.19481	5	2.1645	11	4.7619	9	3.8961	20	8.65801	7	3.0303	9	3.8961	20	8.65801	0	0	2	0.865801
tgt	Chromosome	complement(535086..536204)	227.955	0.147068	1.10732	0.472691	0.996583	protein_coding	16	4.30108	32	8.60215	32	8.60215	20	5.37634	27	7.25806	19	5.10753	14	3.76344	27	7.25806	11	2.95699	18	4.83871	14	3.76344	15	4.03226	20	5.37634	20	5.37634	15	4.03226	6	1.6129	19	5.10753	37	9.94624	7	1.88172	3	0.806452
CTL0605	Chromosome	719816..721918	144.944	-0.145494	-1.10611	0.474838	0.996583	protein_coding	40	5.71429	80	11.4286	46	6.57143	29	4.14286	76	10.8571	35	5	35	5	27	3.85714	30	4.28571	36	5.14286	16	2.28571	32	4.57143	43	6.14286	33	4.71429	27	3.85714	13	1.85714	37	5.28571	42	6	9	1.28571	14	2
CTL0402	Chromosome	488114..492463	619.893	0.143016	1.10421	0.475394	0.996583	protein_coding	38	2.6225	182	12.5604	71	4.89993	88	6.07315	134	9.24776	34	2.34645	54	3.72671	126	8.69565	30	2.07039	30	2.07039	101	6.97032	38	2.6225	124	8.55763	68	4.69289	119	8.21256	22	1.51829	80	5.52105	73	5.03796	23	1.5873	14	0.966184
sucB_2	Chromosome	complement(777018..778184)	634.67	-0.12529	-1.09073	0.476255	0.996583	protein_coding	11	2.83505	39	10.0515	27	6.95876	38	9.79381	29	7.47423	18	4.63918	21	5.41237	26	6.70103	4	1.03093	5	1.28866	13	3.35052	13	3.35052	21	5.41237	22	5.6701	32	8.24742	4	1.03093	27	6.95876	29	7.47423	7	1.80412	2	0.515464
gspE	Chromosome	complement(959049..960554)	593.458	0.127926	1.09272	0.477452	0.996583	protein_coding	10	1.99601	67	13.3733	34	6.78643	38	7.58483	24	4.79042	27	5.38922	28	5.58882	33	6.58683	11	2.19561	15	2.99401	19	3.79242	9	1.79641	28	5.58882	28	5.58882	39	7.78443	8	1.59681	36	7.18563	35	6.98603	12	2.39521	0	0
CTL0369	Chromosome	455671..457131	477.653	0.141936	1.10338	0.47796	0.996583	protein_coding	20	4.11523	72	14.8148	22	4.52675	27	5.55556	40	8.23045	19	3.90947	20	4.11523	38	7.81893	24	4.93827	7	1.44033	21	4.32099	5	1.02881	33	6.79012	22	4.52675	41	8.43621	10	2.05761	32	6.58436	24	4.93827	7	1.44033	2	0.411523
CTL0720	Chromosome	855389..855649	2952.95	-0.128631	-1.09326	0.478765	0.996583	protein_coding	3	3.48837	3	3.48837	8	9.30233	5	5.81395	5	5.81395	6	6.97674	4	4.65116	6	6.97674	1	1.16279	1	1.16279	5	5.81395	7	8.13953	10	11.6279	6	6.97674	3	3.48837	0	0	2	2.32558	3	3.48837	7	8.13953	1	1.16279
CTL0279	Chromosome	351316..352188	423.705	0.177267	1.13074	0.479842	0.996583	protein_coding	16	5.51724	31	10.6897	17	5.86207	21	7.24138	23	7.93103	12	4.13793	8	2.75862	19	6.55172	9	3.10345	11	3.7931	12	4.13793	5	1.72414	15	5.17241	14	4.82759	24	8.27586	7	2.41379	19	6.55172	21	7.24138	3	1.03448	3	1.03448
rmuC	Chromosome	complement(251440..252723)	297.843	0.136183	1.09899	0.48076	0.996583	protein_coding	21	4.91803	52	12.178	24	5.62061	20	4.68384	48	11.2412	17	3.98126	25	5.8548	24	5.62061	10	2.34192	14	3.27869	27	6.32319	13	3.0445	31	7.25995	20	4.68384	32	7.49415	5	1.17096	18	4.21546	14	3.27869	9	2.10773	3	0.702576
sdhA	Chromosome	complement(989451..991331)	90.345	0.162457	1.11919	0.480988	0.996583	protein_coding	28	4.47284	52	8.30671	39	6.23003	43	6.86901	32	5.11182	25	3.99361	30	4.79233	46	7.34824	18	2.8754	21	3.35463	23	3.67412	29	4.63259	26	4.15335	33	5.27157	42	6.70927	14	2.23642	48	7.66773	53	8.46645	18	2.8754	6	0.958466
CTL0756	Chromosome	complement(890971..892593)	455.3	-0.10086	-1.07241	0.481091	0.996583	protein_coding	34	6.2963	69	12.7778	39	7.22222	53	9.81481	46	8.51852	15	2.77778	26	4.81481	49	9.07407	22	4.07407	4	0.740741	10	1.85185	12	2.22222	24	4.44444	13	2.40741	27	5	1	0.185185	25	4.62963	45	8.33333	13	2.40741	13	2.40741
pssA	Chromosome	complement(252727..253518)	715.079	-0.163355	-1.11989	0.48184	0.996583	protein_coding	21	7.98479	43	16.3498	18	6.84411	22	8.36502	29	11.0266	8	3.04183	13	4.94297	23	8.74525	4	1.52091	5	1.90114	2	0.760456	6	2.28137	8	3.04183	7	2.6616	6	2.28137	8	3.04183	13	4.94297	20	7.60456	5	1.90114	2	0.760456
CTL0852	Chromosome	983890..985698	49.641	0.263388	1.20029	0.48334	0.996583	protein_coding	31	5.1495	97	16.113	40	6.64452	20	3.32226	56	9.30233	33	5.48173	37	6.14618	37	6.14618	25	4.15282	14	2.32558	23	3.8206	27	4.48505	31	5.1495	20	3.32226	36	5.98007	9	1.49502	21	3.48837	29	4.81728	11	1.82724	5	0.830565
accA	Chromosome	complement(614853..615827)	784.354	0.116237	1.0839	0.484029	0.996583	protein_coding	13	4.01235	30	9.25926	21	6.48148	20	6.17284	18	5.55556	15	4.62963	12	3.7037	25	7.71605	9	2.77778	7	2.16049	10	3.08642	7	2.16049	25	7.71605	15	4.62963	33	10.1852	7	2.16049	18	5.55556	26	8.02469	9	2.77778	4	1.23457
valS	Chromosome	complement(655517..658336)	529.241	0.145887	1.10641	0.484073	0.996583	protein_coding	46	4.89883	89	9.47817	59	6.28328	70	7.45474	65	6.92226	41	4.36635	44	4.68584	52	5.53781	34	3.62087	19	2.02343	29	3.08839	35	3.72737	58	6.17678	60	6.38978	72	7.66773	14	1.49095	53	5.6443	61	6.49627	17	1.81044	21	2.23642
CTL0743	Chromosome	complement(877639..878292)	427.23	-0.153361	-1.11216	0.486098	0.996583	protein_coding	11	5.06912	30	13.8249	11	5.06912	14	6.45161	24	11.0599	8	3.68664	7	3.22581	14	6.45161	13	5.99078	6	2.76498	9	4.14747	4	1.84332	13	5.99078	7	3.22581	15	6.91244	2	0.921659	13	5.99078	10	4.60829	5	2.30415	1	0.460829
incG	Chromosome	458670..459173	718.483	-0.178974	-1.13208	0.486252	0.996583	protein_coding	6	3.59281	20	11.976	8	4.79042	15	8.98204	30	17.9641	6	3.59281	7	4.19162	18	10.7784	2	1.1976	0	0	7	4.19162	2	1.1976	7	4.19162	7	4.19162	7	4.19162	6	3.59281	9	5.38922	8	4.79042	2	1.1976	0	0
CTL0887	Chromosome	complement(1027698..1028999)	2557.94	-0.226159	-1.16972	0.488483	0.996583	protein_coding	23	5.31178	32	7.3903	20	4.61894	25	5.77367	31	7.15935	17	3.9261	29	6.69746	43	9.93072	25	5.77367	3	0.692841	13	3.00231	26	6.00462	27	6.23557	23	5.31178	20	4.61894	2	0.461894	18	4.15704	34	7.85219	9	2.07852	13	3.00231
hemL	Chromosome	556859..558127	341.772	-0.158419	-1.11606	0.489207	0.996583	protein_coding	32	7.58294	40	9.47867	30	7.109	27	6.3981	37	8.76777	24	5.6872	23	5.45024	36	8.53081	11	2.60664	13	3.08057	18	4.2654	13	3.08057	15	3.5545	15	3.5545	21	4.9763	8	1.89573	14	3.31754	34	8.05687	10	2.36967	1	0.236967
CTL0225	Chromosome	complement(281052..281693)	443.582	-0.143526	-1.1046	0.493493	0.996583	protein_coding	22	10.3286	47	22.0657	16	7.51174	7	3.28638	14	6.57277	8	3.75587	10	4.69484	17	7.98122	4	1.87793	3	1.40845	5	2.34742	5	2.34742	10	4.69484	3	1.40845	8	3.75587	0	0	8	3.75587	16	7.51174	9	4.22535	1	0.469484
copB2	Chromosome	complement(294001..295521)	112.092	-0.166334	-1.1222	0.49499	0.996583	protein_coding	18	3.55731	61	12.0553	30	5.92885	21	4.1502	71	14.0316	25	4.94071	34	6.71937	37	7.31225	10	1.97628	10	1.97628	30	5.92885	8	1.58103	32	6.32411	19	3.75494	38	7.50988	5	0.988142	24	4.74308	16	3.16206	10	1.97628	7	1.3834
dnaB	Chromosome	893825..895243	496.114	0.121983	1.08823	0.495051	0.996583	protein_coding	21	4.44915	56	11.8644	37	7.83898	20	4.23729	44	9.32203	19	4.02542	17	3.60169	35	7.41525	11	2.33051	9	1.90678	21	4.44915	19	4.02542	24	5.08475	32	6.77966	33	6.99153	5	1.05932	35	7.41525	20	4.23729	14	2.9661	0	0
CTL0577	Chromosome	683523..683969	136.685	0.301936	1.2328	0.495862	0.996583	protein_coding	13	8.78378	20	13.5135	6	4.05405	7	4.72973	10	6.75676	6	4.05405	11	7.43243	9	6.08108	5	3.37838	3	2.02703	6	4.05405	5	3.37838	12	8.10811	3	2.02703	12	8.10811	3	2.02703	6	4.05405	8	5.40541	3	2.02703	0	0
omcA	Chromosome	complement(832367..832633)	5875.29	0.17781	1.13117	0.497022	0.996583	protein_coding	1	1.13636	4	4.54545	3	3.40909	6	6.81818	7	7.95455	7	7.95455	2	2.27273	7	7.95455	1	1.13636	2	2.27273	4	4.54545	2	2.27273	7	7.95455	7	7.95455	4	4.54545	13	14.7727	3	3.40909	7	7.95455	1	1.13636	0	0
CTL0019	Chromosome	26424..28250	84.4073	-0.216428	-1.16185	0.498106	0.996583	protein_coding	33	5.42763	90	14.8026	27	4.44079	38	6.25	46	7.56579	16	2.63158	20	3.28947	42	6.90789	28	4.60526	16	2.63158	34	5.59211	17	2.79605	34	5.59211	28	4.60526	48	7.89474	14	2.30263	32	5.26316	23	3.78289	13	2.13816	9	1.48026
pfkA_2	Chromosome	551019..552665	295.699	0.141799	1.10328	0.499256	0.996583	protein_coding	21	3.83212	75	13.6861	37	6.75182	22	4.0146	48	8.75912	27	4.92701	32	5.83942	32	5.83942	19	3.46715	17	3.10219	20	3.64964	21	3.83212	36	6.56934	24	4.37956	40	7.29927	6	1.09489	19	3.46715	35	6.38686	14	2.55474	3	0.547445
CTL0399	Chromosome	483118..483984	3485.29	0.168019	1.12351	0.499901	0.996583	protein_coding	12	4.16667	22	7.63889	10	3.47222	25	8.68056	22	7.63889	12	4.16667	28	9.72222	24	8.33333	12	4.16667	1	0.347222	8	2.77778	21	7.29167	12	4.16667	15	5.20833	8	2.77778	3	1.04167	15	5.20833	26	9.02778	6	2.08333	6	2.08333
CTL0869	Chromosome	1004063..1004692	202.638	-0.209072	-1.15594	0.50042	0.996583	protein_coding	12	5.74163	22	10.5263	12	5.74163	8	3.82775	14	6.69856	10	4.78469	9	4.30622	21	10.0478	8	3.82775	6	2.87081	7	3.34928	6	2.87081	19	9.09091	9	4.30622	17	8.13397	4	1.91388	7	3.34928	14	6.69856	3	1.43541	1	0.478469
[truncated: 549 more rows]

## Sheet: 28KD vs. 28KD-UI
Name	Chromosome	Region	Max group mean	Log₂ fold change	Fold change	P-value	FDR p-value	Biotype	F	Percentage_ F	L	Percentage_L	I	Percentage_I	V	Percentage_V	S	Percentage_S	P	Percentage_P	T	Percentage_T	A	Percentage_A	Y	Percentage_Y	H	Percentage_H	Q	Percentage_Q	N	Percentage_N	K	Percentage_K	D	Percentage_D	E	Percentage_E	C	Percentage_C	R	Percentage_R	G	Percentage_G	M	Percentage_M	W	Percentage_W
[truncated: 965 more rows]

[truncated: 12 more sheets: 54KD vs. NTI, 54KD vs. 54KD-UI, DKD vs. NTI, DKD vs. DKD-UI, DKD vs. s28, DKD vs. s54, 28I vs. 28UI, 54I vs. 54UI, 66I vs. 66UI, DOE-I vs. DOE-UI, DOE-I vs. s28I, DOE-I vs. s54I]
